# Supplementary material for: Hormonal and Transcriptomic Insights into Inflorescence Stalk Elongation in Oil Palm
Source: Plants (Basel). 2025 Jun 4;14(11):1715. doi: 10.3390/plants14111715 (PMC12158102; doi:10.3390/plants14111715)
Supplement: Supplementary file 1 [file plants-14-01715-s001.zip]

Archive with 8 entries (7 files):
- Supplementary files/
- Supplementary files/Table S1. Quality assessment of reads.xlsx
- Supplementary files/Table S2. The quantification of gene expression.xlsx
- Supplementary files/Table S3. Analysis of DEGs.xlsx
- Supplementary files/Table S4. DEGs in M13.xlsx
- Supplementary files/Table S5. DEGs in F14.xlsx
- Supplementary files/Table S6. Analysis of KEGG pathways enrichment.xlsx
- Supplementary files/Table S7. Plant hormone signal transduction pathway.xlsx
