# Supplementary material for: Hormonal and Transcriptomic Insights into Inflorescence Stalk Elongation in Oil Palm
Source: Plants (Basel). 2025 Jun 4;14(11):1715. doi: 10.3390/plants14111715 (PMC12158102; doi:10.3390/plants14111715)
Supplement: Supplementary file 1 [file plants-14-01715-s001.zip › Supplementary files/Table S1. Quality assessment of reads.xlsx]

## Sheet: Table S1
Table S1. Quality assessment of reads.
Sample	RawDatas	CleanData(%)	Adapter(%)	LowQuality(%)	polyA(%)	N(%)
F4-1	41883156	41766294 (99.72%)	5680 (0.01%)	111162 (0.27%)	0 (0.00%)	20 (0.00%)
F4-2	40315478	40207768 (99.73%)	5776 (0.01%)	101918 (0.25%)	0 (0.00%)	16 (0.00%)
F4-3	44498152	44380596 (99.74%)	6430 (0.01%)	111104 (0.25%)	0 (0.00%)	22 (0.00%)
F14-1	41427300	41315500 (99.73%)	3784 (0.01%)	107986 (0.26%)	0 (0.00%)	30 (0.00%)
F14-2	38717656	38590828 (99.67%)	3704 (0.01%)	123108 (0.32%)	0 (0.00%)	16 (0.00%)
F14-3	36370274	36242280 (99.65%)	3318 (0.01%)	124676 (0.34%)	0 (0.00%)	0 (0.00%)
M5-1	36646640	36526424 (99.67%)	4644 (0.01%)	115572 (0.32%)	0 (0.00%)	0 (0.00%)
M5-2	38100128	37978786 (99.68%)	4632 (0.01%)	116710 (0.31%)	0 (0.00%)	0 (0.00%)
M5-3	38311440	38194680 (99.70%)	4892 (0.01%)	111868 (0.29%)	0 (0.00%)	0 (0.00%)
M13-1	38289458	38171664 (99.69%)	4072 (0.01%)	113722 (0.30%)	0 (0.00%)	0 (0.00%)
M13-2	36580252	36470100 (99.70%)	3908 (0.01%)	106244 (0.29%)	0 (0.00%)	0 (0.00%)
M13-3	38301794	38178452 (99.68%)	4102 (0.01%)	119240 (0.31%)	0 (0.00%)	0 (0.00%)
