# Supplementary material for: Hormonal and Transcriptomic Insights into Inflorescence Stalk Elongation in Oil Palm
Source: Plants (Basel). 2025 Jun 4;14(11):1715. doi: 10.3390/plants14111715 (PMC12158102; doi:10.3390/plants14111715)
Supplement: Supplementary file 1 [file plants-14-01715-s001.zip › Supplementary files/Table S2. The quantification of gene expression.xlsx]

## Sheet: Table S2
Table S2. The quantification of gene expression.
id	F4-1_fpkm	F4-2_fpkm	F4-3_fpkm	F14-1_fpkm	F14-2_fpkm	F14-3_fpkm	M5-1_fpkm	M5-2_fpkm	M5-3_fpkm	M13-1_fpkm	M13-2_fpkm	M13-3_fpkm	F4-1_count	F4-2_count	F4-3_count	F14-1_count	F14-2_count	F14-3_count	M5-1_count	M5-2_count	M5-3_count	M13-1_count	M13-2_count	M13-3_count	Symbol	Description	KEGG_A_class	KEGG_B_class	Pathway	K_ID	GO Component	GO Function	GO Process
ADPRF	877.79	901.52	906.36	314.5	320.68	324.13	906.36	880.09	905.69	247.25	251.41	236.72	12466	12339	13648	4535	4303	4029	11405	11735	11895	3179	3097	3073	ARF	PREDICTED: ADP-ribosylation factor 2-like [Phoenix dactylifera]	Cellular Processes	Transport and catabolism	ko04144//Endocytosis	K07937	GO:0044464//cell part	GO:0032550//purine ribonucleoside binding	GO:0035556//intracellular signal transduction
AG2	0	0	0	0	0	0	0	0	0	0	0	0	0	0	0	0	0	0	0	0	0	0	0	0	AG2	PREDICTED: floral homeotic protein AGAMOUS-like isoform X1 [Elaeis guineensis]	-	-	-	-	GO:0043231//intracellular membrane-bounded organelle	GO:0001071//nucleic acid binding transcription factor activity;GO:0005515//protein binding	GO:0010468//regulation of gene expression;GO:0034645//cellular macromolecule biosynthetic process
AGL2-3	0	0	0	0	0	0	0	0	0	0	0	0	0	0	0	0	0	0	0	0	0	0	0	0	FBP2	PREDICTED: agamous-like MADS-box protein AGL9 homolog isoform X1 [Elaeis guineensis]	-	-	-	-	GO:0043231//intracellular membrane-bounded organelle	GO:0001071//nucleic acid binding transcription factor activity;GO:0005515//protein binding	GO:0010468//regulation of gene expression;GO:0034645//cellular macromolecule biosynthetic process
AGL6-1	0	0	0	0.37	0.27	0.29	0	0.13	0	0	0.29	0.14	0	0	0	3	2	2	0	1	0	0	2	1	MADS6	PREDICTED: MADS-box transcription factor 6 [Elaeis guineensis]	-	-	-	-	GO:0043231//intracellular membrane-bounded organelle	GO:0001071//nucleic acid binding transcription factor activity;GO:0005515//protein binding	GO:0010468//regulation of gene expression;GO:0034645//cellular macromolecule biosynthetic process
AHP1	39.58	38.87	39.73	14.18	13.17	13.58	53.37	55.9	54.28	28.17	28.73	27.01	1212	1147	1290	441	381	364	1448	1607	1537	781	763	756	AHL10	PREDICTED: AT-hook motif nuclear-localized protein 10 [Elaeis guineensis]	-	-	-	-	GO:0044444//cytoplasmic part	-	GO:0003006//developmental process involved in reproduction;GO:0007275//multicellular organism development
CHI2	7.55	7.42	6.43	27.92	29.65	29.97	13.08	12.06	13.18	27.73	30.39	30.07	114	108	103	428	423	396	175	171	184	379	398	415	Cht10	PREDICTED: chitinase 10 [Elaeis guineensis]	-	-	-	-	-	GO:0016787//hydrolase activity	GO:0006026//aminoglycan catabolic process;GO:0044036//cell wall macromolecule metabolic process;GO:0044238//primary metabolic process
CPRF	76.18	75.26	72.83	64.75	67.37	63.22	82.49	83.92	84.23	56.51	62.77	61.27	2043	1945	2071	1763	1707	1484	1960	2113	2089	1372	1460	1502	Os04g0650000	PREDICTED: oryzain alpha chain [Elaeis guineensis]	-	-	-	-	-	GO:0070011//peptidase activity, acting on L-amino acid peptides	-
CPRZ	54.66	56.08	53.02	145.09	140.02	140.15	69.45	64.98	66.41	175.25	179	178.63	1335	1320	1373	3598	3231	2996	1503	1490	1500	3875	3792	3988	Os04g0650000	PREDICTED: oryzain alpha chain [Elaeis guineensis]	-	-	-	-	-	GO:0070011//peptidase activity, acting on L-amino acid peptides	-
DEF1	0	0	0.14	0	0	0	0	0	0	0.08	0	0	0	0	2	0	0	0	0	0	0	1	0	0	MADS16	MADS-box transcription factor 16 [Elaeis guineensis]	-	-	-	-	GO:0043231//intracellular membrane-bounded organelle	GO:0001071//nucleic acid binding transcription factor activity;GO:0005515//protein binding	GO:0010468//regulation of gene expression;GO:0034645//cellular macromolecule biosynthetic process
DRM	61.95	57.84	64.56	6.91	5.88	8.18	70.09	82.56	71.97	21.71	23.08	22.06	848	763	937	96	76	98	850	1061	911	269	274	276	At1g56220	PREDICTED: dormancy-associated protein homolog 3 [Elaeis guineensis]	-	-	-	-	-	-	-
ElguCp001	1.67	1.6	2	0.38	0.07	0	2.25	2.12	2.92	0.07	0.15	0.14	26	24	33	6	1	0	31	31	42	1	2	2	psbA	photosystem II protein D1 [Calycanthus floridus var. glaucus] [Calycanthus floridus]	Metabolism;Metabolism	Global and overview maps;Energy metabolism	ko01100//Metabolic pathways;ko00195//Photosynthesis	K02703;K02703	GO:0009521//photosystem;GO:0031224//intrinsic component of membrane;GO:0044434//chloroplast part	GO:0009055//electron carrier activity;GO:0016491//oxidoreductase activity;GO:0043169//cation binding;GO:0046906//tetrapyrrole binding	GO:0006464//cellular protein modification process;GO:0006950//response to stress;GO:0009767//photosynthetic electron transport chain
ElguCp003	3.23	1.97	1.84	0.39	0.33	0.51	2.1	2.31	2.58	0.24	0	0.29	73	43	44	9	7	10	42	49	54	5	0	6	matK	maturase K (chloroplast) [Elaeis guineensis]	-	-	-	-	GO:0009536//plastid	-	GO:0006396//RNA processing;GO:0006399//tRNA metabolic process
ElguCp004	0.26	0	0	0	0	0	0	0	0	0	0	0	1	0	0	0	0	0	0	0	0	0	0	0	rps16	ribosomal protein S16 (chloroplast) [Elaeis guineensis]	Genetic Information Processing	Translation	ko03010//Ribosome	K02959	GO:0009536//plastid;GO:0030529//intracellular ribonucleoprotein complex	-	GO:0010467//gene expression
ElguCp006	0	0	0	0	0	0	0	0	0	0	0	0	0	0	0	0	0	0	0	0	0	0	0	0	psbK	photosystem II protein K (chloroplast) [Elaeis guineensis]	Metabolism;Metabolism	Global and overview maps;Energy metabolism	ko01100//Metabolic pathways;ko00195//Photosynthesis	K02712;K02712	GO:0009523//photosystem II;GO:0044434//chloroplast part	-	GO:0044237//cellular metabolic process
ElguCp007	0	0	0	0	0	0	0	0	0	0	0	0	0	0	0	0	0	0	0	0	0	0	0	0	psbI	photosystem II protein I (plastid) [Pigafetta elata]	Metabolism;Metabolism	Global and overview maps;Energy metabolism	ko01100//Metabolic pathways;ko00195//Photosynthesis	K02710;K02710	GO:0009523//photosystem II;GO:0031224//intrinsic component of membrane;GO:0044434//chloroplast part	-	GO:0044237//cellular metabolic process
ElguCp011	0.4	0.23	0.75	0	0.09	0	0.55	0.94	0.91	0.15	0.05	0.14	9	5	18	0	2	0	11	20	19	3	1	3	atpA	ATP synthase CF1 alpha subunit (chloroplast) [Elaeis guineensis]	Metabolism;Metabolism;Metabolism	Global and overview maps;Energy metabolism;Energy metabolism	ko01100//Metabolic pathways;ko00190//Oxidative phosphorylation;ko00195//Photosynthesis	K02111;K02111;K02111	GO:0033178//proton-transporting two-sector ATPase complex, catalytic domain;GO:0044434//chloroplast part	GO:0015078//hydrogen ion transmembrane transporter activity;GO:0019829//cation-transporting ATPase activity;GO:0032550//purine ribonucleoside binding	GO:0006754//ATP biosynthetic process;GO:0015988//energy coupled proton transmembrane transport, against electrochemical gradient
ElguCp012	0.25	0.51	0.47	0.36	0.13	0	0.97	0.66	0.27	0.54	0	0.27	2	4	4	3	1	0	7	5	2	4	0	2	atpF	ATP synthase CF0 subunit I (chloroplast) [Elaeis guineensis]	Metabolism;Metabolism;Metabolism	Global and overview maps;Energy metabolism;Energy metabolism	ko01100//Metabolic pathways;ko00190//Oxidative phosphorylation;ko00195//Photosynthesis	K02109;K02109;K02109	GO:0031224//intrinsic component of membrane;GO:0033177//proton-transporting two-sector ATPase complex, proton-transporting domain;GO:0044434//chloroplast part	GO:0015077//monovalent inorganic cation transmembrane transporter activity;GO:0019829//cation-transporting ATPase activity	GO:0006754//ATP biosynthetic process;GO:0006818//hydrogen transport
ElguCp013	0	0	0	0	0	0	0	0	0.3	0	0	0	0	0	0	0	0	0	0	0	1	0	0	0	atpH	ATP synthase subunit c, chloroplastic [Ananas comosus]	Metabolism;Metabolism;Metabolism	Global and overview maps;Energy metabolism;Energy metabolism	ko01100//Metabolic pathways;ko00190//Oxidative phosphorylation;ko00195//Photosynthesis	K02110;K02110;K02110	GO:0031224//intrinsic component of membrane;GO:0031976//plastid thylakoid;GO:0033177//proton-transporting two-sector ATPase complex, proton-transporting domain;GO:0044434//chloroplast part	GO:0005488//binding;GO:0015077//monovalent inorganic cation transmembrane transporter activity	GO:0006091//generation of precursor metabolites and energy;GO:0006754//ATP biosynthetic process;GO:0015988//energy coupled proton transmembrane transport, against electrochemical gradient;GO:0032774//RNA biosynthetic process;GO:0043623//cellular protein complex assembly
ElguCp014	0.09	0.29	0.43	0.45	0	0.31	0	0.29	0	0.2	0.11	0.4	1	3	5	5	0	3	0	3	0	2	1	4	atpI	ATP synthase CF0 A chain subunit IV [Phoenix dactylifera]	Metabolism;Metabolism;Metabolism	Global and overview maps;Energy metabolism;Energy metabolism	ko01100//Metabolic pathways;ko00190//Oxidative phosphorylation;ko00195//Photosynthesis	K02108;K02108;K02108	GO:0031224//intrinsic component of membrane;GO:0033177//proton-transporting two-sector ATPase complex, proton-transporting domain;GO:0044434//chloroplast part	GO:0015077//monovalent inorganic cation transmembrane transporter activity;GO:0019829//cation-transporting ATPase activity	GO:0006754//ATP biosynthetic process;GO:0006818//hydrogen transport
ElguCp015	0.48	0.7	0.54	0.28	0.2	0.22	0.22	0.82	0.31	0.42	1.11	0.74	5	7	6	3	2	2	2	8	3	4	10	7	rps2	ribosomal protein S2 (chloroplast) [Elaeis guineensis]	Genetic Information Processing	Translation	ko03010//Ribosome	K02967	GO:0009536//plastid;GO:0044391//ribosomal subunit	-	GO:0010467//gene expression
ElguCp016	0.22	0.17	0.2	0.05	0.02	0	0.15	0.21	0.18	0.09	0	0.02	13	10	13	3	1	0	8	12	10	5	0	1	rpoC2	RNA polymerase beta subunit, partial (chloroplast) [Elaeis oleifera]	Metabolism;Metabolism;Metabolism;Genetic Information Processing	Global and overview maps;Nucleotide metabolism;Nucleotide metabolism;Transcription	ko01100//Metabolic pathways;ko00230//Purine metabolism;ko00240//Pyrimidine metabolism;ko03020//RNA polymerase	K03046;K03046;K03046;K03046	GO:0009536//plastid	GO:0034062//RNA polymerase activity	GO:0034645//cellular macromolecule biosynthetic process
ElguCp017	0.23	0.69	0.28	0.07	0.04	0.04	0.41	0.46	0.4	0	0	0.04	7	20	9	2	1	1	11	13	11	0	0	1	rpoC1	RNA polymerase beta subunit (chloroplast) [Elaeis guineensis]	Metabolism;Metabolism;Metabolism;Genetic Information Processing	Global and overview maps;Nucleotide metabolism;Nucleotide metabolism;Transcription	ko01100//Metabolic pathways;ko00230//Purine metabolism;ko00240//Pyrimidine metabolism;ko03020//RNA polymerase	K03046;K03046;K03046;K03046	GO:0009536//plastid	GO:0034062//RNA polymerase activity	GO:0034645//cellular macromolecule biosynthetic process
ElguCp018	0.32	0.37	0.22	0.06	0.07	0.05	0.31	0.34	0.57	0.02	0.02	0.09	15	17	11	3	3	2	13	15	25	1	1	4	rpoB	RNA polymerase beta subunit (chloroplast) [Elaeis guineensis]	Metabolism;Metabolism;Metabolism;Genetic Information Processing	Global and overview maps;Nucleotide metabolism;Nucleotide metabolism;Transcription	ko01100//Metabolic pathways;ko00230//Purine metabolism;ko00240//Pyrimidine metabolism;ko03020//RNA polymerase	K03043;K03043;K03043;K03043	GO:0009536//plastid	GO:0001882//nucleoside binding;GO:0034062//RNA polymerase activity	GO:0034645//cellular macromolecule biosynthetic process
ElguCp020	0	0	0	0	0	0	0	0	0	0	0	0	0	0	0	0	0	0	0	0	0	0	0	0	petN	cytochrome b6/f complex subunit VIII (plastid) [Tahina spectabilis]	Metabolism;Metabolism	Global and overview maps;Energy metabolism	ko01100//Metabolic pathways;ko00195//Photosynthesis	K03689;K03689	-	-	-
ElguCp021	0	0	0	0	0	0	0	0	0	0	0	0	0	0	0	0	0	0	0	0	0	0	0	0	psbM	photosystem II protein M (chloroplast) (chloroplast) [Centaurea diffusa]	Metabolism;Metabolism	Global and overview maps;Energy metabolism	ko01100//Metabolic pathways;ko00195//Photosynthesis	K02714;K02714	GO:0009521//photosystem;GO:0031224//intrinsic component of membrane;GO:0044434//chloroplast part	-	GO:0006091//generation of precursor metabolites and energy
ElguCp026	0.32	0.2	0.18	0.06	0	0.15	0.36	0.14	0.21	0	0	0	5	3	3	1	0	2	5	2	3	0	0	0	psbD	photosystem II protein D2 (chloroplast) [Elaeis guineensis]	Metabolism;Metabolism	Global and overview maps;Energy metabolism	ko01100//Metabolic pathways;ko00195//Photosynthesis	K02706;K02706	GO:0009521//photosystem;GO:0031224//intrinsic component of membrane;GO:0044434//chloroplast part	GO:0003824//catalytic activity;GO:0009055//electron carrier activity;GO:0043169//cation binding;GO:0046906//tetrapyrrole binding	GO:0006464//cellular protein modification process;GO:0009767//photosynthetic electron transport chain
ElguCp027	0.43	0.6	0.72	0.05	0.05	0.05	0.92	0.82	0.67	0	0.06	0	9	12	16	1	1	1	17	16	13	0	1	0	psbC	photosystem II CP43 chlorophyll apoprotein (chloroplast) [Elaeis guineensis]	Metabolism;Metabolism	Global and overview maps;Energy metabolism	ko01100//Metabolic pathways;ko00195//Photosynthesis	K02705;K02705	GO:0009521//photosystem;GO:0031224//intrinsic component of membrane;GO:0044434//chloroplast part	GO:0009055//electron carrier activity;GO:0043169//cation binding;GO:0046906//tetrapyrrole binding	GO:0006464//cellular protein modification process;GO:0009767//photosynthetic electron transport chain
ElguCp029	0	0	0	0	0	0	0	0	0	0	0	0	0	0	0	0	0	0	0	0	0	0	0	0	psbZ	photosystem II protein Z [Liriodendron tulipifera]	Metabolism;Metabolism	Global and overview maps;Energy metabolism	ko01100//Metabolic pathways;ko00195//Photosynthesis	K02724;K02724	GO:0009523//photosystem II;GO:0031224//intrinsic component of membrane;GO:0044434//chloroplast part	-	GO:0042548//regulation of photosynthesis, light reaction
ElguCp032	0	0	0	0	0	0	0	0	0	0	0	0	0	0	0	0	0	0	0	0	0	0	0	0	rps14	30S ribosomal protein S14 [Phoenix dactylifera]	Genetic Information Processing	Translation	ko03010//Ribosome	K02954	GO:0009536//plastid;GO:0030529//intracellular ribonucleoprotein complex	GO:0003723//RNA binding;GO:0005198//structural molecule activity	GO:0010467//gene expression
ElguCp033	0.22	0.03	0.2	0.03	0.1	0.04	0.35	0.23	0.17	0.03	0	0.1	7	1	7	1	3	1	10	7	5	1	0	3	psaB	photosystem I P700 apoprotein A2 (chloroplast) [Pelagodoxa henryana]	Metabolism;Metabolism	Global and overview maps;Energy metabolism	ko01100//Metabolic pathways;ko00195//Photosynthesis	K02690;K02690	GO:0009521//photosystem;GO:0031224//intrinsic component of membrane;GO:0044434//chloroplast part	GO:0003824//catalytic activity;GO:0043169//cation binding;GO:0046906//tetrapyrrole binding;GO:0051536//iron-sulfur cluster binding	GO:0006464//cellular protein modification process;GO:0044710//single-organism metabolic process
ElguCp034	0.21	0.13	0.14	0	0	0	0.31	0.23	0.43	0	0	0	7	4	5	0	0	0	9	7	13	0	0	0	psaA	photosystem I P700 apoprotein A1 (chloroplast) [Elaeis guineensis]	Metabolism;Metabolism	Global and overview maps;Energy metabolism	ko01100//Metabolic pathways;ko00195//Photosynthesis	K02689;K02689	GO:0009521//photosystem;GO:0031224//intrinsic component of membrane;GO:0044434//chloroplast part	GO:0003824//catalytic activity;GO:0043169//cation binding;GO:0046906//tetrapyrrole binding;GO:0051536//iron-sulfur cluster binding	GO:0006464//cellular protein modification process;GO:0044710//single-organism metabolic process
ElguCp035	0	0	0	0	0	0	0	0.28	0	0	0	0	0	0	0	0	0	0	0	2	0	0	0	0	ycf3	photosystem I assembly protein ycf3 (chloroplast) [Elaeis guineensis]	-	-	-	-	GO:0034357//photosynthetic membrane;GO:0044434//chloroplast part	-	GO:0044237//cellular metabolic process
ElguCp037	0.34	0.23	0.11	0.22	0	0	0.25	0.48	0.12	0.12	0.26	0	3	2	1	2	0	0	2	4	1	1	2	0	rps4	ribosomal protein S4 (chloroplast) [Elaeis guineensis]	Genetic Information Processing	Translation	ko03010//Ribosome	K02986	GO:0009536//plastid;GO:0044391//ribosomal subunit	GO:0003723//RNA binding;GO:0005198//structural molecule activity	GO:0010467//gene expression
ElguCp041	0.29	0.15	0	0	0	0	0.16	0.15	0.31	0	0	0	2	1	0	0	0	0	1	1	2	0	0	0	ndhJ	NADH dehydrogenase subunit J (chloroplast) [Elaeis guineensis]	Metabolism;Metabolism	Global and overview maps;Energy metabolism	ko01100//Metabolic pathways;ko00190//Oxidative phosphorylation	K05581;K05581	GO:0044434//chloroplast part	GO:0048037//cofactor binding;GO:0050136//NADH dehydrogenase (quinone) activity	GO:0006091//generation of precursor metabolites and energy;GO:0044710//single-organism metabolic process;GO:0051234//establishment of localization
ElguCp042	0.09	0.09	0	0.09	0	0	0.2	0.28	0.29	0	0	0	1	1	0	1	0	0	2	3	3	0	0	0	ndhK	NADH dehydrogenase subunit K (chloroplast) [Elaeis guineensis]	Metabolism;Metabolism	Global and overview maps;Energy metabolism	ko01100//Metabolic pathways;ko00190//Oxidative phosphorylation	K05582;K05582	GO:0016020//membrane;GO:0044434//chloroplast part	GO:0043169//cation binding;GO:0048037//cofactor binding;GO:0050136//NADH dehydrogenase (quinone) activity;GO:0051536//iron-sulfur cluster binding	GO:0006091//generation of precursor metabolites and energy;GO:0044710//single-organism metabolic process;GO:0051234//establishment of localization
ElguCp043	0	0	0	0	0	0	0.43	0	0	0	0	0	0	0	0	0	0	0	2	0	0	0	0	0	ndhC	NADH-plastoquinone oxidoreductase chain 3 [Phoenix dactylifera]	Metabolism;Metabolism	Global and overview maps;Energy metabolism	ko01100//Metabolic pathways;ko00190//Oxidative phosphorylation	K05574;K05574	GO:0031224//intrinsic component of membrane;GO:0044434//chloroplast part	GO:0048037//cofactor binding;GO:0050136//NADH dehydrogenase (quinone) activity	GO:0006091//generation of precursor metabolites and energy;GO:0044710//single-organism metabolic process;GO:0051234//establishment of localization
ElguCp046	0	0	0.32	0	0.36	0	0	0.18	0	0.19	0	0	0	0	2	0	2	0	0	1	0	1	0	0	atpE	ATP synthase CF1 epsilon subunit (chloroplast) [Elaeis guineensis]	Metabolism;Metabolism;Metabolism	Global and overview maps;Energy metabolism;Energy metabolism	ko01100//Metabolic pathways;ko00190//Oxidative phosphorylation;ko00195//Photosynthesis	K02114;K02114;K02114	GO:0033178//proton-transporting two-sector ATPase complex, catalytic domain;GO:0044434//chloroplast part	GO:0015078//hydrogen ion transmembrane transporter activity;GO:0019829//cation-transporting ATPase activity	GO:0006754//ATP biosynthetic process;GO:0006818//hydrogen transport
ElguCp047	0.77	0.61	0.56	0.04	0.19	0	0.21	0.87	0.54	0	0.11	0.05	17	13	13	1	4	0	4	18	11	0	2	1	atpB	ATP synthase CF1 beta subunit (chloroplast) [Prestoea acuminata var. montana] [Prestoea acuminata]	Metabolism;Metabolism;Metabolism	Global and overview maps;Energy metabolism;Energy metabolism	ko01100//Metabolic pathways;ko00190//Oxidative phosphorylation;ko00195//Photosynthesis	K02112;K02112;K02112	GO:0033178//proton-transporting two-sector ATPase complex, catalytic domain;GO:0044434//chloroplast part	GO:0019829//cation-transporting ATPase activity;GO:0032550//purine ribonucleoside binding	GO:0006754//ATP biosynthetic process;GO:0015988//energy coupled proton transmembrane transport, against electrochemical gradient
ElguCp048	0.7	1.12	1.11	0.18	0	0.11	1.43	1	0.76	0.05	0	0	15	23	25	4	0	2	27	20	15	1	0	0	rbcL	ribulose bisophosphate carboxylase (chloroplast) [Elaeis guineensis]	Metabolism;Metabolism;Metabolism;Metabolism	Global and overview maps;Global and overview maps;Energy metabolism;Carbohydrate metabolism	ko01100//Metabolic pathways;ko01200//Carbon metabolism;ko00710//Carbon fixation in photosynthetic organisms;ko00630//Glyoxylate and dicarboxylate metabolism	K01601;K01601;K01601;K01601	GO:0009536//plastid	GO:0016491//oxidoreductase activity;GO:0016831//carboxy-lyase activity;GO:0043169//cation binding	GO:0015977//carbon fixation;GO:0043094//cellular metabolic compound salvage
ElguCp049	0.97	0.53	0.74	0.18	0.24	0.53	1.04	1.28	0.8	0.71	0.64	0.66	21	11	17	4	5	10	20	26	16	14	12	13	accD	acetyl-CoA carboxylase carboxyltransferase beta subunit (chloroplast) [Elaeis guineensis]	Metabolism;Metabolism;Metabolism;Metabolism;Metabolism;Metabolism;Metabolism	Global and overview maps;Global and overview maps;Global and overview maps;Carbohydrate metabolism;Global and overview maps;Lipid metabolism;Carbohydrate metabolism	ko01100//Metabolic pathways;ko01110//Biosynthesis of secondary metabolites;ko01200//Carbon metabolism;ko00620//Pyruvate metabolism;ko01212//Fatty acid metabolism;ko00061//Fatty acid biosynthesis;ko00640//Propanoate metabolism	K01963;K01963;K01963;K01963;K01963;K01963;K01963	GO:0009532//plastid stroma	GO:0016421//CoA carboxylase activity;GO:0032550//purine ribonucleoside binding;GO:0046914//transition metal ion binding	GO:0006631//fatty acid metabolic process;GO:0015937//coenzyme A biosynthetic process
ElguCp050	0	0	0	0	0	0	0	0	0	0	0	0	0	0	0	0	0	0	0	0	0	0	0	0	psaI	photosystem I subunit VIII [Drimys granadensis]	Metabolism;Metabolism	Global and overview maps;Energy metabolism	ko01100//Metabolic pathways;ko00195//Photosynthesis	K02696;K02696	GO:0009521//photosystem;GO:0031224//intrinsic component of membrane;GO:0044434//chloroplast part	-	GO:0044237//cellular metabolic process
ElguCp051	0.74	0.26	0.7	0	0	0	0	0.13	0.13	0	0	0	6	2	6	0	0	0	0	1	1	0	0	0	ycf4	photosystem I assembly protein Ycf4 (chloroplast) [Elaeis guineensis]	-	-	-	-	GO:0009521//photosystem;GO:0031224//intrinsic component of membrane;GO:0044434//chloroplast part	-	GO:0044237//cellular metabolic process
ElguCp052	0.49	0.31	0.28	0.19	0.31	0.22	0.55	0.42	0.53	0	0.11	0	5	3	3	2	3	2	5	4	5	0	1	0	cemA	envelope membrane protein, partial (chloroplast) [Elaeis guineensis]	-	-	-	-	GO:0031224//intrinsic component of membrane;GO:0036338//viral membrane;GO:0043231//intracellular membrane-bounded organelle	GO:0015077//monovalent inorganic cation transmembrane transporter activity	GO:0015992//proton transport
ElguCp053	0.35	0.22	0.33	0	0	0	0.72	0.08	0.46	0.08	0	0	5	3	5	0	0	0	9	1	6	1	0	0	petA	cytochrome f (chloroplast) [Elaeis guineensis]	Metabolism;Metabolism	Global and overview maps;Energy metabolism	ko01100//Metabolic pathways;ko00195//Photosynthesis	K02634;K02634	GO:0016021//integral component of membrane;GO:0034357//photosynthetic membrane;GO:0044434//chloroplast part	GO:0043169//cation binding;GO:0046906//tetrapyrrole binding	GO:0044237//cellular metabolic process;GO:0044710//single-organism metabolic process
ElguCp054	0	0	0	0	0	0	0	0	0	0	0	0	0	0	0	0	0	0	0	0	0	0	0	0	psbJ	photosystem II protein J [Phoenix dactylifera]	Metabolism;Metabolism	Global and overview maps;Energy metabolism	ko01100//Metabolic pathways;ko00195//Photosynthesis	K02711;K02711	GO:0009523//photosystem II;GO:0031224//intrinsic component of membrane;GO:0044434//chloroplast part	-	GO:0044237//cellular metabolic process
ElguCp055	0	0	0	0	0	0	0	0	0	0	0	0	0	0	0	0	0	0	0	0	0	0	0	0	psbL	PSII L protein [Aethionema grandiflorum]	Metabolism;Metabolism	Global and overview maps;Energy metabolism	ko01100//Metabolic pathways;ko00195//Photosynthesis	K02713;K02713	GO:0009523//photosystem II;GO:0031224//intrinsic component of membrane;GO:0031976//plastid thylakoid;GO:0044434//chloroplast part	-	GO:0006091//generation of precursor metabolites and energy;GO:0032774//RNA biosynthetic process;GO:0043623//cellular protein complex assembly
ElguCp056	0	0	0	0	0	0	0	0	0	0	0	0	0	0	0	0	0	0	0	0	0	0	0	0	psbF	photosystem II protein VI (plastid) [Euphronia guianensis]	Metabolism;Metabolism	Global and overview maps;Energy metabolism	ko01100//Metabolic pathways;ko00195//Photosynthesis	K02708;K02708	GO:0009523//photosystem II;GO:0031224//intrinsic component of membrane;GO:0044434//chloroplast part	GO:0043169//cation binding;GO:0046906//tetrapyrrole binding	GO:0022900//electron transport chain
ElguCp057	0	0	0	0	0	0	0	0	0	0	0	0	0	0	0	0	0	0	0	0	0	0	0	0	psbE	cytochrome b559 alpha chain [Phoenix dactylifera]	Metabolism;Metabolism	Global and overview maps;Energy metabolism	ko01100//Metabolic pathways;ko00195//Photosynthesis	K02707;K02707	GO:0009523//photosystem II;GO:0031224//intrinsic component of membrane;GO:0044434//chloroplast part	GO:0046906//tetrapyrrole binding;GO:0046914//transition metal ion binding	GO:0022900//electron transport chain
ElguCp058	0	0	0	0	0	0	0	0	0	0	0	0	0	0	0	0	0	0	0	0	0	0	0	0	petL	cytochrome b6-f complex subunit VI [Phoenix dactylifera]	-	-	-	-	-	-	-
ElguCp059	0	0	0	0	0	0	0	0	0	0	0	0	0	0	0	0	0	0	0	0	0	0	0	0	petG	cytochrome b6/f complex subunit V (chloroplast) [Oryza sativa Indica Group]	Metabolism;Metabolism	Global and overview maps;Energy metabolism	ko01100//Metabolic pathways;ko00195//Photosynthesis	K02640;K02640	GO:0031224//intrinsic component of membrane;GO:0034357//photosynthetic membrane;GO:0043234//protein complex;GO:0044434//chloroplast part	GO:0009055//electron carrier activity;GO:0043169//cation binding	GO:0022900//electron transport chain;GO:0032774//RNA biosynthetic process;GO:0043623//cellular protein complex assembly
ElguCp062	0	0	0	0	0	0	0	0	0	0	0	0	0	0	0	0	0	0	0	0	0	0	0	0	psaJ	photosystem I reaction center subunit IX [Phoenix dactylifera]	Metabolism;Metabolism	Global and overview maps;Energy metabolism	ko01100//Metabolic pathways;ko00195//Photosynthesis	K02697;K02697	GO:0009521//photosystem;GO:0031224//intrinsic component of membrane;GO:0044434//chloroplast part	-	GO:0044237//cellular metabolic process
ElguCp063	0	0	0	0	0	0	0	0	0	0	0	0	0	0	0	0	0	0	0	0	0	0	0	0	rpl33	50S ribosomal protein L33 (chloroplast) [Elaeis guineensis]	Genetic Information Processing	Translation	ko03010//Ribosome	K02913	GO:0009536//plastid;GO:0030529//intracellular ribonucleoprotein complex	-	GO:0010467//gene expression
ElguCp064	0	0.23	0	0.22	0	0.51	0.25	0	0.24	0.25	0	0	0	1	0	1	0	2	1	0	1	1	0	0	rps18	30S ribosomal protein S18 [Phoenix dactylifera]	Genetic Information Processing	Translation	ko03010//Ribosome	K02963	GO:0009536//plastid;GO:0030529//intracellular ribonucleoprotein complex	GO:0003723//RNA binding;GO:0005198//structural molecule activity	GO:0010467//gene expression
ElguCp065	0	0	0	0	0	0	0.44	0	0.21	0.21	0	0	0	0	0	0	0	0	2	0	1	1	0	0	rpl20	ribosomal protein L20 (chloroplast) [Elaeis guineensis]	Genetic Information Processing	Translation	ko03010//Ribosome	K02887	GO:0009536//plastid;GO:0030529//intracellular ribonucleoprotein complex	GO:0003723//RNA binding;GO:0005198//structural molecule activity	GO:0010467//gene expression
ElguCp066	1	0.69	0.84	0.22	0.59	0.38	0.63	2.37	0.48	0.61	0.26	0.24	9	6	8	2	5	3	5	20	4	5	2	2	clpP	clp protease proteolytic subunit (chloroplast) [Elaeis guineensis]	-	-	-	-	GO:0009532//plastid stroma	GO:0070011//peptidase activity, acting on L-amino acid peptides	GO:0019538//protein metabolic process
ElguCp067	0.13	0.23	0.34	0.09	0	0.05	0.35	0.71	0.68	0	0.05	0	3	5	8	2	0	1	7	15	14	0	1	0	psbB	photosystem II CP47 chlorophyll apoprotein (chloroplast) [Elaeis guineensis]	Metabolism;Metabolism	Global and overview maps;Energy metabolism	ko01100//Metabolic pathways;ko00195//Photosynthesis	K02704;K02704	GO:0009521//photosystem;GO:0031224//intrinsic component of membrane;GO:0044434//chloroplast part	GO:0046906//tetrapyrrole binding	GO:0006464//cellular protein modification process;GO:0022900//electron transport chain
ElguCp068	0	0	0	0	0	0	0	0	0	0	0	0	0	0	0	0	0	0	0	0	0	0	0	0	psbT	photosystem II protein T (chloroplast) [Elaeis guineensis]	Metabolism;Metabolism	Global and overview maps;Energy metabolism	ko01100//Metabolic pathways;ko00195//Photosynthesis	K02718;K02718	GO:0009523//photosystem II;GO:0031224//intrinsic component of membrane;GO:0044434//chloroplast part	-	GO:0044237//cellular metabolic process
ElguCp069	0	0	0	0	0	0	0	0	0	0	0	0	0	0	0	0	0	0	0	0	0	0	0	0	psbN	photosystem II protein N (chloroplast) [Castanopsis concinna]	-	-	-	-	GO:0009523//photosystem II;GO:0031224//intrinsic component of membrane;GO:0044434//chloroplast part	-	GO:0044237//cellular metabolic process
ElguCp070	0	0	0	0	0	0	0	0	0	0	0	0	0	0	0	0	0	0	0	0	0	0	0	0	psbH	photosystem II 10 kDa phosphoprotein [Phoenix dactylifera]	Metabolism;Metabolism	Global and overview maps;Energy metabolism	ko01100//Metabolic pathways;ko00195//Photosynthesis	K02709;K02709	GO:0009521//photosystem;GO:0031224//intrinsic component of membrane;GO:0044434//chloroplast part	GO:0043168//anion binding	GO:0031647//regulation of protein stability;GO:0044237//cellular metabolic process
ElguCp071	0.21	0.22	0.39	0.31	0.11	0.24	0.24	0.89	0.23	0.12	0	0	2	2	4	3	1	2	2	8	2	1	0	0	petB	cytochrome b6 (chloroplast) [Elaeis guineensis]	Metabolism;Metabolism	Global and overview maps;Energy metabolism	ko01100//Metabolic pathways;ko00195//Photosynthesis	K02635;K02635	GO:0031224//intrinsic component of membrane;GO:0034357//photosynthetic membrane;GO:0044434//chloroplast part	GO:0003824//catalytic activity;GO:0009055//electron carrier activity;GO:0043169//cation binding;GO:0046906//tetrapyrrole binding	GO:0022900//electron transport chain
ElguCp072	1.44	0.41	0.99	0.65	0.69	0	2.07	1.54	1.56	0.43	0.76	0	11	3	8	5	5	0	14	11	11	3	5	0	petD	cytochrome b6/f complex subunit IV (chloroplast) [Elaeis guineensis]	Metabolism;Metabolism	Global and overview maps;Energy metabolism	ko01100//Metabolic pathways;ko00195//Photosynthesis	K02637;K02637	GO:0031224//intrinsic component of membrane;GO:0034357//photosynthetic membrane;GO:0044434//chloroplast part	GO:0003824//catalytic activity;GO:0009055//electron carrier activity	GO:0022900//electron transport chain
ElguCp073	1.33	2	1.32	0.79	0.7	0.76	1.35	2.34	0.86	0.74	0.38	0.22	20	29	21	12	10	10	18	33	12	10	5	3	rpoA	RNA polymerase alpha subunit (chloroplast) [Elaeis guineensis]	Metabolism;Metabolism;Metabolism;Genetic Information Processing	Global and overview maps;Nucleotide metabolism;Nucleotide metabolism;Transcription	ko01100//Metabolic pathways;ko00230//Purine metabolism;ko00240//Pyrimidine metabolism;ko03020//RNA polymerase	K03040;K03040;K03040;K03040	GO:0009536//plastid	GO:0005515//protein binding;GO:0034062//RNA polymerase activity	GO:0034645//cellular macromolecule biosynthetic process
ElguCp074	1.48	2.22	1.09	0.49	0.17	0.19	1.3	0.53	0.53	0.18	0.57	0.72	9	13	7	3	1	1	7	3	3	1	3	4	rps11	30S ribosomal protein S11 [Phoenix dactylifera]	Genetic Information Processing	Translation	ko03010//Ribosome	K02948	GO:0009536//plastid;GO:0030529//intracellular ribonucleoprotein complex	GO:0003723//RNA binding;GO:0005198//structural molecule activity	GO:0010467//gene expression
ElguCp075	0	0	0	0	0	0	0	0	0	0	0	0	0	0	0	0	0	0	0	0	0	0	0	0	rpl36	50S ribosomal protein L36 [Phoenix dactylifera]	Genetic Information Processing	Translation	ko03010//Ribosome	K02919	GO:0009526//plastid envelope;GO:0009532//plastid stroma;GO:0030529//intracellular ribonucleoprotein complex	GO:0005198//structural molecule activity	GO:0010467//gene expression;GO:0032774//RNA biosynthetic process
ElguCp076	0	0	0	0	0	0	0	0	0	0	0	0	0	0	0	0	0	0	0	0	0	0	0	0	infA	translational initiation factor 1 [Phoenix dactylifera]	-	-	-	-	GO:0009536//plastid	GO:0008135//translation factor activity, RNA binding	GO:0006412//translation
ElguCp077	0.69	1.25	2.11	0.17	0.18	0.59	0.97	1.47	0.37	0.38	0.2	0.38	4	7	13	1	1	3	5	8	2	2	1	2	rps8	ribosomal protein S8 (chloroplast) [Elaeis guineensis]	Genetic Information Processing	Translation	ko03010//Ribosome	K02994	GO:0009536//plastid;GO:0030529//intracellular ribonucleoprotein complex	GO:0003723//RNA binding;GO:0005198//structural molecule activity	GO:0010467//gene expression
ElguCp078	0.19	0.39	0.53	0	0.39	0.64	0.84	1.78	0.8	0.82	0.21	0	1	2	3	0	2	3	4	9	4	4	1	0	rpl14	ribosomal protein L14 (chloroplast) [Elaeis guineensis]	Genetic Information Processing	Translation	ko03010//Ribosome	K02874	GO:0009536//plastid;GO:0044391//ribosomal subunit	GO:0003723//RNA binding;GO:0005198//structural molecule activity	GO:0010467//gene expression
ElguCp079	3.36	2.62	3.49	0.99	0.53	0.77	1.71	2.33	1.45	1.11	1.36	2.21	20	15	22	6	3	4	9	13	8	6	7	12	rpl16	50S ribosomal protein L16 (chloroplast) [Elaeis guineensis]	Genetic Information Processing	Translation	ko03010//Ribosome	K02878	GO:0009536//plastid;GO:0030529//intracellular ribonucleoprotein complex	GO:0003723//RNA binding	GO:0010467//gene expression
ElguCp080	11.71	12.36	9.01	6.27	5.87	5.98	8.11	10.39	10.22	3.4	5.92	5.51	114	116	93	62	54	51	70	95	92	30	50	49	rps3	ribosomal protein S3 (chloroplast) [Elaeis guineensis]	Genetic Information Processing	Translation	ko03010//Ribosome	K02982	GO:0009536//plastid;GO:0015935//small ribosomal subunit	GO:0003723//RNA binding;GO:0005198//structural molecule activity	GO:0010467//gene expression
ElguCp081	5.46	4.07	3.06	2.35	1.63	2.73	3.47	4.73	3.51	2.07	2.36	1.68	32	23	19	14	9	14	18	26	19	11	12	9	rpl22	50S ribosomal protein L22 (chloroplast) [Elaeis guineensis]	Genetic Information Processing	Translation	ko03010//Ribosome	K02890	GO:0009536//plastid;GO:0044391//ribosomal subunit	GO:0003723//RNA binding;GO:0005198//structural molecule activity	GO:0010467//gene expression
ElguCp082	0.37	0.26	0.47	0	0.52	0	0.14	0.53	0.27	0.14	0	0.13	1.5	1	2	0	2	0	0.5	2	1	0.5	0	0.5	rps19	ribosomal protein S19 (chloroplast) [Elaeis guineensis]	Genetic Information Processing	Translation	ko03010//Ribosome	K02965	GO:0009536//plastid;GO:0044391//ribosomal subunit	GO:0003723//RNA binding;GO:0005198//structural molecule activity	GO:0010467//gene expression
ElguCp084	2.49	2.46	1.76	0.86	0.66	0.85	2.16	2.39	2.16	0.69	0.62	0.91	30	28.5	22.5	10.5	7.5	9	23	27	24	7.5	6.5	10	rpl2-A	ribosomal protein L2 (chloroplast) [Cypripedium macranthos]	Genetic Information Processing	Translation	ko03010//Ribosome	K02886	GO:0009536//plastid;GO:0044391//ribosomal subunit	GO:0003723//RNA binding;GO:0003824//catalytic activity;GO:0005198//structural molecule activity	GO:0010467//gene expression
ElguCp085	0.24	0	0.12	0.12	0	0.14	0.14	0	0	0.13	0	0	1	0	0.5	0.5	0	0.5	0.5	0	0	0.5	0	0	rpl23-A	ribosomal protein L23 (chloroplast) [Elaeis guineensis]	Genetic Information Processing	Translation	ko03010//Ribosome	K02892	GO:0009536//plastid;GO:0030529//intracellular ribonucleoprotein complex	GO:0003723//RNA binding;GO:0005198//structural molecule activity	GO:0010467//gene expression
ElguCp087	0.25	0.25	0.26	0	0.02	0.02	0.24	0.32	0.31	0	0	0.01	25.5	24	28	0.5	1.5	2	21	30.5	28.5	0	0	0.5	ycf2-A	hypothetical chloroplast RF21 (chloroplast) [Areca vestiaria]	-	-	-	-	GO:0009532//plastid stroma	GO:0032550//purine ribonucleoside binding	-
ElguCp090	0.16	0.28	0.27	0.02	0.02	0.08	0.3	0.4	0.26	0	0.03	0	3.5	6	6.5	0.5	0.5	1.5	6	8.5	5.5	0	0.5	0	ndhB	NADH-plastoquinone oxidoreductase chain 2 [Phoenix dactylifera]	Metabolism;Metabolism	Global and overview maps;Energy metabolism	ko01100//Metabolic pathways;ko00190//Oxidative phosphorylation	K05573;K05573	GO:0031224//intrinsic component of membrane;GO:0044434//chloroplast part	GO:0048037//cofactor binding;GO:0050136//NADH dehydrogenase (quinone) activity	GO:0022904//respiratory electron transport chain;GO:0051234//establishment of localization
ElguCp091	0.07	0.15	0.21	0	0	0.08	0.41	0.39	0.32	0	0	0.16	0.5	1	1.5	0	0	0.5	2.5	2.5	2	0	0	1	rps7	30S ribosomal protein S7 [Phoenix dactylifera]	Genetic Information Processing	Translation	ko03010//Ribosome	K02992	GO:0009536//plastid;GO:0044391//ribosomal subunit	GO:0003723//RNA binding;GO:0005198//structural molecule activity	GO:0010467//gene expression
ElguCp092	0	0	0	0	0	0	0.1	0	0	0	0	0	0	0	0	0	0	0	0.5	0	0	0	0	0	rps12-A	ribosomal protein S12 (chloroplast) [Vicia sativa]	Genetic Information Processing	Translation	ko03010//Ribosome	K02950	GO:0009536//plastid;GO:0044391//ribosomal subunit	GO:0003723//RNA binding;GO:0005198//structural molecule activity	GO:0010467//gene expression
ElguCp104	0.15	0.28	0.26	0	0.06	0.03	0.31	0.23	0.1	0.03	0.04	0.03	5	9	9	0	2	1	9	7	3	1	1	1	ndhF	NADH dehydrogenase subunit 5 (chloroplast) [Elaeis guineensis]	Metabolism;Metabolism	Global and overview maps;Energy metabolism	ko01100//Metabolic pathways;ko00190//Oxidative phosphorylation	K05577;K05577	GO:0009536//plastid;GO:0031224//intrinsic component of membrane	GO:0003824//catalytic activity;GO:0048037//cofactor binding	GO:0022904//respiratory electron transport chain
ElguCp105	0	0	0	0	0	0	0	0	0	0	0	0	0	0	0	0	0	0	0	0	0	0	0	0	rpl32	ribosomal protein L32 (chloroplast) [Elaeis guineensis]	Genetic Information Processing	Translation	ko03010//Ribosome	K02911	GO:0009536//plastid;GO:0044391//ribosomal subunit	-	GO:0010467//gene expression
ElguCp107	0.21	0.07	0.4	0	0	0.16	0.4	0.37	0.38	0	0	0.08	3	1	6	0	0	2	5	5	5	0	0	1	ccsA	cytochrome c heme attachment protein (chloroplast) [Elaeis guineensis]	-	-	-	-	GO:0031224//intrinsic component of membrane;GO:0044434//chloroplast part	GO:0046906//tetrapyrrole binding	GO:0043623//cellular protein complex assembly
ElguCp108	0.72	0.71	0.68	0.49	0.29	0.31	1.18	0.68	0.69	0.1	0.26	0.35	16	15	16	11	6	6	23	14	14	2	5	7	ndhD	NADH dehydrogenase subunit 4 (chloroplast) [Elaeis guineensis]	Metabolism;Metabolism	Global and overview maps;Energy metabolism	ko01100//Metabolic pathways;ko00190//Oxidative phosphorylation	K05575;K05575	GO:0031224//intrinsic component of membrane;GO:0044434//chloroplast part	GO:0016651//oxidoreductase activity, acting on NAD(P)H;GO:0048037//cofactor binding	GO:0022904//respiratory electron transport chain
ElguCp109	0	0	0	0	0	0	0	0	0	0	0	0	0	0	0	0	0	0	0	0	0	0	0	0	psaC	photosystem I subunit VII (chloroplast) [Elaeis guineensis]	Metabolism;Metabolism	Global and overview maps;Energy metabolism	ko01100//Metabolic pathways;ko00195//Photosynthesis	K02691;K02691	GO:0009521//photosystem;GO:0044434//chloroplast part	GO:0003824//catalytic activity;GO:0043169//cation binding;GO:0051536//iron-sulfur cluster binding	GO:0009767//photosynthetic electron transport chain
ElguCp110	0	0	0	0	0	0	0	0	0	0	0	0	0	0	0	0	0	0	0	0	0	0	0	0	ndhE	NADH dehydrogenase subunit 4L (chloroplast) [Elaeis guineensis]	Metabolism;Metabolism	Global and overview maps;Energy metabolism	ko01100//Metabolic pathways;ko00190//Oxidative phosphorylation	K05576;K05576	GO:0031224//intrinsic component of membrane;GO:0044434//chloroplast part	GO:0003954//NADH dehydrogenase activity;GO:0048037//cofactor binding	GO:0022904//respiratory electron transport chain;GO:0051234//establishment of localization
ElguCp111	0.52	0.13	0	0.25	0.14	0.15	0.58	0.41	0.14	0.28	0.15	0.14	4	1	0	2	1	1	4	3	1	2	1	1	ndhG	NADH dehydrogenase subunit 6 (chloroplast) [Elaeis guineensis]	Metabolism;Metabolism	Global and overview maps;Energy metabolism	ko01100//Metabolic pathways;ko00190//Oxidative phosphorylation	K05578;K05578	GO:0009536//plastid;GO:0031224//intrinsic component of membrane	GO:0003824//catalytic activity;GO:0048037//cofactor binding	GO:0044710//single-organism metabolic process
ElguCp112	0	0.13	0	0	0	0	0	0	0.27	0	0	0	0	1	0	0	0	0	0	0	2	0	0	0	ndhI	NADH-plastoquinone oxidoreductase subunit I [Phoenix dactylifera]	Metabolism;Metabolism	Global and overview maps;Energy metabolism	ko01100//Metabolic pathways;ko00190//Oxidative phosphorylation	K05580;K05580	GO:0044434//chloroplast part	GO:0016491//oxidoreductase activity;GO:0043169//cation binding;GO:0048037//cofactor binding;GO:0051536//iron-sulfur cluster binding	GO:0044710//single-organism metabolic process
ElguCp113	0.13	0.26	0.12	0.06	0.07	0	0.28	0.4	0.27	0	0	0	2	4	2	1	1	0	4	6	4	0	0	0	ndhA	NADH dehydrogenase subunit 1 (chloroplast) [Elaeis guineensis]	Metabolism;Metabolism	Global and overview maps;Energy metabolism	ko01100//Metabolic pathways;ko00190//Oxidative phosphorylation	K05572;K05572	GO:0031224//intrinsic component of membrane;GO:0044434//chloroplast part	GO:0003954//NADH dehydrogenase activity;GO:0048037//cofactor binding	GO:0006091//generation of precursor metabolites and energy;GO:0044710//single-organism metabolic process
ElguCp114	0.46	0.6	0.71	0.06	0	0	0.59	0.43	0.25	0.06	0	0	8	10	13	1	0	0	9	7	4	1	0	0	ndhH	NADH dehydrogenase subunit 7 (chloroplast) [Elaeis guineensis]	Metabolism;Metabolism	Global and overview maps;Energy metabolism	ko01100//Metabolic pathways;ko00190//Oxidative phosphorylation	K05579;K05579	GO:0044434//chloroplast part	GO:0000166//nucleotide binding;GO:0003954//NADH dehydrogenase activity;GO:0048037//cofactor binding	GO:0006091//generation of precursor metabolites and energy;GO:0044710//single-organism metabolic process;GO:0051234//establishment of localization
ElguCp115	0	0	0.48	0	0	0	0.28	0.27	0	0	0	0.28	0	0	2	0	0	0	1	1	0	0	0	1	rps15	30S ribosomal protein S15 [Phoenix dactylifera]	Genetic Information Processing	Translation	ko03010//Ribosome	K02956	GO:0009536//plastid;GO:0030529//intracellular ribonucleoprotein complex	-	GO:0010467//gene expression
ElguCp116	0.71	0.58	0.42	0.06	0.03	0.06	0.62	0.79	0.6	0.01	0.06	0.04	57	45	36	5	2	4	44	60	45	1	4	3	TIC214	hypothetical chloroplast RF19 (chloroplast) [Syagrus coronata]	-	-	-	-	GO:0043231//intracellular membrane-bounded organelle	-	-
ElguCp127	0	0	0	0	0	0	0.1	0	0	0	0	0	0	0	0	0	0	0	0.5	0	0	0	0	0	rps12-A	ribosomal protein S12 (chloroplast) [Eucalyptus obliqua]	Genetic Information Processing	Translation	ko03010//Ribosome	K02950	GO:0009536//plastid;GO:0044391//ribosomal subunit	GO:0003723//RNA binding;GO:0005198//structural molecule activity	GO:0010467//gene expression
ElguCp128	0.07	0.15	0.21	0	0	0.08	0.41	0.39	0.32	0	0	0.16	0.5	1	1.5	0	0	0.5	2.5	2.5	2	0	0	1	rps7	30S ribosomal protein S7 [Phoenix dactylifera]	Genetic Information Processing	Translation	ko03010//Ribosome	K02992	GO:0009536//plastid;GO:0044391//ribosomal subunit	GO:0003723//RNA binding;GO:0005198//structural molecule activity	GO:0010467//gene expression
ElguCp129	0.16	0.28	0.27	0.02	0.02	0.08	0.3	0.4	0.26	0	0.03	0	3.5	6	6.5	0.5	0.5	1.5	6	8.5	5.5	0	0.5	0	ndhB	NADH-plastoquinone oxidoreductase chain 2 [Phoenix dactylifera]	Metabolism;Metabolism	Global and overview maps;Energy metabolism	ko01100//Metabolic pathways;ko00190//Oxidative phosphorylation	K05573;K05573	GO:0031224//intrinsic component of membrane;GO:0044434//chloroplast part	GO:0048037//cofactor binding;GO:0050136//NADH dehydrogenase (quinone) activity	GO:0022904//respiratory electron transport chain;GO:0051234//establishment of localization
ElguCp132	0.25	0.25	0.26	0	0.02	0.02	0.24	0.32	0.31	0	0	0.01	25.5	24	28	0.5	1.5	2	21	30.5	28.5	0	0	0.5	ycf2-A	hypothetical chloroplast RF21 (chloroplast) [Areca vestiaria]	-	-	-	-	GO:0009532//plastid stroma	GO:0032550//purine ribonucleoside binding	-
ElguCp134	0.24	0	0.12	0.12	0	0.14	0.14	0	0	0.13	0	0	1	0	0.5	0.5	0	0.5	0.5	0	0	0.5	0	0	rpl23-A	ribosomal protein L23 (chloroplast) [Elaeis guineensis]	Genetic Information Processing	Translation	ko03010//Ribosome	K02892	GO:0009536//plastid;GO:0030529//intracellular ribonucleoprotein complex	GO:0003723//RNA binding;GO:0005198//structural molecule activity	GO:0010467//gene expression
ElguCp135	2.49	2.46	1.76	0.86	0.66	0.85	2.16	2.39	2.16	0.69	0.62	0.91	30	28.5	22.5	10.5	7.5	9	23	27	24	7.5	6.5	10	rpl2-A	ribosomal protein L2 (chloroplast) [Cypripedium macranthos]	Genetic Information Processing	Translation	ko03010//Ribosome	K02886	GO:0009536//plastid;GO:0044391//ribosomal subunit	GO:0003723//RNA binding;GO:0003824//catalytic activity;GO:0005198//structural molecule activity	GO:0010467//gene expression
ElguCp137	0.37	0.26	0.47	0	0.52	0	0.14	0.53	0.27	0.14	0	0.13	1.5	1	2	0	2	0	0.5	2	1	0.5	0	0.5	rps19	ribosomal protein S19 (chloroplast) [Elaeis guineensis]	Genetic Information Processing	Translation	ko03010//Ribosome	K02965	GO:0009536//plastid;GO:0044391//ribosomal subunit	GO:0003723//RNA binding;GO:0005198//structural molecule activity	GO:0010467//gene expression
GLO2	1.41	1.7	1.9	0.72	0.42	1.5	2.18	2.28	2.03	2.96	3.42	2.19	21	25	30	11	6	20	29	32	29	40	44	30	MADS2	PREDICTED: MADS-box transcription factor 2 isoform X1 [Elaeis guineensis]	-	-	-	-	GO:0043231//intracellular membrane-bounded organelle	GO:0001071//nucleic acid binding transcription factor activity;GO:0005515//protein binding	GO:0010468//regulation of gene expression;GO:0034645//cellular macromolecule biosynthetic process
GPAT	12.33	13.39	13.29	12.65	13.66	13.67	17.16	16.7	17.69	22.02	19.4	19.89	365	382	417	380	382	354	450	464	484	590	498	538	ATS1	glycerol-3-phosphate acyltransferase, chloroplastic [Elaeis guineensis]	Metabolism;Metabolism;Metabolism	Global and overview maps;Lipid metabolism;Lipid metabolism	ko01100//Metabolic pathways;ko00564//Glycerophospholipid metabolism;ko00561//Glycerolipid metabolism	K00630;K00630;K00630	GO:0009532//plastid stroma	GO:0016740//transferase activity	GO:0006090//pyruvate metabolic process;GO:0006633//fatty acid biosynthetic process;GO:0006779//porphyrin-containing compound biosynthetic process;GO:0016109//tetraterpenoid biosynthetic process;GO:0046341//CDP-diacylglycerol metabolic process;GO:0046471//phosphatidylglycerol metabolic process
GSK	210	204	199.94	153.56	149.6	153.56	228.41	221.65	219.2	159.44	153.92	156.1	3778	3537	3814	2805	2543	2418	3641	3744	3647	2597	2402	2567	MSK-3	PREDICTED: shaggy-related protein kinase alpha [Elaeis guineensis]	-	-	-	-	-	GO:0004672//protein kinase activity;GO:0032550//purine ribonucleoside binding	GO:0006464//cellular protein modification process;GO:0006796//phosphate-containing compound metabolic process
GST	122.26	122.93	120.45	35.63	34.44	36.3	86.25	83.85	89.75	38.65	42.44	39.96	1747	1693	1825	517	465	454	1092	1125	1186	500	526	522	GSTF1	PREDICTED: probable glutathione S-transferase GSTF1 [Elaeis guineensis]	Metabolism	Metabolism of other amino acids	ko00480//Glutathione metabolism	K00799	-	GO:0003824//catalytic activity	-
HCS	121.38	115.79	116.31	92.71	90.98	91.28	159.26	164.08	150.84	90.3	92.76	93.69	1501	1380	1525	1164	1063	988	1745	1905	1725	1011	995	1059	--	Elongation factor G, partial [Anthurium amnicola]	-	-	-	-	-	-	-
IAA1	89.63	76.43	87.94	146.22	151.86	146.75	64.28	62.74	66.59	110.26	104.75	108.65	1240	1019	1290	2054	1985	1777	788	815	852	1381	1257	1374	IAA1	auxin-responsive protein IAA1 [Elaeis guineensis]	Environmental Information Processing	Signal transduction	ko04075//Plant hormone signal transduction	K14484	-	GO:0005515//protein binding	GO:0009755//hormone-mediated signaling pathway;GO:0010468//regulation of gene expression;GO:0034645//cellular macromolecule biosynthetic process
KNOX1	125.53	121.77	121.01	46.23	47.71	47.58	179.96	185.26	179.35	177.12	174.22	178.41	2487	2325	2542	930	893	825	3159	3446	3286	3177	2994	3231	STM	PREDICTED: homeobox protein knotted-1-like LET6 [Elaeis guineensis]	-	-	-	-	GO:0043231//intracellular membrane-bounded organelle	GO:0003677//DNA binding	GO:0007389//pattern specification process;GO:0009653//anatomical structure morphogenesis;GO:0009987//cellular process;GO:0010468//regulation of gene expression;GO:0048437//floral organ development;GO:0050793//regulation of developmental process
LIP1	0.29	0.26	0.04	66.5	67.9	68.75	0	0.09	0.09	0	0	0.04	7	6	1	1646	1564	1467	0	2	2	0	0	1	--	Lipase, partial [Anthurium amnicola]	-	-	-	-	-	-	-
LOC105031928	7.01	6.63	6.72	4.69	5.62	4.63	13.82	12.37	12.6	15.92	15.16	15.64	427	389	442	287	313	253	748	725	711	872	821	886	RTEL1	PREDICTED: regulator of telomere elongation helicase 1 isoform X1 [Elaeis guineensis]	-	-	-	-	-	-	-
LOC105031929	0	0	0	0	0	0	0	0	0	0	0	0	0	0	0	0	0	0	0	0	0	0	0	0	PRB1	PREDICTED: pathogenesis-related protein 1B-like [Elaeis guineensis]	Organismal Systems;Environmental Information Processing;Environmental Information Processing	Environmental adaptation;Signal transduction;Signal transduction	ko04626//Plant-pathogen interaction;ko04075//Plant hormone signal transduction;ko04016//MAPK signaling pathway - plant	K13449;K13449;K13449	-	-	-
LOC105031930	0	0	0.05	0	0	0	0	0	0	0	0	0	0	0	1	0	0	0	0	0	0	0	0	0	SOBIR1	PREDICTED: leucine-rich repeat receptor-like serine/threonine/tyrosine-protein kinase SOBIR1 [Elaeis guineensis]	-	-	-	-	GO:0016020//membrane	GO:0004713//protein tyrosine kinase activity	GO:0006468//protein phosphorylation;GO:0006952//defense response;GO:0044699//single-organism process;GO:0050789//regulation of biological process
LOC105031931	1.18	1.32	0.91	1.01	0.66	0.6	0.28	0.43	0.37	0.34	0.29	0.31	38	41	31	33	20	17	8	13	11	10	8	9	SOBIR1	PREDICTED: leucine-rich repeat receptor-like serine/threonine/tyrosine-protein kinase SOBIR1 [Elaeis guineensis]	-	-	-	-	GO:0016020//membrane	GO:0004674//protein serine/threonine kinase activity;GO:0004713//protein tyrosine kinase activity	GO:0006468//protein phosphorylation;GO:0006952//defense response;GO:0044699//single-organism process;GO:0050789//regulation of biological process
LOC105031933	0.35	0.15	0.42	0.52	0.75	0.84	0.53	0.31	0.38	0.45	0.47	0.55	12	5	15	18	24	25	16	10	12	14	14	17	SOBIR1	PREDICTED: leucine-rich repeat receptor-like serine/threonine/tyrosine-protein kinase SOBIR1 [Elaeis guineensis]	-	-	-	-	-	-	-
LOC105031934	0	0	0.05	0	0	0	0	0	0	0	0	0	0	0	1	0	0	0	0	0	0	0	0	0	SOBIR1	PREDICTED: leucine-rich repeat receptor-like serine/threonine/tyrosine-protein kinase SOBIR1 [Elaeis guineensis]	-	-	-	-	-	-	-
LOC105031935	0.09	0	0	0	0.05	0	0	0	0	0	0	0.05	2	0	0	0	1	0	0	0	0	0	0	1	SOBIR1	PREDICTED: leucine-rich repeat receptor-like serine/threonine/tyrosine-protein kinase SOBIR1 [Elaeis guineensis]	-	-	-	-	-	-	-
LOC105031936	43.87	42.28	44.84	3.68	3.81	3.82	24.32	23.78	24.68	3.39	3.25	3.2	1574	1462	1706	134	129	120	773	801	819	110	101	105	SEOB	PREDICTED: protein SIEVE ELEMENT OCCLUSION B [Elaeis guineensis]	-	-	-	-	-	-	-
LOC105031937	10.09	8.95	8.62	1.53	1.94	1.64	9.55	8.35	10.06	2.9	2.67	2.87	358	306	324	55	65	51	300	278	330	93	82	93	SEOC	PREDICTED: protein SIEVE ELEMENT OCCLUSION C-like [Elaeis guineensis]	-	-	-	-	-	-	-
LOC105031938	17.72	19.07	21.37	19.29	15.97	18.3	19.07	21.56	19.28	22.85	20.49	22.33	323	335	413	357	275	292	308	369	325	377	324	372	PCM	PREDICTED: protein-L-isoaspartate O-methyltransferase [Elaeis guineensis]	-	-	-	-	-	-	-
LOC105031939	1.33	0.88	0.91	1.43	1.02	1.1	1.36	1.67	0.91	1.33	1.95	1.65	22	14	16	24	16	16	20	26	14	20	28	25	--	Methyltransf_11 domain-containing protein [Cephalotus follicularis]	-	-	-	-	-	GO:0016740//transferase activity	-
LOC105031940	21.41	20.71	21.8	19.57	18.99	20.37	25.22	26.34	29.3	25.59	25.8	24.57	753	702	813	699	631	627	786	870	953	815	787	790	ARP	PREDICTED: DNA-(apurinic or apyrimidinic site) lyase, chloroplastic [Elaeis guineensis]	Genetic Information Processing	Replication and repair	ko03410//Base excision repair	K01142	-	-	-
LOC105031941	0	0	0	0	0	0	0	0	0	0	0	0	0	0	0	0	0	0	0	0	0	0	0	0	At2g14610	PREDICTED: pathogenesis-related protein PRB1-3-like [Elaeis guineensis]	Organismal Systems;Environmental Information Processing;Environmental Information Processing	Environmental adaptation;Signal transduction;Signal transduction	ko04626//Plant-pathogen interaction;ko04075//Plant hormone signal transduction;ko04016//MAPK signaling pathway - plant	K13449;K13449;K13449	-	-	-
LOC105031942	0.49	0.7	0.43	0.07	0.08	0.04	0.13	0.04	0.2	0.29	0.43	0.29	13	18	12	2	2	1	3	1	5	7	10	7	--	Endoglucanase E1, partial [Ananas comosus]	-	-	-	-	-	GO:0016787//hydrolase activity	GO:0044238//primary metabolic process
LOC105031943	0.85	1.19	1.15	0.47	0.79	0.58	1.11	1.08	0.91	1.19	1.4	1.33	25	34	36	14	22	15	29	30	25	32	36	36	--	uncharacterized LOC100193538 precursor [Zea mays]	-	-	-	-	-	GO:0016787//hydrolase activity	GO:0044238//primary metabolic process
LOC105031944	22.17	21.55	20.59	22.22	22.69	22.05	22.61	22.48	21.84	26.98	26.99	26.16	394	369	388	401	381	343	356	375	359	434	416	425	GLE1	PREDICTED: protein GLE1 isoform X1 [Elaeis guineensis]	-	-	-	-	-	-	-
LOC105031945	0.64	0.54	0.74	0	0.08	0.04	0.3	0.52	0.4	0.08	0.13	0.04	17	14	21	0	2	1	7	13	10	2	3	1	RGLG1	PREDICTED: E3 ubiquitin-protein ligase RGLG1 [Elaeis guineensis]	-	-	-	-	-	-	-
LOC105031946	1.53	1.62	2.06	4.71	4.54	4.18	0.81	1.47	1.29	3.56	3.86	3.35	49	50	70	153	137	117	23	44	38	103	107	98	--	PREDICTED: early endosome antigen 1-like isoform X2 [Elaeis guineensis]	-	-	-	-	-	-	GO:0044699//single-organism process
LOC105031947	0	0	0	0	0	0	0	0	0	0	0	0	0	0	0	0	0	0	0	0	0	0	0	0	SOBIR1	PREDICTED: leucine-rich repeat receptor-like serine/threonine/tyrosine-protein kinase SOBIR1 [Elaeis guineensis]	-	-	-	-	-	-	-
LOC105031948	0	0	0	0	0	0	0	0	0	0	0	0	0	0	0	0	0	0	0	0	0	0	0	0	SOBIR1	PREDICTED: leucine-rich repeat receptor-like serine/threonine/tyrosine-protein kinase SOBIR1 [Elaeis guineensis]	-	-	-	-	-	-	-
LOC105031949	0	0.04	0	0	0.05	0	0	0.05	0	0	0.05	0.19	0	1	0	0	1	0	0	1	0	0	1	4	FEZ	PREDICTED: NAC domain-containing protein 26-like [Elaeis guineensis]	-	-	-	-	-	-	-
LOC105031951	0	0	0	0	0	0	0	0	0	0	0	0	0	0	0	0	0	0	0	0	0	0	0	0	GLOX	PREDICTED: aldehyde oxidase GLOX-like [Elaeis guineensis]	-	-	-	-	-	-	-
LOC105031952	0.78	0.31	0.56	0	0	0	0.22	0.1	0.32	0	0	0	8	3	6	0	0	0	2	1	3	0	0	0	At2g14610	PREDICTED: pathogenesis-related protein 1-like [Elaeis guineensis]	Organismal Systems;Environmental Information Processing;Environmental Information Processing	Environmental adaptation;Signal transduction;Signal transduction	ko04626//Plant-pathogen interaction;ko04075//Plant hormone signal transduction;ko04016//MAPK signaling pathway - plant	K13449;K13449;K13449	-	-	-
LOC105031953	9.64	9.13	9.99	8.83	8.7	7.88	11.07	12.18	13.09	11.21	11.31	11.06	285	260	313	265	243	204	290	338	358	300	290	299	ASK21	PREDICTED: SKP1-like protein 21 [Elaeis guineensis]	-	-	-	-	-	-	-
LOC105031954	1.12	0.99	1.39	1.06	1.28	1.19	1.12	1.47	1.36	1.58	2.44	2.46	26	22	34	25	28	24	23	32	29	33	49	52	PAIR1	PREDICTED: protein PAIR1-like isoform X1 [Elaeis guineensis]	-	-	-	-	-	-	-
LOC105031955	33.54	33.89	32.16	31.18	29.76	30.31	35.49	35.98	32.86	16.01	14.58	14.4	1274	1247	1300	1220	1078	1022	1193	1287	1161	555	492	502	IDD4	PREDICTED: protein indeterminate-domain 5, chloroplastic [Elaeis guineensis]	-	-	-	-	-	-	-
LOC105031956	10.95	11.87	11.23	10.1	9.38	10.07	15.21	14.21	16.18	12.11	12.62	13.42	472	493	513	442	382	380	581	575	645	473	471	528	ETL1	PREDICTED: protein CHROMATIN REMODELING 19 isoform X1 [Elaeis guineensis]	-	-	-	-	-	-	-
LOC105031957	3.58	4	3.24	13.89	13.96	12.55	3.56	3.96	3.53	23.91	25.28	25.41	102	110	98	402	376	313	90	106	93	617	625	662	BHLH111	PREDICTED: transcription factor bHLH111 [Elaeis guineensis]	-	-	-	-	-	-	-
LOC105031958	17.75	14.99	16.01	22.45	23.38	21.46	16.82	15.31	14.91	20.47	19.64	19.56	274	223	262	352	341	290	230	222	213	286	263	276	RHN1	PREDICTED: ras-related protein RHN1 isoform X1 [Elaeis guineensis]	Cellular Processes;Cellular Processes	Transport and catabolism;Transport and catabolism	ko04144//Endocytosis;ko04145//Phagosome	K07889;K07889	GO:0044464//cell part	GO:0032550//purine ribonucleoside binding	GO:0008104//protein localization;GO:0035556//intracellular signal transduction
LOC105031959	0	0	0	0	0	0	0	0	0	0	0	0	0	0	0	0	0	0	0	0	0	0	0	0	TIC32	PREDICTED: short-chain dehydrogenase TIC 32, chloroplastic-like [Elaeis guineensis]	-	-	-	-	-	-	-
LOC105031960	2.72	3.24	2.72	0.87	1.04	0.78	3.18	3.55	3.45	1.95	2.08	1.97	80	92	85	26	29	20	83	98	94	52	53	53	MURE	PREDICTED: UDP-N-acetylmuramoyl-L-alanyl-D-glutamate--2,6-diaminopimelate ligase-like [Phoenix dactylifera]	-	-	-	-	-	-	-
LOC105031962	0	0	0.14	0	0	0	0	0.08	0.08	0	0	0	0	0	2	0	0	0	0	1	1	0	0	0	CRL1	PREDICTED: LOB domain-containing protein 29-like [Elaeis guineensis]	-	-	-	-	-	-	-
LOC105031963	0.08	0.08	0.36	1.34	2.07	1.2	0.26	0.4	0.08	0.42	0.52	0.41	1	1	5	18	26	14	3	5	1	5	6	5	--	At1g04330, partial [Arabidopsis thaliana]	-	-	-	-	-	-	-
LOC105031964	16.42	15.84	16.57	1.93	3.51	3.08	17.26	12.72	16.7	3.25	3.26	3.66	360	333	382	43	73	59	339	264	339	65	63	73	--	PREDICTED: signal recognition particle receptor subunit beta [Elaeis guineensis]	Genetic Information Processing	Folding, sorting and degradation	ko03060//Protein export	K12272	GO:0044464//cell part	GO:0032550//purine ribonucleoside binding	GO:0035556//intracellular signal transduction
LOC105031965	8.54	8.48	10.14	7.46	8.37	7.98	11.24	10.29	10.34	12.87	12.44	12.75	258	247	325	229	239	211	301	292	289	352	326	352	ARP9	PREDICTED: actin-related protein 9 [Elaeis guineensis]	-	-	-	-	GO:0033202//DNA helicase complex	-	-
LOC105031966	103.62	106.14	104.39	99.26	102.46	101.01	106.69	104.78	106.38	84.76	83.23	88.3	1642	1621	1754	1597	1534	1401	1498	1559	1559	1216	1144	1279	--	HRL protein [Oryza sativa Japonica Group]	-	-	-	-	-	-	-
LOC105031967	0.91	1.16	1.46	3.47	2.66	2.26	1.81	1.37	1.1	3.19	3.02	3.1	17	21	29	66	47	37	30	24	19	54	49	53	SKIP22	PREDICTED: F-box protein SKIP22 [Elaeis guineensis]	-	-	-	-	-	-	-
LOC105031968	0.77	0.48	0.58	0	0.05	0	0.23	0.55	0.33	0	0	0	15	9	12	0	1	0	4	10	6	0	0	0	At1g06620	PREDICTED: 1-aminocyclopropane-1-carboxylate oxidase homolog 1-like [Elaeis guineensis]	-	-	-	-	-	-	-
LOC105031970	5.35	5.92	5.78	5.01	4.61	3.91	5.04	5.8	5.28	5.39	5.27	4.71	103	110	118	98	84	66	86	105	94	94	88	83	At1g06620	PREDICTED: 1-aminocyclopropane-1-carboxylate oxidase homolog 1 [Elaeis guineensis]	-	-	-	-	-	-	-
LOC105031971	7.34	6.91	6.66	14.02	10.46	11.43	6.22	5.89	5.92	12.27	10.6	10.34	137	125	134	274	192	195	104	104	102	214	179	181	ETFB	PREDICTED: electron transfer flavoprotein subunit beta, mitochondrial isoform X1 [Elaeis guineensis]	-	-	-	-	GO:0044429//mitochondrial part	-	GO:0006089//lactate metabolic process;GO:0006551//leucine metabolic process;GO:0006787//porphyrin-containing compound catabolic process
LOC105031972	2.94	3.18	3.68	7.4	6.56	6.81	4.3	3.49	3.33	5.49	6.23	5.67	116	120	154	294	242	234	147	129	120	192	212	203	KLCR2	PREDICTED: protein KINESIN LIGHT CHAIN-RELATED 2-like [Elaeis guineensis]	-	-	-	-	-	-	GO:0006950//response to stress;GO:0009628//response to abiotic stimulus;GO:0009987//cellular process
LOC105031973	0	0.51	0.46	36.23	37.82	38.09	0.28	0.26	0.07	40.49	44.89	45.89	0	8	8	598	581	542	4	4	1	596	633	682	ERF1B	PREDICTED: ethylene-responsive transcription factor 1B-like [Elaeis guineensis]	Environmental Information Processing;Environmental Information Processing	Signal transduction;Signal transduction	ko04075//Plant hormone signal transduction;ko04016//MAPK signaling pathway - plant	K14516;K14516	-	-	-
LOC105031974	10.56	9.54	11.99	24.6	27.84	26.1	12.15	11.1	11.94	21.34	19.33	20.69	240	209	289	568	598	519	245	237	251	439	381	430	Trip4	PREDICTED: uncharacterized protein LOC105031974 isoform X1 [Elaeis guineensis]	-	-	-	-	-	-	-
LOC105031975	22.24	21.6	22.66	30.24	30.59	33.71	25.31	27.03	25.39	34.41	29.46	32.74	602	563	653	831	778	796	610	691	636	848	696	812	Os03g0268000	PREDICTED: serine/threonine-protein phosphatase PP1 isozyme 3 isoform X1 [Elaeis guineensis]	Genetic Information Processing	Translation	ko03015//mRNA surveillance pathway	K06269	-	GO:0003824//catalytic activity	GO:0006796//phosphate-containing compound metabolic process
LOC105031976	24.02	23.75	21.21	33.56	31.52	31.34	15.08	15.27	12.79	5.35	6.92	5.77	784	747	734	1112	972	895	436	468	386	158	196	172	PHT1-4	PREDICTED: probable inorganic phosphate transporter 1-4 [Elaeis guineensis]	-	-	-	-	GO:0031224//intrinsic component of membrane	GO:0005215//transporter activity	GO:0015698//inorganic anion transport;GO:0044763//single-organism cellular process
LOC105031977	5.28	5.73	3.88	1.06	0.81	1.37	4.09	4.71	4.95	3.39	3.43	2.45	172	180	134	35	25	39	118	144	149	100	97	73	CDT1A	PREDICTED: CDT1-like protein a, chloroplastic isoform X1 [Elaeis guineensis]	-	-	-	-	-	-	-
LOC105031978	0	0	0.09	43.8	46.45	51.37	0	0	0	1.09	1.36	0.97	0	0	1	452	446	456.94	0	0	0	10	12	9	ACA7	PREDICTED: alpha carbonic anhydrase 7-like [Elaeis guineensis]	Metabolism	Energy metabolism	ko00910//Nitrogen metabolism	K01674	-	-	-
LOC105031979	30.72	27.62	30.27	39.14	41.2	39.05	24.99	25.8	26.91	33.85	31.48	33.31	615	534	642	799	783	687	446	490	498	618	550	614	Os06g0652400	PREDICTED: probable GDP-L-fucose synthase 1 [Elaeis guineensis]	Metabolism;Metabolism;Metabolism	Global and overview maps;Carbohydrate metabolism;Carbohydrate metabolism	ko01100//Metabolic pathways;ko00520//Amino sugar and nucleotide sugar metabolism;ko00051//Fructose and mannose metabolism	K02377;K02377;K02377	-	-	-
LOC105031980	0.06	0	0	0	0	0	0	0.07	0	0	0	0	1	0	0	0	0	0	0	1	0	0	0	0	Os06g0652400	PREDICTED: probable GDP-L-fucose synthase 1 [Elaeis guineensis]	Metabolism;Metabolism;Metabolism	Global and overview maps;Carbohydrate metabolism;Carbohydrate metabolism	ko01100//Metabolic pathways;ko00520//Amino sugar and nucleotide sugar metabolism;ko00051//Fructose and mannose metabolism	K02377;K02377;K02377	-	-	-
LOC105031981	45.33	45.5	45.51	44.79	47.1	45.27	40.89	40.78	43.75	39.3	32.86	37.86	1255	1214	1336	1259	1232	1097	1003	1060	1120	985	789	958	SAMDC	PREDICTED: S-adenosylmethionine decarboxylase proenzyme-like [Elaeis guineensis]	Metabolism;Metabolism;Metabolism	Global and overview maps;Amino acid metabolism;Amino acid metabolism	ko01100//Metabolic pathways;ko00270//Cysteine and methionine metabolism;ko00330//Arginine and proline metabolism	K01611;K01611;K01611	-	-	-
LOC105031982	47.37	45.49	45.22	64.61	64.81	64.54	48.9	47.84	47.96	57.2	54.18	53.01	1427	1320	1445	1976	1845	1700	1305	1352	1337	1559	1415	1459	ERF1-3	PREDICTED: eukaryotic peptide chain release factor subunit 1-3-like [Elaeis guineensis]	Genetic Information Processing	Translation	ko03015//mRNA surveillance pathway	K03265	-	-	-
LOC105031984	10.82	13.61	11.62	24.41	25.8	25.01	13.73	18.41	14.77	22.68	20.91	23.32	182	211	201	407	404	356	199	281	222	337	296	351	hddc2	PREDICTED: HD domain-containing protein 2 isoform X1 [Elaeis guineensis]	-	-	-	-	GO:0044444//cytoplasmic part	GO:0042578//phosphoric ester hydrolase activity;GO:0043169//cation binding	-
LOC105031985	4.88	4.28	4.19	2.86	2.25	3.5	3.6	3.76	4.16	8.87	8.11	8.28	156	132	142	93	68	98	102	113	123	257	225	242	At4g32285	PREDICTED: putative clathrin assembly protein At5g35200 isoform X1 [Elaeis guineensis]	-	-	-	-	-	-	-
LOC105031986	13.88	13.42	15.63	15.49	14.76	13.93	14.09	13.47	15.04	23.39	22.09	20.75	428	399	511	485	430	376	385	390	429	653	591	585	Afg1l	PREDICTED: lactation elevated protein 1 [Elaeis guineensis]	-	-	-	-	-	-	-
LOC105031987	2.79	3.65	2.58	1.02	0.71	0.71	2.1	2.15	2.96	1.83	2.03	1.41	54	68	53	20	13	12	36	39	53	32	34	25	--	PREDICTED: protein SIP5-like [Elaeis guineensis]	-	-	-	-	-	-	-
LOC105031988	1.37	1.36	1.45	1.07	0.66	0.39	1.09	0.67	0.68	0.57	0.13	0.25	24	23	27	19	11	6	17	11	11	9	2	4	TET8	PREDICTED: tetraspanin-7-like [Elaeis guineensis]	-	-	-	-	-	-	-
LOC105031989	0.13	0.14	0.25	2.55	3.79	2.65	0.07	0.35	0.07	0.07	0.08	0.15	2	2	4	39	54	35	1	5	1	1	1	2	LECRK2	PREDICTED: putative receptor protein kinase ZmPK1 [Elaeis guineensis]	-	-	-	-	-	-	-
LOC105031990	0.03	0	0	0	0	0	0.03	0	0.03	0	0	0	1	0	0	0	0	0	1	0	1	0	0	0	CER3	PREDICTED: protein ECERIFERUM 3-like [Elaeis guineensis]	-	-	-	-	GO:0031090//organelle membrane;GO:0031224//intrinsic component of membrane;GO:0043231//intracellular membrane-bounded organelle	GO:0003824//catalytic activity;GO:0046914//transition metal ion binding	GO:0003006//developmental process involved in reproduction;GO:0006631//fatty acid metabolic process;GO:0007275//multicellular organism development;GO:0009058//biosynthetic process;GO:0043446//cellular alkane metabolic process
LOC105031991	3.35	3.35	3.34	1.27	1.3	1.25	2.77	2.47	3.14	0	0	0.07	52	50	55	20	19	17	38	36	45	0	0	1	IBL1	PREDICTED: transcription factor bHLH147-like [Elaeis guineensis]	-	-	-	-	-	-	-
LOC105031992	0	0	0	0.1	0.28	0.08	0	0	0	0.04	0.08	0.07	0	0	0	3	8	2	0	0	0	1	2	2	--	PREDICTED: uncharacterized protein LOC105031992 [Elaeis guineensis]	-	-	-	-	-	-	-
LOC105031993	0.09	0.04	0.04	5.7	5.81	5	0	0	0	0.19	0.15	0.23	2	1	1	135	128	102	0	0	0	4	3	5	--	PREDICTED: uncharacterized protein LOC105031993 [Elaeis guineensis]	-	-	-	-	-	-	-
LOC105031994	2.93	3.07	3.36	4.48	4.61	5.08	2.48	3.01	3.45	4.74	4.9	4.96	136	137	165	211	202	206	102	131	148	199	197	210	FTSHI3	PREDICTED: probable inactive ATP-dependent zinc metalloprotease FTSHI 3, chloroplastic [Elaeis guineensis]	-	-	-	-	-	-	-
LOC105031995	0	0	0	0	0	0	0	0	0	0	0	0	0	0	0	0	0	0	0	0	0	0	0	0	--	PREDICTED: uncharacterized protein LOC105031995 [Elaeis guineensis]	-	-	-	-	-	-	-
LOC105031996	0.35	0.09	0.37	0.86	0.46	0.95	0.25	0.47	0.38	0.19	0.86	0.53	8	2	9	20	10	19	5	10	8	4	17	11	PCMP-E7	PREDICTED: pentatricopeptide repeat-containing protein At4g31070, mitochondrial [Elaeis guineensis]	-	-	-	-	-	-	-
LOC105032001	0	0	0	0	0	0	0	0	0	0	0	0	0	0	0	0	0	0	0	0	0	0	0	0	SSL10	PREDICTED: protein STRICTOSIDINE SYNTHASE-LIKE 10-like [Elaeis guineensis]	-	-	-	-	-	-	-
LOC105032002	0	0	0	0	0	0	0	0	0	0	0	0	0	0	0	0	0	0	0	0	0	0	0	0	SAMDC1	PREDICTED: S-adenosylmethionine decarboxylase proenzyme [Elaeis guineensis]	Metabolism;Metabolism;Metabolism	Global and overview maps;Amino acid metabolism;Amino acid metabolism	ko01100//Metabolic pathways;ko00270//Cysteine and methionine metabolism;ko00330//Arginine and proline metabolism	K01611;K01611;K01611	-	GO:0016831//carboxy-lyase activity	GO:0006596//polyamine biosynthetic process;GO:0044272//sulfur compound biosynthetic process
LOC105032003	0	0	0	0	0	0	0	0	0	0	0	0	0	0	0	0	0	0	0	0	0	0	0	0	EXO70B1	PREDICTED: exocyst complex component EXO70B1-like [Elaeis guineensis]	-	-	-	-	-	-	GO:0009987//cellular process
LOC105032004	14.52	14.4	14.1	25.06	26.47	28.21	15.48	14.03	15.3	24.53	28.03	23.01	270	258	278	473	465	459	255	245	263	413	452	391	SKIP1	PREDICTED: F-box protein SKIP1 [Elaeis guineensis]	-	-	-	-	-	-	-
LOC105032005	54.22	51.91	48.07	94.74	94.84	99.68	45.57	45.01	46.82	84.45	85.51	83.83	2248	2074	2113	3988	3715	3617	1674	1752	1795	3170	3075	3177	Os02g0611500	PREDICTED: eukaryotic translation initiation factor [Elaeis guineensis]	Genetic Information Processing	Translation	ko03013//RNA transport	K03260	-	-	-
LOC105032006	0.7	0.94	0.69	0.69	0.44	0.52	0.67	0.82	0.38	0.73	0.96	0.91	20	26	21	20	12	13	17	22	10	19	24	24	ELI1	PREDICTED: pentatricopeptide repeat-containing protein At1g08070, chloroplastic-like [Elaeis guineensis]	-	-	-	-	-	-	-
LOC105032007	0	0	0	0	0	0	0	0	0	0	0	0	0	0	0	0	0	0	0	0	0	0	0	0	MOCS2	PREDICTED: molybdopterin synthase catalytic subunit-like [Elaeis guineensis]	Metabolism;Metabolism;Genetic Information Processing	Global and overview maps;Metabolism of cofactors and vitamins;Folding, sorting and degradation	ko01100//Metabolic pathways;ko00790//Folate biosynthesis;ko04122//Sulfur relay system	K03635;K03635;K03635	GO:0044464//cell part	-	-
LOC105032008	2.45	2.86	2.01	3.63	2.7	2.55	1.59	2.79	2.06	3.93	3.03	2.7	72	86	67	103	65	58	43	78	59	88	70	69	MPS1	PREDICTED: protein MULTIPOLAR SPINDLE 1 isoform X1 [Elaeis guineensis]	-	-	-	-	-	-	GO:0007126//meiotic nuclear division;GO:0022402//cell cycle process;GO:0048229//gametophyte development
LOC105032009	34.03	34.9	33.86	27.66	28.89	29.09	36.75	38.91	38.03	43.36	40.05	40.42	1725	1705	1820	1424	1384	1291	1651	1852	1783	1990	1761	1873	ALATS	PREDICTED: LOW QUALITY PROTEIN: alanine--tRNA ligase-like [Elaeis guineensis]	Genetic Information Processing	Translation	ko00970//Aminoacyl-tRNA biosynthesis	K01872	GO:0009536//plastid	GO:0003676//nucleic acid binding;GO:0004812//aminoacyl-tRNA ligase activity;GO:0032550//purine ribonucleoside binding;GO:0046914//transition metal ion binding	GO:0000959//mitochondrial RNA metabolic process;GO:0006006//glucose metabolic process;GO:0006090//pyruvate metabolic process;GO:0006405//RNA export from nucleus;GO:0006418//tRNA aminoacylation for protein translation;GO:0006498//N-terminal protein lipidation;GO:0006970//response to osmotic stress;GO:0019827//stem cell population maintenance;GO:0048580//regulation of post-embryonic development
LOC105032010	26.82	23.13	25.96	26.29	23.43	20.76	23.08	27.53	22.79	25.47	27.27	27	400	336	411	383	324	271	305	377	315	345	348	365	--	PREDICTED: polyubiquitin 9 [Nelumbo nucifera]	Genetic Information Processing	Folding, sorting and degradation	ko04120//Ubiquitin mediated proteolysis	K03873	-	-	-
LOC105032011	7.34	7.51	7.08	2.4	2.77	2.06	5.9	5.22	4.95	3.2	3.93	3.5	231	226	236	77	82	56	165	154	144	91	106	100	MYOB3	Myosin-binding protein 7 [Ananas comosus]	-	-	-	-	-	-	-
LOC105032012	8.74	9.43	8.58	11.6	12.22	12.04	8.94	8.8	8.51	14.89	14.72	13	487	507	507	657	644	588	442	461	439	752	712	663	RPOT3-TOM	PREDICTED: DNA-directed RNA polymerase 3B, chloroplastic isoform X1 [Elaeis guineensis]	-	-	-	-	-	-	-
LOC105032014	7.5	6.74	8.1	5.77	5.22	5.54	7.11	6.98	7.7	6.22	7.39	5.72	184	159	210	143	120	118	154	160	174	137	156	128	arv1	PREDICTED: protein arv1 homolog isoform X1 [Elaeis guineensis]	-	-	-	-	-	-	-
LOC105032015	0.1	0.1	0	0	0	0	0	0.1	0	0	0	0	1	1	0	0	0	0	0	1	0	0	0	0	VATG	PREDICTED: V-type proton ATPase subunit G-like [Elaeis guineensis]	Metabolism;Metabolism;Cellular Processes	Global and overview maps;Energy metabolism;Transport and catabolism	ko01100//Metabolic pathways;ko00190//Oxidative phosphorylation;ko04145//Phagosome	K02152;K02152;K02152	-	-	-
LOC105032016	8.49	6.98	7.52	0.31	1.08	0.67	8.65	7.54	7.06	0.91	0.59	0.47	217	172	204	8	26	15	196	181	167	21	13	11	PLP3	PREDICTED: patatin-like protein 3 [Elaeis guineensis]	-	-	-	-	-	-	-
LOC105032017	7.11	6.84	8.54	1.75	1.27	2.1	7.96	8.73	6.57	6.77	6.01	7.46	124	115	158	31	21	32	123	143	106	107	91	119	--	PREDICTED: pupal cuticle protein 36-like [Elaeis guineensis]	-	-	-	-	-	-	-
LOC105032018	33.48	33.42	34.21	43.14	44.82	43.03	32.18	30.2	32.44	42.84	44.83	43.62	1246	1199	1350	1631	1577	1402	1061	1056	1117	1444	1448	1485	Os07g0143700	PREDICTED: DEAD-box ATP-dependent RNA helicase 53-like [Elaeis guineensis]	-	-	-	-	-	-	-
LOC105032021	29.48	27.86	30.08	27.51	31.02	27.33	30.95	32.56	31.26	31.81	35.31	34.26	514	468	556	487	511	417	478	533	504	502	534	546	VPS2.2	PREDICTED: vacuolar protein sorting-associated protein 2 homolog 2 [Elaeis guineensis]	Cellular Processes	Transport and catabolism	ko04144//Endocytosis	K12191	-	-	-
LOC105032022	6.97	9.09	8.32	7.72	7.59	7.44	9.85	9.36	8.72	9.67	8.38	9.51	211	265	267	237	217	197	264	266	244	265	220	263	RECA	PREDICTED: DNA repair protein recA homolog 1, chloroplastic isoform X1 [Elaeis guineensis]	Genetic Information Processing	Replication and repair	ko03440//Homologous recombination	K03553	GO:0009532//plastid stroma	GO:0032550//purine ribonucleoside binding;GO:0042623//ATPase activity, coupled;GO:0043566//structure-specific DNA binding	GO:0006259//DNA metabolic process;GO:0009690//cytokinin metabolic process;GO:0022402//cell cycle process;GO:0033554//cellular response to stress
LOC105032023	17.04	14.72	16.36	13.88	14.85	14.23	15.75	15.06	14.72	10.89	13.03	10.51	332	276	338	273	273	242	272	275	265	192	219	186	LSD1	PREDICTED: protein LOL3 isoform X1 [Elaeis guineensis]	-	-	-	-	-	GO:0001071//nucleic acid binding transcription factor activity	GO:0001101//response to acid chemical;GO:0002239//response to oomycetes;GO:0006521//regulation of cellular amino acid metabolic process;GO:0006970//response to osmotic stress;GO:0009725//response to hormone;GO:0010468//regulation of gene expression;GO:0012501//programmed cell death;GO:0033554//cellular response to stress;GO:0042743//hydrogen peroxide metabolic process;GO:0044248//cellular catabol…
LOC105032024	1.72	1.87	2.02	1.4	1.64	1.05	0.9	1.29	1.31	1.2	0.92	1.1	41	43	51	34	37	22	19	29	29	26	19	24	--	PREDICTED: translation initiation factor IF-2 [Phoenix dactylifera]	-	-	-	-	-	-	-
LOC105032025	0.23	0	0.07	0	0	0	0	0	0	0	0	0.09	3	0	1	0	0	0	0	0	0	0	0	1	OsI_39071	PREDICTED: CASP-like protein 1B1 [Elaeis guineensis]	-	-	-	-	GO:0016020//membrane	-	-
LOC105032026	0.06	0	0.11	0	0	0	0.13	0	0.19	0	0	0	1	0	2	0	0	0	2	0	3	0	0	0	NAC021	PREDICTED: NAC domain-containing protein 21/22 [Elaeis guineensis]	-	-	-	-	-	-	GO:0010467//gene expression;GO:0034645//cellular macromolecule biosynthetic process
LOC105032027	2.69	2.57	2.59	1.34	1.34	1.52	6.5	6.72	6.17	7.63	7.76	8.05	89	82	91	45	42	44	191	209	189	229	223	244	--	protein TPRXL [Dendrobium catenatum]	-	-	-	-	-	-	-
LOC105032028	0.25	0.14	0.1	0.21	0.07	0.08	0.08	0.04	0.08	0.03	0.23	0	8	4	3	7	2	2	2	1	2	1	6	0	PIL13	PREDICTED: transcription factor PIF4 isoform X1 [Elaeis guineensis]	Environmental Information Processing	Signal transduction	ko04075//Plant hormone signal transduction	K16189	-	-	-
LOC105032029	2.96	3.2	3.76	16.17	15.33	16.46	5.6	5.47	4.41	7.7	7.32	7.89	68	69	92	379	334	328	112	117	92	159	144	165	At1g06690	PREDICTED: uncharacterized oxidoreductase At1g06690, chloroplastic isoform X1 [Elaeis guineensis]	-	-	-	-	-	-	-
LOC105032030	29.87	27.24	27.54	6.4	5.04	4.49	37.34	38.86	39.26	12.61	12.03	13.71	771	672	751	175	127	105	841	931	928	293	270	325	ENT3	PREDICTED: equilibrative nucleotide transporter 3 [Elaeis guineensis]	-	-	-	-	GO:0031224//intrinsic component of membrane	-	GO:0015858//nucleoside transport
LOC105032031	0	0	0	0	0	0	0	0	0	0	0	0	0	0	0	0	0	0	0	0	0	0	0	0	--	PREDICTED: protein app1-like [Elaeis guineensis]	-	-	-	-	-	-	-
LOC105032032	20.59	20.56	21.36	40.82	41.64	40.66	20.31	22.12	21.76	31.38	31.95	33.07	338	328	375	678	643	588	294	344	336	469	454	497	RTNLB8	PREDICTED: reticulon-like protein B8 [Elaeis guineensis]	-	-	-	-	GO:0031090//organelle membrane;GO:0031224//intrinsic component of membrane;GO:0043231//intracellular membrane-bounded organelle	-	GO:0006605//protein targeting;GO:0009891//positive regulation of biosynthetic process;GO:0043067//regulation of programmed cell death
LOC105032034	5.41	5.69	5.17	8.99	8.72	8.11	3.93	3.82	4.02	8.98	8.66	9.88	157	159	159	265	239	206	101	104	108	236	218	262	zntB	Zinc transport protein ZntB [Morus notabilis]	-	-	-	-	-	GO:0022890//inorganic cation transmembrane transporter activity	GO:0006812//cation transport;GO:0006952//defense response;GO:0007165//signal transduction;GO:0009696//salicylic acid metabolic process
LOC105032035	48.51	53.13	51.86	45.77	46.66	45.43	53.01	51.96	56.16	57.11	57.52	55.02	1446	1526	1639	1385	1314	1185	1400	1454	1548	1541	1487	1499	TMN7	PREDICTED: transmembrane 9 superfamily member 7-like isoform X1 [Elaeis guineensis]	-	-	-	-	-	-	-
LOC105032037	2.32	2.14	1.75	3.82	3.92	3.53	2.22	2.79	2.54	4.06	4.54	4.6	79	70	63	132	126	105	67	89	80	125	134	143	At1g79080	PREDICTED: pentatricopeptide repeat-containing protein At1g79080, chloroplastic [Elaeis guineensis]	-	-	-	-	GO:0043231//intracellular membrane-bounded organelle	-	-
LOC105032038	15.23	15.25	15.31	24.57	25.98	25.87	16.59	14.7	16.17	30.84	27.48	25.42	663	640	707	1086	1069	986	640	601	651	1216	1038	1012	wdr75	PREDICTED: WD repeat-containing protein 75 isoform X1 [Elaeis guineensis]	Genetic Information Processing	Translation	ko03008//Ribosome biogenesis in eukaryotes	K14552	-	-	-
LOC105032039	0.46	0.48	0.52	0.4	0.61	0.13	0.44	0.74	1.06	0.75	0.67	0.96	8	8	10	7	10	2	7	12	17	12	10	16	RPI4	PREDICTED: probable ribose-5-phosphate isomerase 4, chloroplastic [Elaeis guineensis]	Metabolism;Metabolism;Metabolism;Metabolism;Metabolism;Metabolism	Global and overview maps;Global and overview maps;Global and overview maps;Global and overview maps;Energy metabolism;Carbohydrate metabolism	ko01100//Metabolic pathways;ko01110//Biosynthesis of secondary metabolites;ko01200//Carbon metabolism;ko01230//Biosynthesis of amino acids;ko00710//Carbon fixation in photosynthetic organisms;ko00030//Pentose phosphate pathway	K01807;K01807;K01807;K01807;K01807;K01807	-	-	-
LOC105032040	10.23	10.52	9.42	15.43	16.02	16.24	9.88	10.16	10.24	10.7	11.24	11.27	306	303	299	469	453	425	262	285	283	290	291	309	--	PREDICTED: thiamine transporter 2-like isoform X1 [Elaeis guineensis]	-	-	-	-	-	-	-
LOC105032042	0	0	0	0.48	0.86	0.37	0	0	0	0	0.28	0.09	0	0	0	6	10	4	0	0	0	0	3	1	At3g11180	PREDICTED: probable 2-oxoglutarate-dependent dioxygenase At3g111800 [Elaeis guineensis]	-	-	-	-	-	-	-
LOC105032043	0	0.07	0	0.12	0	0	0	0	0	0.14	0.07	0	0	1	0	2	0	0	0	0	0	2	1	0	PSBP	PREDICTED: oxygen-evolving enhancer protein 2, chloroplastic-like [Elaeis guineensis]	Metabolism;Metabolism	Global and overview maps;Energy metabolism	ko01100//Metabolic pathways;ko00195//Photosynthesis	K02717;K02717	GO:0009521//photosystem	-	GO:0044237//cellular metabolic process
LOC105032044	17.18	18.35	17.36	5.46	5.06	4.93	13.29	14.16	14.44	7.85	9.56	7.52	451	463	483	145	125	113	308	348	350	185	216	179	eri2	PREDICTED: cell death-related nuclease 4-like [Elaeis guineensis]	-	-	-	-	-	-	-
LOC105032045	23.2	23.12	23.34	15.76	16.33	16.93	24.96	22.26	23.35	21.52	21.03	21.91	706	678	753	487	469	451	673	636	657	593	555	609	PYD2	PREDICTED: dihydropyrimidinase isoform X1 [Elaeis guineensis]	Metabolism;Metabolism;Metabolism;Metabolism	Global and overview maps;Nucleotide metabolism;Metabolism of other amino acids;Metabolism of cofactors and vitamins	ko01100//Metabolic pathways;ko00240//Pyrimidine metabolism;ko00410//beta-Alanine metabolism;ko00770//Pantothenate and CoA biosynthesis	K01464;K01464;K01464;K01464	-	-	-
LOC105032046	36.06	35.37	36.95	48.21	44.16	42.04	38.56	37.35	38.01	47.08	45.55	45.29	439	415	477	596	508	448	416	427	428	519	481	504	At5g12190	PREDICTED: splicing factor 3B subunit 6-like protein [Phoenix dactylifera]	Genetic Information Processing	Transcription	ko03040//Spliceosome	K12833	-	GO:0097159//organic cyclic compound binding	-
LOC105032047	0	0	0	0	0	0	0	0	0	0	0	0	0	0	0	0	0	0	0	0	0	0	0	0	--	PREDICTED: intracellular protein transport protein USO1-like [Elaeis guineensis]	-	-	-	-	-	-	-
LOC105032048	49.99	51.3	51.81	50.79	44.98	45.3	57.62	57.46	57.97	48.92	51.45	49.57	1174	1161	1290	1211	998	931	1199	1267	1259	1040	1048	1064	TGAL1	PREDICTED: transcription factor TGA2.3 [Elaeis guineensis]	Environmental Information Processing	Signal transduction	ko04075//Plant hormone signal transduction	K14431	-	GO:0003677//DNA binding	GO:0010468//regulation of gene expression;GO:0034645//cellular macromolecule biosynthetic process
LOC105032049	1.6	1.51	2.01	0.77	0.71	0.73	2.69	2.16	1.73	1.73	1.68	1.75	45	41	60	22	19	18	67	57	45	44	41	45	CPK34	PREDICTED: calcium-dependent protein kinase 2-like [Elaeis guineensis]	Organismal Systems	Environmental adaptation	ko04626//Plant-pathogen interaction	K13412	-	-	-
LOC105032050	4.21	5.72	5.67	0.69	0.32	1.03	8.15	9.19	6.07	0.22	0.81	0.55	42	55	60	7	3	9	72	86	56	2	7	5	SIB2	PREDICTED: sigma factor binding protein 1, chloroplastic-like [Elaeis guineensis]	-	-	-	-	-	-	-
LOC105032052	24.72	27.01	28.76	17.42	17.98	17.39	21.84	21.94	23.26	19.5	20.32	20.22	571	599	700	403	391	347	445	475	496	405	404	423	PHL7	PREDICTED: myb family transcription factor PHL7 isoform X1 [Elaeis guineensis]	-	-	-	-	-	-	-
LOC105032053	93.87	93.72	94.56	82.28	82.79	80.26	80.56	93.03	80.89	91.02	89.75	98.05	1482	1426	1583	1319	1235	1109	1127	1379	1181	1301	1229	1415	LRR1	PREDICTED: somatic embryogenesis receptor kinase 2 [Elaeis guineensis]	-	-	-	-	-	GO:0016628//oxidoreductase activity, acting on the CH-CH group of donors, NAD or NADP as acceptor	GO:0006796//phosphate-containing compound metabolic process;GO:0044710//single-organism metabolic process
LOC105032055	4.76	4.51	4.85	4.28	3.64	2.76	4.86	6.04	4.29	4.97	6.36	5.46	126	115	136	115	91	64	114	150	105	119	146	132	L2HGDH	PREDICTED: L-2-hydroxyglutarate dehydrogenase, mitochondrial [Elaeis guineensis]	-	-	-	-	-	-	GO:0044710//single-organism metabolic process
LOC105032056	1.2	1.07	1.85	0.9	1.61	1.41	1.38	2.2	2.32	2.15	1.63	2.27	22	19	37	17	28	24	23	39	41	37	28	39	AASDHPPT	PREDICTED: L-aminoadipate-semialdehyde dehydrogenase-phosphopantetheinyl transferase isoform X1 [Elaeis guineensis]	Metabolism	Metabolism of cofactors and vitamins	ko00770//Pantothenate and CoA biosynthesis	K06133	-	-	-
LOC105032057	14.46	14.14	14.68	5.07	5.67	5.29	22.82	22.86	22.15	8.87	10.8	8.73	288	274	313	103	108	92	407	431	412	161	189	161	KINB1	PREDICTED: SNF1-related protein kinase regulatory subunit beta-1 [Elaeis guineensis]	-	-	-	-	-	-	-
LOC105032058	17.25	17.51	17.9	18.2	17.38	17.92	18.23	19.92	18.04	24.63	22.03	23.28	621	606	683	667	589	562	584	669	600	799	686	765	VIP4	PREDICTED: protein LEO1 homolog [Elaeis guineensis]	-	-	-	-	-	-	-
LOC105032060	323.5	332.75	338.7	272.84	275.49	271.79	302.2	312.12	320.06	278.84	271.19	263.7	4504	4464.76	5000	3857	3624	3312	3727.93	4080	4120.94	3514.76	3275	3355.97	CAM-1	PREDICTED: calmodulin-7-like [Raphanus sativus]	Organismal Systems;Environmental Information Processing;Environmental Information Processing	Environmental adaptation;Signal transduction;Signal transduction	ko04626//Plant-pathogen interaction;ko04016//MAPK signaling pathway - plant;ko04070//Phosphatidylinositol signaling system	K02183;K02183;K02183	-	-	-
LOC105032061	18.8	20.13	18.61	4.15	5.8	3.81	16.06	16.29	16.5	2.27	3.54	4	412	428	442	92	115	70	314	334	332	44	67	77	CIPK32	PREDICTED: CBL-interacting protein kinase 32-like isoform X1 [Elaeis guineensis]	-	-	-	-	-	GO:0004672//protein kinase activity;GO:0032550//purine ribonucleoside binding	GO:0006464//cellular protein modification process;GO:0006796//phosphate-containing compound metabolic process;GO:0050794//regulation of cellular process
LOC105032062	11.26	12.65	12.35	10.16	10.31	9.91	10.62	11.2	10.74	12.87	11.85	11.67	427	462	494	395	371	333	355	398	377	446	393	407	--	OSJNBa0019G23.12 [Oryza sativa Japonica Group]	-	-	-	-	-	-	-
LOC105032063	34.87	38.89	35.91	34.93	38.15	34.38	38.03	36.71	37.23	38.44	38.8	38.27	948	1019	1035	964	980	818	916	937	936	946	915	951	CSN2	PREDICTED: COP9 signalosome complex subunit 2 [Elaeis guineensis]	-	-	-	-	-	-	-
LOC105032064	0.15	0.08	0.43	0	0	0	0.09	0.08	0.08	0	0.09	0	2	1	6	0	0	0	1	1	1	0	1	0	--	Dimethylaniline monooxygenase [N-oxide-forming] 1 [Anthurium amnicola]	-	-	-	-	GO:0009507//chloroplast	-	GO:0008152//metabolic process
LOC105032065	18.48	19.18	18.05	14.68	14.47	15.3	17.09	16.31	16.99	13.45	12.99	11.74	868	868	899	700	642	629	711	719	738	572	529	504	--	Calcium and calcium/calmodulin-dependent serine/threonine-protein kinase isoform 1 [Theobroma cacao]	-	-	-	-	-	GO:0016772//transferase activity, transferring phosphorus-containing groups	GO:0006796//phosphate-containing compound metabolic process
LOC105032066	17.77	19.51	18.38	14.06	11.75	12.63	19.65	20.63	21.59	17.34	16.16	16.38	317	335	347	254	197	196	310	344	355	278	249	267	PAG1	PREDICTED: proteasome subunit alpha type-3 isoform X1 [Elaeis guineensis]	Genetic Information Processing	Folding, sorting and degradation	ko03050//Proteasome	K02727	GO:0043231//intracellular membrane-bounded organelle;GO:0043234//protein complex	GO:0004175//endopeptidase activity	GO:0019941//modification-dependent protein catabolic process
LOC105032067	9.14	7.95	9.01	14.43	13.72	16.06	8.93	8.19	8.39	15.84	15.43	16.74	192	162	202	309	273	297	167	162	164	303	282	323	SIP2-1	PREDICTED: probable aquaporin SIP2-1 isoform X1 [Elaeis guineensis]	-	-	-	-	GO:0016020//membrane	-	-
LOC105032068	1.1	1.1	1.29	0.37	0.28	0.26	0.64	0.49	0.66	0.13	0.04	0.21	29	28	36	10	7	6	15	12	16	3	1	5	AAP1	PREDICTED: amino acid permease 8 [Elaeis guineensis]	-	-	-	-	-	-	-
LOC105032069	0.07	0.14	0	0	0.07	0.04	0.16	0.22	0.11	0.19	0.08	0.19	2	4	0	0	2	1	4	6	3	5	2	5	PAT04	PREDICTED: probable protein S-acyltransferase 4 [Elaeis guineensis]	-	-	-	-	GO:0016020//membrane	GO:0016746//transferase activity, transferring acyl groups;GO:0046872//metal ion binding	-
LOC105032070	10.2	11.59	10.34	7.89	8.9	6.7	10.84	12.15	12.98	11.11	9.81	11.64	176	193	189	138	145	101	166	197	207	173	146	183	--	PREDICTED: uncharacterized protein LOC105032070 isoform X1 [Elaeis guineensis]	-	-	-	-	-	-	-
LOC105032071	97.27	95.53	96.25	3.64	4.13	3.92	32.42	32.64	32.93	7.9	7.41	6.6	3660	3464	3840	139	147	129	1081	1153	1146	269	242	227	--	1-phosphatidylinositol 4,5-bisphosphate phosphodiesterase beta-1 [Anthurium amnicola]	-	-	-	-	-	-	-
LOC105032072	3.97	4.95	4.55	1.38	2.03	1.64	5.29	5.44	5.13	3.03	2.98	2.96	168	207	206	63	79	64	202	224	212	120	116	113	GFPT2	PREDICTED: glutamine--fructose-6-phosphate aminotransferase [isomerizing] 2-like isoform X1 [Elaeis guineensis]	Metabolism;Metabolism;Metabolism	Global and overview maps;Carbohydrate metabolism;Amino acid metabolism	ko01100//Metabolic pathways;ko00520//Amino sugar and nucleotide sugar metabolism;ko00250//Alanine, aspartate and glutamate metabolism	K00820;K00820;K00820	-	-	-
LOC105032074	2.03	2.28	2.27	1.72	1.45	1.14	1.81	2.38	1.73	3.1	2.44	2.66	71	77	84	61	48	35	56	78	56	98	74	85	ASD1	PREDICTED: alpha-L-arabinofuranosidase 1 [Elaeis guineensis]	Metabolism	Carbohydrate metabolism	ko00520//Amino sugar and nucleotide sugar metabolism	K01209	-	GO:0004553//hydrolase activity, hydrolyzing O-glycosyl compounds	-
LOC105032075	1.1	1.65	1.43	0.82	0.58	1.26	1.25	1.18	1.57	1.6	1.11	0.98	16	23	22	12	8	16	16	16	21	21	14	13	--	Cytochrome oxidase assembly protein 3, mitochondrial [Anthurium amnicola]	-	-	-	-	-	-	-
LOC105032076	17.84	17.81	17.44	15.03	16.11	12.81	19.35	18.65	17.4	21.99	19.72	18.57	534	513	550	453	453	333	509	521	481	593	506	503	ARAD1	PREDICTED: probable arabinosyltransferase ARAD1 isoform X1 [Elaeis guineensis]	-	-	-	-	-	-	-
LOC105032077	8.44	9.26	8.92	5.1	5.12	6.48	6.75	6.61	7.08	7.44	7.33	7.28	223	236	250	137	128	150	158	164	173	178	168	176	URGT6	PREDICTED: UDP-galactose transporter 2 [Elaeis guineensis]	-	-	-	-	GO:0031224//intrinsic component of membrane	-	-
LOC105032078	3.47	3.45	3.66	3.35	3.5	2.86	4.08	3.59	4	3.94	4.47	3.91	124	120	139	123	119	90	130	122	133	129	140	128	GAM1	PREDICTED: transcription factor GAMYB-like [Elaeis guineensis]	Organismal Systems	Environmental adaptation	ko04626//Plant-pathogen interaction	K09422	-	-	-
LOC105032079	114.94	113.85	113.67	4.61	4.1	3.22	61.86	59.32	62.02	6.68	6.53	5.92	4691	4478	4919	191	158	115	2237	2273	2341	247	231	221	--	PREDICTED: LOW QUALITY PROTEIN: disease resistance RPP13-like protein 4 [Elaeis guineensis]	-	-	-	-	-	-	-
LOC105032080	20.16	22.61	21.33	13.36	13.66	13.01	20.86	23.75	23.52	16.36	17.87	19.23	453	490	509	303	284	255	414	495	489	328	346	390	Mpv17l2	PREDICTED: protein sym-1-like [Elaeis guineensis]	Cellular Processes	Transport and catabolism	ko04146//Peroxisome	K13347	GO:0009536//plastid	-	-
LOC105032081	2	1.43	0.98	1.84	2.49	1.81	1.64	1.62	1.42	1.75	1.83	1.44	29	20	15	27	34	23	21	22	19	23	23	19	CAMBP25	PREDICTED: calmodulin-binding protein 25-like [Elaeis guineensis]	-	-	-	-	-	-	-
LOC105032082	7.05	5.23	6.65	0.83	1.04	1.12	6.64	6.51	5.2	3.97	2.91	3.42	151	108	151	18	21	21	126	131	103	77	54	67	SBH1	PREDICTED: sphinganine C4-monooxygenase 1-like [Elaeis guineensis]	Metabolism;Metabolism	Global and overview maps;Lipid metabolism	ko01100//Metabolic pathways;ko00600//Sphingolipid metabolism	K04713;K04713	-	-	-
LOC105032083	14.8	15.34	15.47	7.91	8.81	9.47	18.75	18.09	18.22	15.37	13.28	13.77	505	504	560	274	284	283	566	580	575	475	393	429	SUN2	PREDICTED: protein SAD1/UNC-84 domain protein 1 [Elaeis guineensis]	-	-	-	-	-	-	-
LOC105032085	224.9	219.24	212.95	14.68	14.65	15.54	77.49	71.61	75.47	25.61	26.17	27.63	5539	5204	5561	367	341	335	1691	1656	1719	571	559	622	NHL13	PREDICTED: protein YLS9-like [Elaeis guineensis]	-	-	-	-	-	-	-
LOC105032086	53.09	51.08	53.33	11.45	10.39	11.5	54.64	51.74	54.21	27.34	26.52	25.5	3757	3481	3982	825	698	716	3433	3428	3551	1764	1636	1666	--	50S ribosomal protein L21 [Anthurium amnicola]	-	-	-	-	-	-	-
LOC105032087	11.3	11.65	10.24	0.61	0.29	0.47	4.14	4.32	3.96	1.11	1.16	1.1	496	493	477	27	12	18	161	178	161	44	44	44	At1g15890	PREDICTED: disease resistance protein RPS2-like [Phoenix dactylifera]	Organismal Systems	Environmental adaptation	ko04626//Plant-pathogen interaction	K13459	-	-	-
LOC105032088	10.31	9.85	10.22	4.9	4.44	5.6	11.99	12.11	12.34	10.56	11.27	11.55	290	267	305	140	118	138	299	320	321	269	275	297	At4g18380	PREDICTED: F-box protein At4g18380-like [Elaeis guineensis]	-	-	-	-	-	-	-
LOC105032089	1.25	1.2	1.9	1.26	0.94	1.22	1.55	2.05	1.61	1.28	2.21	1.86	49.03	45.35	79.42	50.32	34.82	42.02	53.93	75.86	58.5	45.5	75.29	67.05	--	Far1-related sequence 3 [Theobroma cacao]	-	-	-	-	-	-	-
LOC105032090	3.71	3.65	3.47	0.94	1.27	1.95	4.58	6.11	4.62	4.18	3.65	5.26	36.97	34.65	36.58	9.68	12.18	16.98	40.07	57.14	42.5	37.5	31.71	47.95	H3-1	PREDICTED: histone H3-like centromeric protein HTR12 isoform X1 [Elaeis guineensis]	-	-	-	-	-	-	-
LOC105032091	4.02	4.83	4.39	2.78	1.72	1.61	4.14	2.85	3.05	1.4	2.84	2.54	57	66	66	40	23	20	52	38	40	18	35	33	--	Stage II sporulation protein E [Anthurium amnicola]	-	-	-	-	-	-	-
LOC105032092	177.99	180.86	170.88	273.78	276.36	268.74	183.8	200.83	193.61	219.2	200.61	215.83	1835	1797	1868	2866	2692	2425	1679	1944	1846	2046	1794	2034	RPL30	PREDICTED: 60S ribosomal protein L30 [Elaeis guineensis]	Genetic Information Processing	Translation	ko03010//Ribosome	K02908	-	-	-
LOC105032095	0	0	0	0	0	0	0	0	0	0	0	0	0	0	0	0	0	0	0	0	0	0	0	0	AZG1	PREDICTED: NAC domain-containing protein 68-like [Elaeis guineensis]	-	-	-	-	-	-	-
LOC105032096	5	5.27	6.44	3.07	3.06	2.84	7.46	5.73	6.88	3.26	3.27	3.23	183	186	250	114	106	91	242	197	233	108	104	108	--	rho GTPase-activating protein gacV-like [Ananas comosus]	-	-	-	-	-	-	-
LOC105032097	29.82	30.64	32.6	2.74	3.17	3.23	17.13	18.03	17.27	5.1	3.98	3.73	717	710	831	67	72	68	365	407	384	111	83	82	At4g19060	PREDICTED: probable disease resistance protein At4g19060 [Elaeis guineensis]	-	-	-	-	-	-	-
LOC105032099	6.69	6.7	6.14	2.92	2.95	3.86	5.81	4.92	5.83	3.2	4.03	4.02	113	109	110	50	47	57	87	78	91	49	59	62	--	PREDICTED: LOW QUALITY PROTEIN: protein KRI1 homolog [Phoenix dactylifera]	-	-	-	-	-	-	-
LOC105032100	9.3	9.31	7.96	5.42	4.57	6.14	14.93	13.95	13.53	14.47	15.56	13.12	142	137	129	84	66	82	202	200	191	200	206	183	NET4B	PREDICTED: protein NETWORKED 3A isoform X1 [Elaeis guineensis]	-	-	-	-	-	-	-
LOC105032101	8.25	9.9	10.53	5.34	4.19	4.25	8.4	6.8	8.66	8.13	8.2	7.61	102	118	138	67	49	46	92	79	99	91	88	86	ACP1	PREDICTED: acyl carrier protein 2, chloroplastic [Elaeis guineensis]	-	-	-	-	-	-	-
LOC105032102	0.48	0.42	0.26	0.37	0.48	0.43	0.34	0.49	0.41	0.53	0.82	0.61	19	16	11	15	18	15	12	18	15	19	28	22	PCMP-H33	PREDICTED: pentatricopeptide repeat-containing protein At4g21065 [Elaeis guineensis]	-	-	-	-	-	-	-
LOC105032103	20.75	21.51	21	73.28	76.6	74.18	17.72	21.53	18.48	62.6	62.2	66.16	744	750	802	2646	2560	2293	567	727	613	1998	1933	2125	NHX2	PREDICTED: sodium/hydrogen exchanger 2 [Elaeis guineensis]	-	-	-	-	-	-	-
LOC105032104	9.48	9.53	10.11	7.17	6.19	6.79	10.52	11.14	11.48	10.8	10.71	10.62	292	283	330	224	180	183	287	322	327	301	286	299	--	PREDICTED: uncharacterized protein LOC105032104 isoform X1 [Elaeis guineensis]	-	-	-	-	-	-	-
LOC105032105	0.21	0.41	0.55	0.24	0.23	0.03	0.14	0.23	0.49	0.13	0.07	0.13	7	13	19	8	7	1	4	7	15	4	2	4	--	1-phosphatidylinositol 4,5-bisphosphate phosphodiesterase beta-1 [Anthurium amnicola]	-	-	-	-	-	-	-
LOC105032106	5.68	5.36	5.45	8.64	8.76	8.2	7.49	6.89	6.8	9.81	11.05	10.57	343	312	349	530	500	434	401	391	380	537	579	584	SPT16	PREDICTED: FACT complex subunit SPT16-like [Elaeis guineensis]	-	-	-	-	-	-	-
LOC105032107	58.53	58.96	58.55	61.83	58.93	60.91	73.96	71.2	71.02	85.21	87.71	86.49	1942	1900	2063	2088	1858	1773	2183	2228	2176	2572	2534	2632	Os05g0150500	PREDICTED: transport inhibitor response 1-like protein Os05g0150500 [Elaeis guineensis]	Environmental Information Processing	Signal transduction	ko04075//Plant hormone signal transduction	K14485	-	-	-
LOC105032109	12.56	12.95	13.13	12.91	13.02	12.93	13.95	15.29	14.04	14.07	14.15	13.97	783	778	866	817	767	701	769	895	807	794	765	796	HST1	PREDICTED: protein HASTY 1 isoform X1 [Elaeis guineensis]	Genetic Information Processing	Translation	ko03013//RNA transport	K14289	-	-	-
LOC105032110	20.24	17.19	18.72	2.46	2.19	2	19.26	18.17	19.97	5.29	4.73	4.89	820	671	804	101	84	71	691	691	748	194	166	181	KIN14O	PREDICTED: kinesin-like protein KIN-14U isoform X1 [Elaeis guineensis]	-	-	-	-	-	-	-
LOC105032111	7.2	6.63	7.15	4.48	3.9	4.09	9.68	8.29	8.97	7.84	8.32	7.5	265	238	276	165	137	131	318	286	310	265	252	250	--	PREDICTED: lysine-specific demethylase JMJ25-like [Nelumbo nucifera]	-	-	-	-	-	-	-
LOC105032112	4.34	2.79	4.5	0	0	0	0	0	0	0.29	0.3	0	50	31	55	0	0	0	0	0	0	3	3	0	VIT_05s0020g01820	PREDICTED: CASP-like protein 1E1 [Elaeis guineensis]	-	-	-	-	GO:0016020//membrane	-	-
LOC105032114	0.86	0.49	0.52	2.85	3.1	1.8	0.7	0.17	1.01	0.45	0.65	0.69	11	6	7	37	37	20	8	2	12	5	7	8	MA4_106O17.50	PREDICTED: CASP-like protein 1E1 [Elaeis guineensis]	-	-	-	-	GO:0016020//membrane	-	-
LOC105032115	1.7	1.85	2.41	8.62	7.05	8.5	0.61	0.08	0.5	0.09	0	0	22	23	33	113	86	96	7	1	6	1	0	0	MA4_106O17.50	PREDICTED: CASP-like protein 1E1 [Elaeis guineensis]	-	-	-	-	GO:0016020//membrane	-	-
LOC105032116	0	0.15	0	0.78	0.61	0.83	0.08	0	0.23	0.08	0	0	0	2	0	11	8	10	1	0	3	1	0	0	MA4_106O17.52	PREDICTED: CASP-like protein 1D1 [Elaeis guineensis]	-	-	-	-	GO:0031224//intrinsic component of membrane	-	-
LOC105032117	0	0	0	0	0	0	0	0	0	0	0	0	0	0	0	0	0	0	0	0	0	0	0	0	RCOM_0679870	PREDICTED: CASP-like protein 1D1 [Elaeis guineensis]	-	-	-	-	-	-	-
LOC105032118	1.39	1.6	1.54	0.52	0.4	0.45	0.37	0.47	0.19	0.46	0.43	0.56	63	70	74	24	17	18	15	20	8	19	17	23	At1g54570	PREDICTED: acyltransferase-like protein At1g54570, chloroplastic [Elaeis guineensis]	-	-	-	-	-	-	-
LOC105032120	0.66	0.67	0.65	0.83	0.75	0.68	0.9	1.19	0.82	0.45	0.74	0.78	39	38	41	50	42	35	47	66	45	24	38	42	At1g54570	PREDICTED: LOW QUALITY PROTEIN: acyltransferase-like protein At1g54570, chloroplastic [Elaeis guineensis]	-	-	-	-	-	-	-
LOC105032121	37.95	36.12	35.05	3.83	3.47	3.54	42.29	42.66	36.51	12.83	13.09	12.28	869	797	851	89	75	71	858	917	773	266	260	257	At4g28100	PREDICTED: uncharacterized GPI-anchored protein At4g28100-like [Elaeis guineensis]	-	-	-	-	GO:0031225//anchored component of membrane	-	-
LOC105032122	40.9	39.45	41.46	75.53	82.2	78.92	48.95	54.49	50.39	81.1	83.45	85.64	495	460	532	928	940	836	525	619	564	889	876	947	--	PREDICTED: thyroid transcription factor 1-associated protein 26 isoform X1 [Elaeis guineensis]	-	-	-	-	-	-	-
LOC105032123	8.89	9.74	8.62	8.36	9.35	8.36	9.51	10.46	11.09	12.08	12.33	11.66	287	303	295	274	285	236	272	317	331	353	345	344	DRB2	PREDICTED: double-stranded RNA-binding protein 2 [Elaeis guineensis]	-	-	-	-	-	-	-
LOC105032124	63.46	65.9	61.42	96.34	91.71	93.18	73.27	73.32	75.56	100.7	97.11	95.43	2205	2207	2263	3399	3011	2834	2256	2392	2428	3168	2927	3031	NOP5-2	PREDICTED: probable nucleolar protein 5-2 [Elaeis guineensis]	Genetic Information Processing	Translation	ko03008//Ribosome biogenesis in eukaryotes	K14565	-	-	-
LOC105032125	13.65	13.42	15.69	14.65	16.6	15.58	13.73	14.67	13.57	16.01	14.5	15.94	280	267	343	306	324	278	251	282	256	299	261	296	--	PREDICTED: uncharacterized protein LOC105032125 isoform X1 [Elaeis guineensis]	-	-	-	-	-	-	-
LOC105032127	1.89	1.1	1.51	2.08	1.47	1.65	2.77	2.06	2.56	2.34	2.47	2.76	36	20	31	40	25	28	45	36	45	41	42	48	--	PREDICTED: uncharacterized protein LOC105032127 isoform X3 [Elaeis guineensis]	-	-	-	-	-	-	-
LOC105032129	7.28	6.27	6.41	3.4	4.8	4.07	10.35	9.14	9.63	8.82	11.45	9.5	135	112	126	64	84	66	170	159	165	148	184	161	--	PREDICTED: lipase-like [Phoenix dactylifera]	-	-	-	-	-	-	-
LOC105032131	1.59	1.6	1.53	2.77	2.6	3.15	2.17	1.86	2.21	2.85	2.8	2.32	52	45	53	82	74	83	57	56	62	80	75	65	PBL27	PREDICTED: probable serine/threonine-protein kinase PBL7 [Elaeis guineensis]	-	-	-	-	GO:0016020//membrane	GO:0004672//protein kinase activity;GO:0032550//purine ribonucleoside binding	GO:0006464//cellular protein modification process;GO:0006796//phosphate-containing compound metabolic process
LOC105032132	0	0	0	0.34	0	0	0	0	0	0	0	0	0	0	0	4	0	0	0	0	0	0	0	0	GRXC1	PREDICTED: glutaredoxin-C1-like [Phoenix dactylifera]	-	-	-	-	-	-	-
LOC105032133	0.21	0	0.1	0.71	0.87	0.47	0	0.11	0.11	0.57	0.71	0.68	2	0	1	7	8	4	0	1	1	5	6	6	GRXC1	PREDICTED: glutaredoxin-C1-like [Elaeis guineensis]	-	-	-	-	-	-	-
LOC105032134	10.01	9.49	8.35	11.87	13.06	11.47	7.17	6.49	7.49	10.86	12.37	10.95	348	318	308	419	429	349	221	212	241	342	373	348	abkC	PREDICTED: uncharacterized aarF domain-containing protein kinase 2-like [Elaeis guineensis]	-	-	-	-	-	GO:0016740//transferase activity	GO:0006796//phosphate-containing compound metabolic process
LOC105032135	24.18	24.65	26.67	7.63	8.07	8.72	33.22	33.76	35.91	22.06	21.81	23.3	1017	999	1190	326	321	321	1238	1333	1397	840	796	896	ACBP4	PREDICTED: tip elongation aberrant protein 3-like isoform X1 [Elaeis guineensis]	-	-	-	-	-	-	-
LOC105032136	8.03	8.93	9.21	9.29	8.71	9.81	7.64	9.41	6.32	13.94	15.48	13.91	161	174	207	193	166	181	134	164	141	241	260	232	yipf5	PREDICTED: protein YIPF5 homolog [Elaeis guineensis]	-	-	-	-	-	-	-
LOC105032137	40.47	43.56	40.71	23.8	24.87	26.01	42.54	37.17	41.37	36.37	34.67	36.02	1502	1558	1602	897	872	845	1399	1295	1420	1222	1116	1222	DRM2	PREDICTED: DNA (cytosine-5)-methyltransferase DRM2 [Elaeis guineensis]	-	-	-	-	-	-	-
LOC105032138	3.64	3.19	3.23	3.24	3.33	3.59	3.23	3.42	3.09	3.92	4.4	4.31	206	174	194	186	178	178	162	182	162	201	216	223	--	PREDICTED: LOW QUALITY PROTEIN: pentatricopeptide repeat-containing protein At5g12100, mitochondrial-like [Elaeis guineensis]	-	-	-	-	-	-	-
LOC105032140	31.15	29.79	28.63	29.15	28.46	28.31	29.44	28.29	29.82	24.71	23.55	24.73	1287	1186	1255	1225	1114	1026	1078	1097	1142	926	845	936	SNF4	PREDICTED: sucrose nonfermenting 4-like protein isoform X1 [Elaeis guineensis]	-	-	-	-	-	-	-
LOC105032141	0	0.05	0	0	0	0	0	0	0	0.15	0.16	0.1	0	1	0	0	0	0	0	0	0	3	3	2	MYB102	PREDICTED: transcription factor MYB3-like [Elaeis guineensis]	Organismal Systems	Environmental adaptation	ko04626//Plant-pathogen interaction	K09422	-	-	-
LOC105032142	3.98	3.6	3.92	13.27	12.87	13.87	4.6	3.99	4.19	6.85	6.5	6.87	197	174	205	675	609	604	205	181	189	305	279	314	--	Arginine-glutamic acid dipeptide repeats protein [Anthurium amnicola]	-	-	-	-	-	-	-
LOC105032143	6.74	7.86	7.63	6.81	6.86	7.14	8.8	5.93	8.26	9.75	10.17	10.67	121	136	145	124	116	112	140	100	137	158	158	175	dnaJ	PREDICTED: DPH4 homolog [Elaeis guineensis]	-	-	-	-	-	-	-
LOC105032144	0	0	0	0	0	0	0	0	0	0	0	0	0	0	0	0	0	0	0	0	0	0	0	0	IDD1	PREDICTED: protein indeterminate-domain 2-like [Elaeis guineensis]	-	-	-	-	-	-	-
LOC105032145	51.84	52.67	51.98	56.44	56.79	57.83	49.58	44.65	48.54	45.18	46.44	41.67	1982	1939	2106	2186	2050	1930	1680	1602	1716	1563	1535	1455	ACBP4	PREDICTED: acyl-CoA-binding domain-containing protein 4 isoform X1 [Elaeis guineensis]	-	-	-	-	-	-	-
LOC105032146	34.22	33.6	34.69	27.83	30.75	29.27	37.92	39.45	36.62	37.47	38.64	33.98	1101	1038	1178	905	931	824	1081	1186	1086	1086	1072	994	TUBG2	PREDICTED: tubulin gamma-2 chain isoform X1 [Elaeis guineensis]	-	-	-	-	GO:0015630//microtubule cytoskeleton;GO:0043234//protein complex;GO:0044430//cytoskeletal part	GO:0017111//nucleoside-triphosphatase activity;GO:0032550//purine ribonucleoside binding	GO:0000226//microtubule cytoskeleton organization;GO:0043623//cellular protein complex assembly
LOC105032147	1.27	0.85	1.5	0.98	1.11	0.36	1.39	1.6	1.57	1.05	0.73	0.6	28	18	35	22	23	7	27	33	32	21	14	12	SAL2	PAP-specific phosphatase family protein [Populus trichocarpa]	Metabolism;Metabolism	Global and overview maps;Energy metabolism	ko01100//Metabolic pathways;ko00920//Sulfur metabolism	K01082;K01082	GO:0043231//intracellular membrane-bounded organelle;GO:0044444//cytoplasmic part	GO:0016787//hydrolase activity	-
LOC105032148	12.34	12.06	13.14	21.22	22.16	21.96	14.84	14.82	14.26	20.39	20.89	19.94	742	699	838	1296	1259	1156	791	837	793	1110	1090	1096	--	PREDICTED: titin-like isoform X2 [Musa acuminata subsp. malaccensis] [Musa acuminata]	Metabolism;Metabolism	Global and overview maps;Amino acid metabolism	ko01100//Metabolic pathways;ko00270//Cysteine and methionine metabolism	K17398;K17398	-	-	-
LOC105032149	6.98	6.97	7.78	3.83	3.48	3.82	7.66	7.87	8.37	6.6	6.07	6.65	395	380	467	220	186	189	384	418	438	338	298	344	--	PREDICTED: L-lactate dehydrogenase-like [Phoenix dactylifera]	-	-	-	-	-	-	-
LOC105032151	13.87	15.98	13.14	5	4.14	3.56	15.94	14.39	17.91	3.78	3.03	3.81	227	252	228	83	64	51	231	221	271	56	43	57	GSTF1	PREDICTED: probable glutathione S-transferase GSTF1 [Elaeis guineensis]	Metabolism	Metabolism of other amino acids	ko00480//Glutathione metabolism	K00799	-	GO:0003824//catalytic activity	-
LOC105032152	0.46	0.27	0.54	0.74	0.37	0.67	0.36	0.38	0.66	0.64	0.64	0.7	15	8	20	24	12	19	11	12	20	19	17	20	PCMP-H12	PREDICTED: pentatricopeptide repeat-containing protein At5g56310-like [Elaeis guineensis]	-	-	-	-	-	-	-
LOC105032154	7.05	6.92	6.11	6.32	6.89	6.69	7.6	7.16	6.89	7.49	8.3	7.91	380	360	349	345	351	316	362	363	343	366	389	389	RECQSIM	PREDICTED: ATP-dependent DNA helicase Q-like SIM isoform X2 [Elaeis guineensis]	-	-	-	-	-	-	-
LOC105032156	1.02	1.66	1.51	1.33	1.4	1.23	2.74	1.97	2.7	1.33	1.46	1.62	33	52	52	44	43	35	79	60	81	39	41	48	SCD2	PREDICTED: coiled-coil domain-containing protein SCD2-like [Elaeis guineensis]	-	-	-	-	-	-	-
LOC105032158	0	0	0	0	0	0	0	0	0	0	0	0	0	0	0	0	0	0	0	0	0	0	0	0	--	PREDICTED: wiskott-Aldrich syndrome protein family member 2-like [Phoenix dactylifera]	-	-	-	-	-	-	-
LOC105032161	0.11	0.11	0	0.21	0.56	0.49	0.6	0.68	0.35	0.47	0.12	0.23	1	1	0	2	5	4	5	6	3	4	1	2	GSTF1	PREDICTED: probable glutathione S-transferase GSTF1 [Elaeis guineensis]	Metabolism	Metabolism of other amino acids	ko00480//Glutathione metabolism	K00799	-	GO:0003824//catalytic activity	-
LOC105032162	0	0	0.25	0.65	0.42	0.15	0.15	0.42	0.29	0.58	0	0.29	0	0	2	5	3	1	1	3	2	4	0	2	GSTF1	PREDICTED: probable glutathione S-transferase GSTF1, partial [Elaeis guineensis]	Metabolism	Metabolism of other amino acids	ko00480//Glutathione metabolism	K00799	-	GO:0003824//catalytic activity	-
LOC105032163	0	0	0	0	0	0	0	0	0	0	0	0	0	0	0	0	0	0	0	0	0	0	0	0	AHP1	PREDICTED: histidine-containing phosphotransfer protein 1 [Elaeis guineensis]	Environmental Information Processing	Signal transduction	ko04075//Plant hormone signal transduction	K14490	GO:0043231//intracellular membrane-bounded organelle;GO:0044444//cytoplasmic part	GO:0004871//signal transducer activity;GO:0016628//oxidoreductase activity, acting on the CH-CH group of donors, NAD or NADP as acceptor;GO:0019901//protein kinase binding	GO:0006796//phosphate-containing compound metabolic process;GO:0006820//anion transport;GO:0009755//hormone-mediated signaling pathway;GO:0009845//seed germination;GO:0009966//regulation of signal transduction;GO:0035556//intracellular signal transduction;GO:0040007//growth;GO:0044710//single-organism metabolic process;GO:0048229//gametophyte development;GO:0080090//regulation of primary metaboli…
LOC105032165	0.27	0.3	0.31	0.65	0.59	0.6	0.09	0.08	0.38	0.35	0.49	0.41	11	13	15	26	23	20	3	3	15	12	17	14	--	Pyrimidine-specific ribonucleoside hydrolase RihA [Ananas comosus]	-	-	-	-	-	GO:0003824//catalytic activity	-
LOC105032166	7.49	7.79	7.84	7.62	7.86	7.81	9.67	9.38	10.05	10.93	10.43	10.34	1284	1257	1430	1276	1234	1160	1434	1476	1545	1642	1519	1569	TRRAP	PREDICTED: transformation/transcription domain-associated protein-like isoform X1 [Elaeis guineensis]	-	-	-	-	-	GO:0016772//transferase activity, transferring phosphorus-containing groups	GO:0006796//phosphate-containing compound metabolic process
LOC105032167	12.46	11.47	12.48	167.48	163.14	160.77	21.38	21.24	18	59.93	62.48	65.26	390	346	414	5322	4824	4404	593	624	521	1698	1696	1867	GID1C	PREDICTED: gibberellin receptor GID1C-like [Elaeis guineensis]	Environmental Information Processing	Signal transduction	ko04075//Plant hormone signal transduction	K14493	-	-	-
LOC105032168	43.32	42.85	41.4	32.13	30.1	31.41	45.75	50.12	45.55	39.67	39.87	38.32	684	652	693	515	449	434	640	743	665	567	546	553	SCL28	PREDICTED: serine/arginine-rich SC35-like splicing factor SCL28 [Elaeis guineensis]	Genetic Information Processing	Transcription	ko03040//Spliceosome	K12900	GO:0000785//chromatin;GO:0043231//intracellular membrane-bounded organelle	GO:0003676//nucleic acid binding	GO:0048232//male gamete generation
LOC105032169	1.15	0.68	1.36	1.44	2	1.67	0.94	1.61	1.16	2.69	1.38	2.35	18.32	10.43	23	23.18	30.11	23.3	13.25	24.05	17.06	38.74	19	34.11	RVE3	PREDICTED: protein REVEILLE 6-like [Elaeis guineensis]	-	-	-	-	-	-	-
LOC105032170	13.89	14.13	13.94	25.31	25.92	27.57	15.34	12.22	14.65	24.44	26.87	25.67	622	610	662	1151	1097	1081	609	514	607	991	1044	1051	BSL1	PREDICTED: LOW QUALITY PROTEIN: serine/threonine-protein phosphatase BSL1 homolog [Elaeis guineensis]	-	-	-	-	-	-	-
LOC105032171	11.67	10.82	10.71	3.25	2.62	2.79	10.72	12.25	10.42	8.63	9.68	9.3	339	303	330	96	72	71	276	334	280	227	244	247	--	PREDICTED: LRR receptor-like serine/threonine-protein kinase ERL1 [Elaeis guineensis]	-	-	-	-	-	-	-
LOC105032172	0	0	0	0	0	0	0	0	0	0	0	0	0	0	0	0	0	0	0	0	0	0	0	0	--	PREDICTED: UDP-glucuronate 4-epimerase 4-like [Elaeis guineensis]	Metabolism;Metabolism	Global and overview maps;Carbohydrate metabolism	ko01100//Metabolic pathways;ko00520//Amino sugar and nucleotide sugar metabolism	K08679;K08679	-	-	-
LOC105032173	2.56	2.76	2.67	2.45	1.97	1.52	3.14	3.33	3.54	2.15	2.06	2.07	68.68	71.57	76	66.82	49.89	35.7	74.75	83.95	87.94	52.26	48	50.89	PAT17	PREDICTED: probable protein S-acyltransferase 17 [Elaeis guineensis]	-	-	-	-	-	-	-
LOC105032174	0	0	0	2.1	2.66	2.58	0.07	0	0	2.92	2.9	3.95	0	0	0	33	39	35	1	0	0	41	39	56	CAB40	PREDICTED: chlorophyll a-b binding protein of LHCII type 1 [Elaeis guineensis]	Metabolism;Metabolism	Global and overview maps;Energy metabolism	ko01100//Metabolic pathways;ko00196//Photosynthesis - antenna proteins	K08912;K08912	-	-	-
LOC105032175	16.52	16.88	16.4	17.79	17.06	15.96	25	24.63	22.24	19.78	21.82	21.32	323	318	340	353	315	273	433	452	402	350	370	381	THF1	PREDICTED: protein THYLAKOID FORMATION1, chloroplastic [Elaeis guineensis]	-	-	-	-	GO:0009521//photosystem;GO:0009527//plastid outer membrane;GO:0009532//plastid stroma;GO:0019866//organelle inner membrane;GO:0031224//intrinsic component of membrane;GO:0031976//plastid thylakoid;GO:0044434//chloroplast part	-	GO:0006090//pyruvate metabolic process;GO:0006355//regulation of transcription, DNA-templated;GO:0006612//protein targeting to membrane;GO:0007166//cell surface receptor signaling pathway;GO:0009617//response to bacterium;GO:0009658//chloroplast organization;GO:0009668//plastid membrane organization;GO:0009756//carbohydrate mediated signaling;GO:0009767//photosynthetic electron transport chain;GO…
LOC105032176	11.59	10.02	10.51	11.73	14.41	13.69	12.81	12.68	11.5	10.79	11.29	13.99	189	157	181	199	230	199	186	195	175	164	159	209	--	PREDICTED: sec14 cytosolic factor isoform X1 [Elaeis guineensis]	-	-	-	-	-	-	-
LOC105032177	0.4	0.65	0.7	0.78	0.71	0.62	0.61	1.02	0.69	0.31	0.26	0.13	20	31	36	38	33	26	26	47	31	14	11	6	RGA2	NBS-LRR resistance gene-like protein ARGH30 [Populus trichocarpa]	-	-	-	-	-	-	-
LOC105032178	110.16	107.48	108.77	22.57	22.9	22.26	118.26	129.79	113.5	50.91	59.04	65.4	1240.84	1166.82	1299.16	258.13	243.74	219.48	1180.3	1372.64	1182.31	519.23	576.88	673.35	At4g34480	PREDICTED: major pollen allergen Ole e 10 [Elaeis guineensis]	-	-	-	-	-	-	-
LOC105032179	5.07	5.2	4.61	3.07	3.15	2.9	5.43	7.29	6.25	4.31	4.11	4.22	213.16	210.18	200.84	133.87	128.26	105.52	201.7	282.36	240.69	168.77	153.12	165.65	RKD2	protein NLP3-like [Ananas comosus]	-	-	-	-	-	-	-
LOC105032180	266.42	264.41	259.25	82.29	87.67	84.84	265.39	258.69	267.12	69.64	75.46	71	4754	4547	4905	1491	1478	1325	4196	4334	4408	1125	1168	1158	PVA42	PREDICTED: vesicle-associated protein 4-2 [Elaeis guineensis]	-	-	-	-	-	-	-
LOC105032181	13.8	12.2	14.81	0.1	0.21	0.22	14.37	18.12	18.45	0	0	0	284	242	323	2	4	4	262	350	351	0	0	0	--	PREDICTED: uncharacterized protein LOC105032181 [Elaeis guineensis]	-	-	-	-	-	-	-
LOC105032182	14.5	15.82	15.22	26.27	24.92	26.73	17.34	16.83	18.3	22.26	22.06	23.47	741	779	824	1363	1203	1196	785	808	865	1030	978	1097	ML2	PREDICTED: protein MEI2-like 2 isoform X1 [Elaeis guineensis]	-	-	-	-	-	-	-
LOC105032183	0	0.08	0.04	0	0	0	0	0	0	0	0	0	0	2	1	0	0	0	0	0	0	0	0	0	GPAT1	PREDICTED: glycerol-3-phosphate acyltransferase 1-like [Elaeis guineensis]	Metabolism;Metabolism;Metabolism;Metabolism	Global and overview maps;Global and overview maps;Lipid metabolism;Lipid metabolism	ko01100//Metabolic pathways;ko01110//Biosynthesis of secondary metabolites;ko00564//Glycerophospholipid metabolism;ko00561//Glycerolipid metabolism	K13508;K13508;K13508;K13508	-	-	-
LOC105032185	48.27	46.32	44.98	38.43	36.49	37.84	44.04	48.56	39.28	38.35	38.9	37.89	643	595	636	520	459	441	520	607	484	463	450	461	--	Protein IGO2 [Anthurium amnicola]	-	-	-	-	-	-	-
LOC105032186	0.23	0.32	0.07	0.83	0.98	0.97	0.61	0.57	0.5	0.68	0.89	0.59	3	4	1	11	12	11	7	7	6	8	10	7	BHLH149	PREDICTED: transcription factor bHLH149-like [Elaeis guineensis]	-	-	-	-	-	-	-
LOC105032187	21.97	22.42	21.92	26.65	25.94	27.18	18.65	21.27	14.14	15.44	16.54	18.57	242	238	256	298	270	262	182	220	144	154	158	187	--	pollen Ole e 1 allergen and extensin family protein, partial [Trachycarpus fortunei]	-	-	-	-	-	-	-
LOC105032188	1.42	1.66	1.6	5.51	4.63	3.77	1.17	1.17	1.36	1.53	2.21	1.65	45	51	54	178	139	105	33	35	40	44	61	48	At5g54860	PREDICTED: probable folate-biopterin transporter 4 isoform X1 [Elaeis guineensis]	-	-	-	-	-	-	-
LOC105032189	15.59	14.42	13.93	4.82	3.87	3.59	3.83	3.23	3.56	8.75	7.71	8.22	303	270	287	95	71	61	66	59	64	154	130	146	--	G-type lectin S-receptor-like serine/threonine-protein kinase At2g19130, partial [Anthurium amnicola]	-	-	-	-	-	-	-
LOC105032190	4.84	4.58	4.1	3.43	4.18	4.02	3.75	4.35	4.49	5.68	6.01	5.12	146	133	131	105	119	106	100	123	125	155	157	141	BHLH144	PREDICTED: transcription factor bHLH144-like [Elaeis guineensis]	-	-	-	-	-	-	-
LOC105032191	18.03	16.53	16.71	18.19	17.54	18.96	17.65	20.38	18.38	19.93	19.79	21.46	457	398	448	476	419	422	394	485	435	452	430	494	ostc	PREDICTED: oligosaccharyltransferase complex subunit ostc-like [Phoenix dactylifera]	-	-	-	-	-	-	-
LOC105032193	0.13	0.07	0.48	1.93	0.94	2.1	0.57	0.2	0.55	0.84	0.15	0.48	2	1	8	31	14	29	8	3	8	12	2	7	TIC62	NAD(P)-binding Rossmann-fold superfamily protein [Theobroma cacao]	-	-	-	-	GO:0009526//plastid envelope;GO:0031976//plastid thylakoid;GO:0044434//chloroplast part	-	GO:0032958//inositol phosphate biosynthetic process
LOC105032194	13.29	15.91	16.61	1.7	2.04	1.48	11.54	11.18	12.2	4.91	4.12	4	338	390	448	44	49	33	260	267	287	113	91	93	--	PREDICTED: GDSL esterase/lipase At4g10955-like [Elaeis guineensis]	-	-	-	-	-	-	-
LOC105032195	1.2	1.08	0.95	0.33	0.58	0.49	0.62	0.65	0.76	0.17	0.25	0.47	39	34	33	11	18	14	18	20	23	5	7	14	APF2	PREDICTED: aspartyl protease family protein 2-like [Elaeis guineensis]	-	-	-	-	-	GO:0016787//hydrolase activity	-
LOC105032196	21.49	22.29	21.39	3.51	2.15	3.57	24.52	21.56	22.38	6.19	6.17	5.04	434	434	458	72	41	63	439	409	418	113	108	93	GLY3	PREDICTED: persulfide dioxygenase ETHE1 homolog, mitochondrial isoform X1 [Elaeis guineensis]	Metabolism	Energy metabolism	ko00920//Sulfur metabolism	K17725	-	GO:0003824//catalytic activity	-
LOC105032197	34.25	30.66	33.13	11.19	9.71	11.66	43.18	43.15	40.54	18.11	18.33	18.77	896	773	919	297	240	267	1001	1060	981	429	416	449	CAX1a	PREDICTED: vacuolar cation/proton exchanger 1a-like isoform X1 [Elaeis guineensis]	-	-	-	-	GO:0016020//membrane	GO:0008324//cation transmembrane transporter activity	GO:0006816//calcium ion transport;GO:0044763//single-organism cellular process
LOC105032198	2.31	2.66	2.72	7.91	8.66	7.64	2.25	2.08	2.23	7.11	5.29	7.7	65	72	81	226	230	188	56	55	58	181	129	198	MST3	PREDICTED: sugar carrier protein C [Elaeis guineensis]	-	-	-	-	-	-	-
LOC105032199	29.64	30.79	31.49	54.89	52.2	53.58	29.56	33.01	32.44	51.37	51.21	51.02	919	920	1035	1728	1529	1454	812	961	930	1442	1377	1446	API5	PREDICTED: apoptosis inhibitor 5-like protein API5 [Elaeis guineensis]	-	-	-	-	-	-	-
LOC105032200	3.33	4.82	4.95	2.69	2.35	2.19	4.33	4.41	4.81	4.91	4.89	5.42	33	46	52	27	22	19	38	41	44	44	42	49	--	PREDICTED: homogentisate 1,2-dioxygenase-like [Elaeis guineensis]	Metabolism;Metabolism	Global and overview maps;Amino acid metabolism	ko01100//Metabolic pathways;ko00350//Tyrosine metabolism	K00451;K00451	-	-	-
LOC105032201	12.05	12.43	10.84	4.1	4.48	5.72	14	15.47	16.23	8.8	9.59	9.95	171	170	163	59	60	71	176	206	213	113	118	129	RAC13	PREDICTED: rac-like GTP-binding protein RAC13 isoform X1 [Elaeis guineensis]	Cellular Processes	Transport and catabolism	ko04145//Phagosome	K04392	-	-	-
LOC105032202	4.52	4.69	4.05	4	4.59	3.69	5.21	4.47	4.69	5.2	5.69	5.25	98	98	93	88	94	70	100	91	94	102	107	104	RABA1F	PREDICTED: ras-related protein RABA1f-like [Elaeis guineensis]	-	-	-	-	GO:0016020//membrane;GO:0044444//cytoplasmic part	GO:0032550//purine ribonucleoside binding	GO:0006810//transport;GO:0008104//protein localization;GO:0035556//intracellular signal transduction
LOC105032203	10.49	10.61	10.17	61.59	62.37	64.27	7.39	7.82	8.83	24.53	27.02	25.77	357	348	367	2129	2006	1915	223	250	278	756	798	802	ZFP1	PREDICTED: probable E3 ubiquitin-protein ligase LUL4 isoform X3 [Phoenix dactylifera]	-	-	-	-	-	-	-
LOC105032205	19.79	21.95	23.1	35.31	35.62	36.32	27.09	25.52	25.84	39.89	36.59	36.63	802	859	991	1451	1365	1289	975	972	970	1466	1288	1356	--	Ubiquitin carboxyl-terminal hydrolase 33, partial [Anthurium amnicola]	-	-	-	-	-	-	-
LOC105032206	17.04	16.14	17.8	20.87	20.22	20.01	13.61	12.81	14	12.48	13.81	10.79	653	596	723	812	732	671	462	461	496	433	459	378	VOZ1	PREDICTED: transcription factor VOZ1-like [Elaeis guineensis]	-	-	-	-	-	-	-
LOC105032208	0.17	0	0.1	0	0.12	0	0	0.12	0.06	0.06	0.06	0.06	3	0	2	0	2	0	0	2	1	1	1	1	--	PREDICTED: OPA3-like protein [Phoenix dactylifera]	-	-	-	-	-	-	-
LOC105032209	65.59	64.21	67.54	53.92	48.53	52.5	113.23	110.81	110.19	94.96	98.58	97.9	708	668	773	591	495	496	1083	1123	1100	928	923	966	H3-7	PREDICTED: histone H3.2 [Musa acuminata subsp. malaccensis] [Musa acuminata]	-	-	-	-	GO:0043231//intracellular membrane-bounded organelle;GO:0043232//intracellular non-membrane-bounded organelle	GO:0003676//nucleic acid binding;GO:0046983//protein dimerization activity	-
LOC105032210	0	0.04	0.04	0	0	0	0	0	0	0	0	0	0	1	1	0	0	0	0	0	0	0	0	0	MGP	PREDICTED: zinc finger protein NUTCRACKER-like [Elaeis guineensis]	-	-	-	-	-	-	-
LOC105032211	5.76	5.48	6.3	5.65	4.62	5.52	7.18	6.95	6.89	8.04	8.18	8.35	485	429	547	476	365	402	519	537	531	609.97	592	626	--	PREDICTED: vacuolar protein 8-like isoform X1 [Elaeis guineensis]	-	-	-	-	-	-	-
LOC105032213	0.07	0.14	0	4.19	3.47	3.82	0.08	0	0.3	0.85	0.64	0.46	1	2	0	61	47	48	1	0	4	11	8	6	GRXS5	PREDICTED: monothiol glutaredoxin-S3-like [Elaeis guineensis]	-	-	-	-	-	-	-
LOC105032214	9.28	8.42	9	11.33	7.88	10.85	11.07	11.69	11.39	8.25	8.34	8.67	213	186	219	264	171	218	225	252	241	171	166	182	At3g15140	PREDICTED: uncharacterized exonuclease domain-containing protein At3g15140 isoform X1 [Elaeis guineensis]	-	-	-	-	GO:0043231//intracellular membrane-bounded organelle	GO:0004518//nuclease activity;GO:0043169//cation binding	GO:0006221//pyrimidine nucleotide biosynthetic process;GO:0090304//nucleic acid metabolic process
LOC105032215	3.74	4.02	4.24	14.11	15.62	14.44	6.56	7.6	6.83	16.93	19.54	17.34	164	170	197	628	647	554	255	313	277	672	743	695	--	PREDICTED: enolase-phosphatase E1-like [Phoenix dactylifera]	-	-	-	-	-	-	-
LOC105032216	27.86	29.48	27.19	22.37	23.19	21.3	34.75	32.57	33.76	26.79	25.3	26.41	1559	1590	1613	1271	1226	1043	1723	1711	1747	1357	1228	1351	Gbp4	PREDICTED: guanylate-binding protein 4-like [Elaeis guineensis]	-	-	-	-	-	-	-
LOC105032217	1.3	1.33	1.03	2.52	1.91	2.25	1.38	1.84	1.65	0.35	0.3	0.41	69	68	58	136	96	105	65	92	81	17	14	20	HSL1	PREDICTED: receptor-like protein kinase HSL1 [Elaeis guineensis]	-	-	-	-	-	-	-
LOC105032218	3.84	2.46	3.68	0.62	0.52	0.8	3.23	3.94	2.49	0.92	0.56	0.69	55	34	56	9	7	10	41	53	33	12	7	9	DMP6	Connector enhancer of kinase suppressor of ras 3, partial [Anthurium amnicola]	-	-	-	-	-	-	-
LOC105032219	30.45	34.16	31.59	18.38	21.97	18.98	29.88	31.77	30.21	22.58	21.09	22.59	581	628	639	356	396	317	505	569	533	390	349	394	DNAJB4	PREDICTED: dnaJ homolog subfamily B member 13-like [Elaeis guineensis]	-	-	-	-	-	-	-
LOC105032220	0.04	0	0	0	0	0	0	0	0	0	0	0	1	0	0	0	0	0	0	0	0	0	0	0	GLK1	PREDICTED: probable transcription factor GLK1 isoform X1 [Elaeis guineensis]	-	-	-	-	-	-	-
LOC105032221	17.49	18.38	18.09	13.31	11.51	12.15	14.87	15.44	15.29	12.81	12.05	12.26	348	352	381	268	216	211	261	287	280	230	208	223	--	Citron Rho-interacting kinase [Anthurium amnicola]	-	-	-	-	-	-	-
LOC105032222	2.33	2.93	2.89	3.38	3.41	3.29	3.2	4.21	3.15	3.36	3.32	4.51	27	33	36	39	37	33	33	45	33	35	33	47	--	Profilin family protein [Zostera marina]	-	-	-	-	-	-	-
LOC105032223	21.83	18.99	20.52	0.62	0.75	0.36	15.25	16.48	14.01	0.69	0.45	0.69	278	233	277	8	9	4	172	197	165	8	5	8	--	PREDICTED: uncharacterized protein LOC105032223 [Elaeis guineensis]	-	-	-	-	-	-	-
LOC105032224	32.69	31.54	31.08	28.45	28.58	25.32	37.84	36.98	34.78	31.21	29.15	32.23	627	583	632	554	518	425	643	666	617	542	485	565	CBP20	PREDICTED: nuclear cap-binding protein subunit 2 [Elaeis guineensis]	Genetic Information Processing;Genetic Information Processing;Genetic Information Processing	Transcription;Translation;Translation	ko03040//Spliceosome;ko03013//RNA transport;ko03015//mRNA surveillance pathway	K12883;K12883;K12883	-	-	-
LOC105032225	0.21	0.22	0	0	0	0	0	0	0	0	0	0	1	1	0	0	0	0	0	0	0	0	0	0	Cdlc2	PREDICTED: dynein light chain 2, cytoplasmic [Elaeis guineensis]	-	-	-	-	GO:0005929//cilium	-	GO:0044763//single-organism cellular process
LOC105032226	24.05	27.2	23.41	25.45	20.21	20.5	22.26	25.76	25.74	21.65	21.57	25.2	189	206	195	203	150	141	155	190	187	154	147	181	At4g28440	Nucleic acid-binding, OB-fold [Cynara cardunculus var. scolymus] [Cynara cardunculus]	Genetic Information Processing;Genetic Information Processing;Genetic Information Processing;Genetic Information Processing	Replication and repair;Replication and repair;Replication and repair;Replication and repair	ko03420//Nucleotide excision repair;ko03440//Homologous recombination;ko03030//DNA replication;ko03430//Mismatch repair	K07466;K07466;K07466;K07466	-	-	-
LOC105032227	4.14	4.06	3.91	0	0	0	4.24	6.62	6.22	0	0	0.34	54	51	54	0	0	0	49	81	75	0	0	4	--	PREDICTED: uncharacterized protein LOC105032227 [Elaeis guineensis]	-	-	-	-	-	-	-
LOC105032228	0	0	0	0	0	0	0	0	0	0	0	0	0	0	0	0	0	0	0	0	0	0	0	0	FTIP1	PREDICTED: FT-interacting protein 1-like [Elaeis guineensis]	-	-	-	-	-	GO:0016740//transferase activity	-
LOC105032229	41.93	43.91	44.4	33.33	35.58	33.43	43.46	43.48	41.47	32.07	31.93	31.52	1850	1867	2077	1493	1483	1291	1699	1801	1692	1281	1222	1271	RHD3	PREDICTED: protein ROOT HAIR DEFECTIVE 3 [Elaeis guineensis]	-	-	-	-	-	-	-
LOC105032230	0	0	0	0	0	0	0	0	0	0	0	0	0	0	0	0	0	0	0	0	0	0	0	0	LBD2	PREDICTED: LOB domain-containing protein 2-like [Elaeis guineensis]	-	-	-	-	-	-	-
LOC105032232	0	0	0	0	0	0	0	0	0	0	0	0	0	0	0	0	0	0	0	0	0	0	0	0	NAC018	PREDICTED: NAC transcription factor NAM-B2-like [Elaeis guineensis]	-	-	-	-	-	-	-
LOC105032235	0.45	0.33	0.49	0.13	0.3	0.09	0.09	0.28	0.48	0.06	0.12	0.06	17	12	20	5	11	3	3	10	17	2	4	2	TPT	PREDICTED: triose phosphate/phosphate translocator, chloroplastic-like [Elaeis guineensis]	-	-	-	-	-	-	-
LOC105032236	27.14	25.91	27.09	10.87	11.65	10.59	25.34	26.89	27.87	4.84	5.88	5.78	873	803	924	355	354	298	722	812	829	141	164	170	CNGC4	PREDICTED: cyclic nucleotide-gated ion channel 4 [Elaeis guineensis]	Organismal Systems	Environmental adaptation	ko04626//Plant-pathogen interaction	K05391	GO:0031224//intrinsic component of membrane	GO:0005515//protein binding;GO:0015075//ion transmembrane transporter activity;GO:0030551//cyclic nucleotide binding	GO:0006873//cellular ion homeostasis;GO:0030001//metal ion transport;GO:0033554//cellular response to stress
LOC105032237	20.23	17.21	17.22	9.22	11.46	8.49	19.52	17.93	19.7	18.13	19.6	17.04	482	395	435	223	258	177	412	401	434	391	405	371	At5g39410	PREDICTED: probable mitochondrial saccharopine dehydrogenase-like oxidoreductase At5g39410 [Elaeis guineensis]	-	-	-	-	-	-	GO:0044710//single-organism metabolic process
LOC105032238	4.16	4.22	4.69	1.07	1.91	1.14	4.18	5.1	3.91	3	3.13	2.57	46	45	55	12	20	11	41	53	40	30	30	26	--	DNA ligase, partial [Anthurium amnicola]	-	-	-	-	-	-	-
LOC105032239	3.7	3.5	3.63	4.98	5.19	5.44	4.49	3.76	4.07	7.21	6.88	7.98	210	200	226	296	283	277	229	200	222	382	345	419	--	Phosphoglycerate kinase, cytosolic [Anthurium amnicola]	-	-	-	-	-	-	-
LOC105032240	0	0	0	0	0.31	0.13	0	0	0	0.06	0.07	0.32	0	0	0	0	5	2	0	0	0	1	1	5	PST_3956	PREDICTED: UPF0301 protein TC_0483 [Phoenix dactylifera]	-	-	-	-	-	-	-
LOC105032242	13.63	11.95	13.26	3.72	3.12	4.49	14.76	12.14	13.73	6.94	8.39	7.6	340	291	355	94	74	99	329	289	318	159	184	173	--	PREDICTED: zinc finger protein 318-like [Phoenix dactylifera]	-	-	-	-	-	-	-
LOC105032244	11.94	11.07	12.25	5.56	6.97	6.65	5.99	6.13	5.43	7.71	7.75	7.29	421	376	458	199	232	205	187	203	177	246	237	235	CNGC4	PREDICTED: cyclic nucleotide-gated ion channel 4-like [Elaeis guineensis]	Organismal Systems	Environmental adaptation	ko04626//Plant-pathogen interaction	K05391	-	-	-
LOC105032245	20.47	20.49	18.4	19.56	19.97	18.59	17.85	19.59	18.59	21.41	21.07	21.55	1112	1073	1060	1079	1025	884	859	999	934	1053	993	1070	PUB1	PREDICTED: probable ubiquitin conjugation factor E4 [Elaeis guineensis]	Genetic Information Processing;Genetic Information Processing	Folding, sorting and degradation;Folding, sorting and degradation	ko04141//Protein processing in endoplasmic reticulum;ko04120//Ubiquitin mediated proteolysis	K10597;K10597	-	-	-
LOC105032246	0.77	0.11	0.35	0.88	0.93	0.41	0.85	0.47	0.96	0.85	0.38	0.73	7	1	3	8	8	2	7	4	8	5	3	6	--	PREDICTED: uncharacterized protein LOC105032246 isoform X1 [Elaeis guineensis]	-	-	-	-	-	-	-
LOC105032247	3.16	3.94	3.54	0.87	0.83	0.96	4.45	3.68	4.1	2.03	2.11	2.05	150	180	178	42	37	40	187	164	180	87	87	89	CNGC2	PREDICTED: cyclic nucleotide-gated ion channel 2 [Elaeis guineensis]	Organismal Systems	Environmental adaptation	ko04626//Plant-pathogen interaction	K05391	-	-	-
LOC105032248	19.87	19.43	17.63	17.77	18.13	17.96	23.51	23.77	25.29	20.31	20.14	21.32	521	491	490	473	449	412	546	585	613	482	458	511	--	RING finger protein 208 [Anthurium amnicola]	-	-	-	-	-	-	-
LOC105032249	2.24	1.87	2.45	5.98	5.52	5.59	2.09	1.66	1.91	3.96	3.31	3.06	88	71	102	239	205	192	73	60	68	139	113	110	--	PREDICTED: muscle M-line assembly protein unc-89 [Musa acuminata subsp. malaccensis] [Musa acuminata]	-	-	-	-	-	-	-
LOC105032250	2.75	2.71	3.06	0.62	0.48	0.57	3.2	2.73	2.73	0.35	0.99	1.28	61	58	72	14	10	11	63	56.82	56	7	19	26	--	PREDICTED: remorin-like [Musa acuminata subsp. malaccensis] [Musa acuminata]	-	-	-	-	-	-	-
LOC105032251	5.31	5.17	6.02	7.52	8.88	9.15	6.33	7	7.49	8.96	9.44	11.96	124	117	149	183	195	190	132	152.18	161	194	192	257	EDL2	PREDICTED: EID1-like F-box protein 2 [Elaeis guineensis]	-	-	-	-	-	-	-
LOC105032252	3.17	3	2.78	5.42	5.68	5.46	2.76	2.72	2.64	4.97	4.87	4.62	114	104	106	198	193	172	88	92	88	162	152	152	NDB3	PREDICTED: external alternative NAD(P)H-ubiquinone oxidoreductase B3, mitochondrial [Elaeis guineensis]	-	-	-	-	-	-	-
LOC105032253	2.67	2.64	2.4	3.41	4.02	3.91	3.06	3.42	3.88	4.93	4.14	4.88	64	61	61	83	91	82	65	77	86	107	86	107	At5g07830	PREDICTED: heparanase-like protein 1 [Elaeis guineensis]	Metabolism;Metabolism	Global and overview maps;Glycan biosynthesis and metabolism	ko01100//Metabolic pathways;ko00531//Glycosaminoglycan degradation	K07964;K07964	-	-	-
LOC105032254	15.86	14.31	13.27	18.7	17.2	17.65	10.1	10.8	10.52	15.87	16.89	15.6	574	499	509	687	588	559	324	367	352	520	530	516	GAUT14	PREDICTED: probable galacturonosyltransferase 14 isoform X1 [Elaeis guineensis]	-	-	-	-	-	-	-
LOC105032255	36.25	37.81	39.09	39.27	35.03	36.01	36.67	39.85	37.54	44.6	44.36	46.46	781	785	893	859	713	679	700	806	748	870	829	915	--	PREDICTED: probable leucine-rich repeat receptor-like protein kinase At1g35710 [Elaeis guineensis]	-	-	-	-	-	-	-
LOC105032256	3.97	3.79	3.59	4.92	4.47	4.54	4.45	5.39	4.99	9.41	7.79	7.08	124	114	119	156	132	124	123	158	144	266	211	202	--	Limkain-b1 [Anthurium amnicola]	-	-	-	-	-	-	-
LOC105032257	1.31	1.16	0.74	1.23	0.76	0.9	0.74	0.77	0.64	1.59	0.83	1.29	20	17	12	19	11	12	10	11	9	22	11	18	At1g61340	PREDICTED: F-box protein SKIP27 [Elaeis guineensis]	-	-	-	-	-	-	-
LOC105032258	0	0.1	0.09	0	0	0	0	0	0	0	0	0	0	2	2	0	0	0	0	0	0	0	0	0	SNAP33	PREDICTED: SNAP25 homologous protein SNAP33 isoform X2 [Elaeis guineensis]	-	-	-	-	-	-	-
LOC105032259	0.61	0.19	0.29	0	0	0.07	0.07	0.06	0.07	0.07	0	0	10	3	5	0	0	1	1	1	1	1	0	0	WRKY57	PREDICTED: probable WRKY transcription factor 51 [Elaeis guineensis]	-	-	-	-	-	-	GO:0006950//response to stress;GO:0009628//response to abiotic stimulus
LOC105032260	15.01	15.14	15.03	15.47	16.86	15.98	19.6	17.86	19.03	20.21	23.98	21.44	324	315	344	339	344	302	375	362	380	395	449	423	--	PREDICTED: zinc finger RNA-binding protein-like [Phoenix dactylifera]	-	-	-	-	-	-	-
LOC105032261	0.15	0.04	0.11	0.11	0.04	0	0	0	0	0.04	0.18	0.04	4	1	3	3	1	0	0	0	0	1	4	1	ZAT9	PREDICTED: zinc finger protein ZAT9-like [Elaeis guineensis]	-	-	-	-	-	-	-
LOC105032262	0	0	0	0	0	0	0	0	0	0	0	0	0	0	0	0	0	0	0	0	0	0	0	0	--	PREDICTED: disease resistance protein RGA2-like isoform X1 [Phoenix dactylifera]	-	-	-	-	-	-	-
LOC105032264	2.32	2.23	3.18	7.38	7.04	6.3	1.9	1.97	2.55	4.74	5.29	3.69	55	51	80	178	158	131	40	44	56	102	109	80	--	PREDICTED: transcription termination factor MTERF8, chloroplastic-like [Elaeis guineensis]	-	-	-	-	-	-	-
LOC105032265	5.67	5.61	5.42	7.43	7.7	6.01	7.4	6.74	5.45	9.25	10.09	7.59	130	115	132	166	153	123	145	144	114	186	192	157	--	PREDICTED: transcription termination factor MTERF2, chloroplastic-like isoform X1 [Elaeis guineensis]	-	-	-	-	-	-	-
LOC105032266	0.15	0	0.07	0	0	0	0	0	0.08	0	0	0.08	2	0	1	0	0	0	0	0	1	0	0	1	--	PREDICTED: protein YLS9 [Solanum pennellii]	-	-	-	-	-	-	-
LOC105032267	11.15	10.57	10.52	9.68	10.1	9.71	11.77	10.96	11.65	12.08	11.67	11.23	1027	939	1028	906	879	783	961	948	993	1008	933	946	TAF1	PREDICTED: transcription initiation factor TFIID subunit 1 [Elaeis guineensis]	Genetic Information Processing	Transcription	ko03022//Basal transcription factors	K03125	-	-	-
LOC105032268	164.17	161.63	159.81	154	148.47	157.38	157.44	157.39	154.86	117.27	117.82	126.48	2522	2393	2603	2402	2155	2116	2143	2270	2200	1631	1570	1776	ARF	ADP-ribosylation factor, partial [Salvia miltiorrhiza]	Cellular Processes	Transport and catabolism	ko04144//Endocytosis	K07937	GO:0044464//cell part	GO:0032550//purine ribonucleoside binding	GO:0035556//intracellular signal transduction
LOC105032269	9.9	8.25	8.53	6.23	7.64	7	11.21	15.25	11.45	9.41	8.14	8.65	244	196	223	156	178	151	245	353	261	210	174	195	CHLP	PREDICTED: geranylgeranyl diphosphate reductase, chloroplastic-like [Elaeis guineensis]	Metabolism;Metabolism;Metabolism;Metabolism	Global and overview maps;Global and overview maps;Metabolism of terpenoids and polyketides;Metabolism of cofactors and vitamins	ko01100//Metabolic pathways;ko01110//Biosynthesis of secondary metabolites;ko00900//Terpenoid backbone biosynthesis;ko00860//Porphyrin and chlorophyll metabolism	K10960;K10960;K10960;K10960	-	-	-
LOC105032270	1.88	1.63	1.96	0.15	0.04	0.13	1.52	1.55	1.08	0	0	0	49	41	54	4	1	3	35	38	26	0	0	0	--	PREDICTED: embryonic protein DC-8 isoform X1 [Elaeis guineensis]	-	-	-	-	-	-	-
LOC105032271	45.75	42.79	42.91	37.52	38.45	38.36	43.11	43.97	44.97	49.72	50.43	48.17	1818	1639	1805	1509	1436	1332	1517	1632	1650	1781	1733	1741	AGD14	PREDICTED: probable ADP-ribosylation factor GTPase-activating protein AGD14 [Elaeis guineensis]	-	-	-	-	-	-	-
LOC105032272	0	0	0	0	0	0	0	0	0	0	0	0	0	0	0	0	0	0	0	0	0	0	0	0	ATJ20	PREDICTED: chaperone protein dnaJ 20, chloroplastic-like [Elaeis guineensis]	-	-	-	-	-	-	-
LOC105032275	0.17	0	0.11	0.06	0	0	0	0.06	0.06	0	0	0	3	0	2	1	0	0	0	1	1	0	0	0	--	PREDICTED: protein YLS9 [Solanum pennellii]	-	-	-	-	-	-	-
LOC105032276	47.64	48.99	53.38	327.08	341.32	327.35	32.71	33.05	30.93	71.7	73.32	71.56	733	727	871	5110	4961	4408	446	478	440	999	978	1007	IAA20	PREDICTED: auxin-responsive protein IAA20 isoform X1 [Elaeis guineensis]	Environmental Information Processing	Signal transduction	ko04075//Plant hormone signal transduction	K14484	-	-	-
LOC105032277	15.59	14.32	15.12	22.02	23.05	23.05	17.01	19.59	16.22	20.99	22.55	22.47	497	438	509	711	688	640	478	584	476	605	621	653	slc37a2	glycerol-3-phosphate transporter family protein [Populus trichocarpa]	-	-	-	-	-	-	-
LOC105032278	9.48	10.06	8.99	2.7	2.75	1.94	6.78	7.05	6.87	4.21	3.16	2.97	226	231	226	66	61	41	144	158	153	89	66	64	Os02g0799000	PREDICTED: probable protein phosphatase 2C 27 isoform X1 [Elaeis guineensis]	-	-	-	-	-	-	-
LOC105032279	2.81	1.83	2.36	3.27	3.39	2.33	3.38	3.36	3.41	3.88	4.43	4.74	99	62	79	121	97	77	97	98	105	115	138	147	At1g80550	PREDICTED: pentatricopeptide repeat-containing protein At1g80550, mitochondrial [Elaeis guineensis]	-	-	-	-	-	-	-
LOC105032280	1.07	0.96	1.32	2.57	3.52	3.31	1.45	1.52	1.7	3.99	4.62	4.5	30	26	39	73	93	81	36	40	44	101	112	115	At3g59190	PREDICTED: LOW QUALITY PROTEIN: F-box/LRR-repeat protein At3g26922-like [Elaeis guineensis]	-	-	-	-	-	-	-
LOC105032282	54.04	50.17	56.05	105.71	102.72	104.57	47.96	51.66	45.39	69.78	68.49	75.49	761	681	837	1487	1355	1262	601	686	583	878	834	967	RPS11	PREDICTED: 40S ribosomal protein S11 isoform X1 [Elaeis guineensis]	Genetic Information Processing	Translation	ko03010//Ribosome	K02949	-	-	-
LOC105032283	0.64	0.5	0.2	0	0	0	0.42	0.28	0.8	0.18	0.18	0.12	12	9	4	0	0	0	7	5	14	3	3	2	--	PREDICTED: uncharacterized protein LOC105032283 [Elaeis guineensis]	-	-	-	-	-	-	-
LOC105032285	0	0	0	0	0	0	0	0	0	0	0	0	0	0	0	0	0	0	0	0	0	0	0	0	--	PREDICTED: putative UPF0481 protein At3g02645 [Elaeis guineensis]	-	-	-	-	-	-	-
LOC105032286	0	0	0	0	0	0	0	0	0	0	0	0	0	0	0	0	0	0	0	0	0	0	0	0	--	PREDICTED: putative UPF0481 protein At3g02645 [Elaeis guineensis]	-	-	-	-	-	-	-
LOC105032287	0.09	0.14	0.08	0.15	0.09	0.03	0.15	0.14	0.07	0.1	0.1	0.1	4	6	4	7	4	1	6	6	3	4	4	4	--	PREDICTED: putative UPF0481 protein At3g02645 isoform X1 [Elaeis guineensis]	-	-	-	-	-	-	-
LOC105032288	0.56	0.36	0.79	0	0.22	0.48	0.31	0.74	0.45	0.46	0.4	0.61	8	5	12	0	3	6	4	10	6	6	5	8	ARF15	PREDICTED: auxin response factor 15-like isoform X4 [Phoenix dactylifera]	Environmental Information Processing	Signal transduction	ko04075//Plant hormone signal transduction	K14486	GO:0043231//intracellular membrane-bounded organelle	GO:0001071//nucleic acid binding transcription factor activity	GO:0001708//cell fate specification;GO:0003002//regionalization;GO:0003006//developmental process involved in reproduction;GO:0009653//anatomical structure morphogenesis;GO:0009755//hormone-mediated signaling pathway;GO:0009791//post-embryonic development;GO:0009799//specification of symmetry;GO:0010468//regulation of gene expression;GO:0034645//cellular macromolecule biosynthetic process;GO:0042…
LOC105032289	0	0	0	0	0	0	0	0	0	0	0	0.04	0	0	0	0	0	0	0	0	0	0	0	1	--	PREDICTED: putative UPF0481 protein At3g02645 [Elaeis guineensis]	-	-	-	-	-	-	-
LOC105032291	0.08	0	0	0	0	0	0	0	0	0	0	0	1	0	0	0	0	0	0	0	0	0	0	0	--	PREDICTED: uncharacterized protein LOC105032291 [Elaeis guineensis]	-	-	-	-	-	-	-
LOC105032292	0	0	0	0	0	0	0	0	0	0	0	0	0	0	0	0	0	0	0	0	0	0	0	0	--	PREDICTED: putative UPF0481 protein At3g02645 [Elaeis guineensis]	-	-	-	-	-	-	-
LOC105032293	0	0	0	0	0	0	0	0	0	0	0	0	0	0	0	0	0	0	0	0	0	0	0	0	ARAC5	PREDICTED: rac-like GTP-binding protein ARAC5 [Elaeis guineensis]	Cellular Processes	Transport and catabolism	ko04145//Phagosome	K04392	GO:0044464//cell part	GO:0032550//purine ribonucleoside binding	GO:0035556//intracellular signal transduction
LOC105032294	0	0	0	0	0	0	0	0	0	0	0	0	0	0	0	0	0	0	0	0	0	0	0	0	--	PREDICTED: glycine-rich cell wall structural protein 1-like [Elaeis guineensis]	-	-	-	-	-	-	-
LOC105032296	0.15	0.16	0.14	0.37	0.79	0.94	0.51	0.48	0.81	1.16	1.38	1.64	2	2	2	5	10	11	6	6	10	14	16	20	YAB2	PREDICTED: protein YABBY 2 isoform X1 [Elaeis guineensis]	-	-	-	-	-	-	-
LOC105032297	0.04	0	0	0.04	0	0	0	0	0	0.04	0	0.04	1	0	0	1	0	0	0	0	0	1	0	1	At1g16930	OSIGBa0135A16.3 [Oryza sativa Indica Group]	-	-	-	-	-	-	-
LOC105032299	2.62	2.65	2.49	3.37	3.26	3.19	3.51	2.68	3.63	2.54	2.96	2.96	154	150	155	201	181	164	183	148	197	135	151	159	PCMP-H42	PREDICTED: pentatricopeptide repeat-containing protein At4g13650 [Elaeis guineensis]	-	-	-	-	-	-	-
LOC105032300	0	0	0	0	0	0	0	0	0	0	0	0	0	0	0	0	0	0	0	0	0	0	0	0	--	PREDICTED: uncharacterized protein LOC105032300 [Elaeis guineensis]	-	-	-	-	-	-	-
LOC105032302	1.69	1.35	1.27	1.11	1.23	1.12	1.87	2.09	1.86	0.65	0.76	0.74	100	77	80	67	69	58	98	116	102	35	39	40	RGA2	PREDICTED: disease resistance protein RGA2-like, partial [Elaeis guineensis]	-	-	-	-	-	-	-
LOC105032304	16.99	16.06	15.93	10.65	10.53	10.42	11.21	12.08	12.62	14.82	12.95	12.67	1080	988	1086	680	623	583	639	711	736	838	714	745	ABCB11	PREDICTED: ABC transporter B family member 11-like [Elaeis guineensis]	Environmental Information Processing	Membrane transport	ko02010//ABC transporters	K05658	GO:0031224//intrinsic component of membrane	GO:0015405//P-P-bond-hydrolysis-driven transmembrane transporter activity;GO:0017111//nucleoside-triphosphatase activity;GO:0032550//purine ribonucleoside binding	GO:0044763//single-organism cellular process;GO:0051234//establishment of localization
LOC105032306	4.22	4.25	3.91	2.28	2.55	2.57	5.87	5.49	6.11	4.57	4.64	3.52	251	249	249	140	141	133	321	313	340	247	242	196	ABCB11	PREDICTED: ABC transporter B family member 11-like isoform X1 [Elaeis guineensis]	Environmental Information Processing	Membrane transport	ko02010//ABC transporters	K05658	-	GO:0017111//nucleoside-triphosphatase activity	GO:0051234//establishment of localization
LOC105032307	0	0	0	0.05	0.12	0.13	0	0	0.03	0	0	0.03	0	0	0	2	4	4	0	0	1	0	0	1	HSP70	PREDICTED: heat shock 70 kDa protein [Elaeis guineensis]	Genetic Information Processing;Genetic Information Processing;Cellular Processes	Folding, sorting and degradation;Transcription;Transport and catabolism	ko04141//Protein processing in endoplasmic reticulum;ko03040//Spliceosome;ko04144//Endocytosis	K03283;K03283;K03283	-	GO:0016628//oxidoreductase activity, acting on the CH-CH group of donors, NAD or NADP as acceptor;GO:0032550//purine ribonucleoside binding	GO:0044710//single-organism metabolic process
LOC105032308	21.22	21.13	20.86	42.54	41.9	45.78	24.18	22.13	24.64	43.19	44.84	44.09	917	880	956	1867	1711	1732	926	898	985	1690	1681	1742	Os02g0611500	PREDICTED: eukaryotic translation initiation factor [Elaeis guineensis]	Genetic Information Processing	Translation	ko03013//RNA transport	K03260	-	-	-
LOC105032309	20.6	21.11	19.97	14.79	12.63	13.71	22.89	20.78	21.6	13.61	13.2	15.1	485	479	498	353	281	282	477	459	470	290	269	324	IF3-2	PREDICTED: translation initiation factor IF-3 [Phoenix dactylifera]	-	-	-	-	-	-	-
LOC105032310	27.4	28.24	26.6	31.29	35.7	33.75	20.65	20.25	21.23	21.88	24.28	26.65	307	305	316	356	378	331	205	213	220	222	236	273	TMEM258	PREDICTED: transmembrane protein 258 [Elaeis guineensis]	-	-	-	-	-	-	-
LOC105032312	1.64	1.42	1.47	0.26	0.36	0.28	1.05	1.03	0.79	0.76	0.77	0.8	81	68	77	13	17	12	46	48	36	34	33	36	CESA9	PREDICTED: cellulose synthase A catalytic subunit 9 [UDP-forming] [Elaeis guineensis]	-	-	-	-	GO:0031224//intrinsic component of membrane	GO:0016759//cellulose synthase activity;GO:0043169//cation binding	GO:0030243//cellulose metabolic process;GO:0045229//external encapsulating structure organization
LOC105032313	2.02	2.32	1.78	1.42	1.2	1.83	1.9	1.57	1.82	1.6	1.54	1.67	77	85	72	55	43	61	64	56	64	55	51	58	DYW9	PREDICTED: LOW QUALITY PROTEIN: pentatricopeptide repeat-containing protein At4g30700 [Elaeis guineensis]	-	-	-	-	-	-	-
LOC105032314	9.28	8.48	9.47	3.54	3.39	3.5	8.54	7.81	8.14	4.04	4.74	4.69	424	373	466	174	147	135	353	341	353	174	192	188	2024-08-08	PREDICTED: AUGMIN subunit 8-like [Elaeis guineensis]	-	-	-	-	-	-	-
LOC105032315	22.66	20.26	21.96	22.09	18.98	19.25	19.15	21.89	23.7	20.63	20.48	19.37	398	343	409	394	315	296	298	361	385	328	312	311	GPX1	PREDICTED: phospholipid hydroperoxide glutathione peroxidase 1, chloroplastic [Elaeis guineensis]	Metabolism;Metabolism	Metabolism of other amino acids;Lipid metabolism	ko00480//Glutathione metabolism;ko00590//Arachidonic acid metabolism	K00432;K00432	-	GO:0004601//peroxidase activity	GO:0006950//response to stress;GO:0044710//single-organism metabolic process
LOC105032317	4.18	2.96	3.36	1.93	0.85	1.22	3.21	4.65	3.66	2.56	2.57	2.53	47	32	40	22	9	12	32	49	38	26	25	26	--	PREDICTED: calcineurin subunit B-like [Lupinus angustifolius]	-	-	-	-	-	-	-
LOC105032318	3.77	3.51	3.78	1.63	1.79	0.82	3.3	4.06	3.02	2.5	2.5	1.89	121	110	128	51	55	23	94	118	90	69	68	54	XA21	PREDICTED: putative leucine-rich repeat receptor-like serine/threonine-protein kinase At2g24130 isoform X1 [Elaeis guineensis]	-	-	-	-	-	-	-
LOC105032319	5.21	5.64	6.23	0.75	0.83	1.12	5.84	5.63	6.25	1.63	1.55	1.9	240	250	304	35	36	45	238	243	266	68	62	80	--	Protein FAM3C [Anthurium amnicola]	-	-	-	-	-	-	-
LOC105032320	1.78	2.04	1.41	3.54	3.62	3.52	2.85	2.44	2.6	3.69	3.39	2.95	93	103	78	188	179	161	132	120	126	175	154	141	At4g30825	PREDICTED: pentatricopeptide repeat-containing protein At4g30825, chloroplastic [Elaeis guineensis]	-	-	-	-	-	-	-
LOC105032321	0.06	0.19	0.06	0	0.19	0.14	0.28	0.52	0.2	1.09	0.85	1.28	1	3	1	0	3	2	4	8	3	16	12	19	CAB13	PREDICTED: chlorophyll a-b binding protein 13, chloroplastic [Elaeis guineensis]	Metabolism;Metabolism	Global and overview maps;Energy metabolism	ko01100//Metabolic pathways;ko00196//Photosynthesis - antenna proteins	K08914;K08914	GO:0009521//photosystem;GO:0031224//intrinsic component of membrane	GO:0043169//cation binding;GO:0046906//tetrapyrrole binding	GO:0006091//generation of precursor metabolites and energy;GO:0006464//cellular protein modification process
LOC105032322	0.06	0.06	0.2	0.12	0.13	0.14	0.03	0	0.07	0.07	0.18	0.1	2	2	7	4	4	4	1	0	2	2	5	3	At5g10820	PREDICTED: probable folate-biopterin transporter 6 [Elaeis guineensis]	-	-	-	-	GO:0031224//intrinsic component of membrane	-	GO:0016129//phytosteroid biosynthetic process
LOC105032323	62.88	66.03	62.54	34.08	34.54	28.99	63.95	66.77	58.99	29.53	30.48	31.29	802	825	857	449	423	327	735	804	703	347	343	374	At5g10810	PREDICTED: enhancer of rudimentary homolog isoform X1 [Elaeis guineensis]	-	-	-	-	-	-	-
LOC105032324	0.82	0.68	0.27	1.17	0.91	0.7	0.74	1.22	1.02	2.22	1.56	1.84	20	16	7	29	21	15	16	28	23	49	33	41	FBL13	PREDICTED: F-box/FBD/LRR-repeat protein At1g13570-like isoform X1 [Elaeis guineensis]	-	-	-	-	-	-	-
LOC105032325	11.3	11.45	11.28	3.6	4.73	4.44	14.07	12.66	14.74	8.24	9.54	10.07	291	284	308	94	115	100	321	306	351	192	213	237	CXP;2-2	PREDICTED: serine carboxypeptidase II-2 [Elaeis guineensis]	-	-	-	-	-	-	-
LOC105032327	6.16	6.42	4.58	9.21	7.62	9.33	4.3	3.87	3.94	7.08	7.4	8.55	57	58	45	88	67	76	35	34	34	59	60	72	--	PREDICTED: uncharacterized protein LOC105032327 [Elaeis guineensis]	-	-	-	-	-	-	-
LOC105032328	11.08	10.62	9.97	5.86	6.62	6.59	10.88	10.76	11.77	14.26	13.16	11.19	230	213	220	123	131	120	200	209	226	270	238	212	PIX13	PREDICTED: probable serine/threonine-protein kinase PIX13 isoform X1 [Elaeis guineensis]	-	-	-	-	-	-	-
LOC105032329	12.76	13.62	13.55	8.7	8.34	8.84	17.25	15.82	17.1	15.43	15.03	14.75	823	864	916	588	513	500	973	969	1002	903	839	862	VIII-2	PREDICTED: myosin-1 isoform X1 [Elaeis guineensis]	-	-	-	-	-	-	-
LOC105032330	12.96	12.56	14.91	20.6	19.05	19.78	15.36	14.64	16.65	19.43	18.66	20.89	378	353	461	610	525	505	397	401	449	513	472	557	--	Pre-rRNA-processing protein IPI3 [Anthurium amnicola]	-	-	-	-	-	-	-
LOC105032331	0	0	0	0	0	0	0	0	0	0	0	0	0	0	0	0	0	0	0	0	0	0	0	0	ATL57	PREDICTED: E3 ubiquitin-protein ligase RNF181-like [Elaeis guineensis]	-	-	-	-	-	-	-
LOC105032332	0.09	0.05	0	0	0	0	0.05	0	0	0.05	0.05	0.05	2	1	0	0	0	0	1	0	0	1	1	1	--	PREDICTED: disease resistance protein RPP5-like [Phoenix dactylifera]	-	-	-	-	-	-	-
LOC105032334	0	0	0.06	0.06	0.02	0	0	0	0	0.1	0	0.02	0	0	3	3	1	0	0	0	0	4	0	1	XA21	Leucine-rich receptor-like protein kinase family protein [Theobroma cacao]	-	-	-	-	GO:0016020//membrane	GO:0004672//protein kinase activity	GO:0006796//phosphate-containing compound metabolic process
LOC105032335	19.74	19.03	19.61	15.88	14.69	13.78	21.23	20.99	23.24	19.5	18.19	17.62	1041	967	1096	850	732	636	992	1039	1133	931	832	849	EMB2247	PREDICTED: valine--tRNA ligase, chloroplastic/mitochondrial 2 [Elaeis guineensis]	Genetic Information Processing	Translation	ko00970//Aminoacyl-tRNA biosynthesis	K01873	GO:0044424//intracellular part	GO:0004812//aminoacyl-tRNA ligase activity;GO:0032550//purine ribonucleoside binding;GO:0052689//carboxylic ester hydrolase activity	GO:0006418//tRNA aminoacylation for protein translation;GO:0006448//regulation of translational elongation
LOC105032336	32.23	33.66	34.52	22.88	24.13	25.59	36.36	35.29	34.51	34.95	33.05	32.71	1230	1239	1397	887	871	856	1229	1266	1217	1208	1095	1139	HDA15	PREDICTED: histone deacetylase 15 isoform X1 [Elaeis guineensis]	-	-	-	-	-	-	-
LOC105032337	138.9	139.54	134.79	121.42	122.61	121.88	162.38	164.59	155.53	131.33	132.93	132.23	3619	3507	3725	3211	3019	2779	3746	4025	3749	3098	3010	3150	SPHK1	PREDICTED: sphingosine kinase 1 isoform X1 [Elaeis guineensis]	Metabolism;Metabolism	Global and overview maps;Lipid metabolism	ko01100//Metabolic pathways;ko00600//Sphingolipid metabolism	K04718;K04718	-	-	-
LOC105032338	3	2.95	1.15	0.32	0.69	0.56	0.64	2.25	0.97	0.18	0.56	0.27	37	35	15	4	8	6	7	26	11	2	6	3	OEP24	PREDICTED: outer envelope pore protein 24, chloroplastic [Elaeis guineensis]	-	-	-	-	-	-	-
LOC105032339	15.07	16.68	18.34	14.89	14.05	13.78	17.68	18.2	20.87	14.85	16.99	14.82	371	396	479	372	327	297	386	421	475	331	363	333	yeiI	PREDICTED: uncharacterized sugar kinase YeiI isoform X2 [Phoenix dactylifera]	-	-	-	-	-	-	-
LOC105032340	77.91	76.68	80.5	121.41	116.13	116.77	84.41	87.4	84.88	76.88	79.53	81.65	3001	2811	3218	4616	4077	3827	2870	3168	3015	2652	2621	2841	U2AF65B	PREDICTED: splicing factor U2af large subunit B isoform X1 [Elaeis guineensis]	Genetic Information Processing	Transcription	ko03040//Spliceosome	K12837	-	-	-
LOC105032341	11.53	14.13	13.15	9.47	9.11	9.38	15.36	15.86	13.78	11.28	10.12	9.57	402	475	486	335	300	286	475	519	444	356	306	305	--	Threonine--tRNA ligase, partial [Anthurium amnicola]	-	-	-	-	-	-	-
LOC105032342	65.63	62.89	62.91	51.39	51.39	52.48	54.46	58.48	56.45	54.32	56.85	56.94	2405	2221	2444	1912	1779	1683	1768	2012	1913	1802	1807	1907	IDD1	PREDICTED: protein indeterminate-domain 2-like [Elaeis guineensis]	-	-	-	-	-	-	-
LOC105032343	21.54	21.38	19.83	15	14.92	15.71	22.64	22.87	23.25	16.64	14.7	15.78	669	640	653	473	438	427	623	667	668	468	396	448	At4g16580	PREDICTED: probable protein phosphatase 2C 55 [Elaeis guineensis]	-	-	-	-	-	-	-
LOC105032344	0	0	0	0.05	0	0.06	0	0	0	0	0	0	0	0	0	2	0	2	0	0	0	0	0	0	At2g18540	PREDICTED: vicilin-like seed storage protein At2g18540 [Elaeis guineensis]	-	-	-	-	-	-	-
LOC105032345	4.76	4.55	3.88	2.29	1.96	2.16	3.39	3.59	2.88	3.13	3.54	2.95	141	130	122	69	55	56	89	100	79	84	91	80	SCL15	PREDICTED: scarecrow-like protein 15 [Elaeis guineensis]	-	-	-	-	-	-	-
LOC105032346	32.91	31.65	29.96	25.67	25.34	25.13	29.69	32.92	31.35	33.15	32.58	34.17	808	749	780	640	588	540	646	759	712	737	694	767	RRA3	PREDICTED: arabinosyltransferase RRA3-like [Elaeis guineensis]	Metabolism	Glycan biosynthesis and metabolism	ko00514//Other types of O-glycan biosynthesis	K20783	-	-	-
LOC105032347	23.58	23.41	26.17	5.36	6.67	4.32	28.8	31.64	31.94	22.59	21.31	19.35	537	514	632	124	143	86	582	676	672	464	420	402	At4g17486	PREDICTED: deSI-like protein At4g17486 isoform X2 [Elaeis guineensis]	-	-	-	-	-	-	-
LOC105032348	0.38	0.53	0.54	2.83	3.85	3.94	1.58	2.24	2.42	13.11	14.13	14.45	6	8	9	45	57	54	22	33	35	186	192	207	HOX14	PREDICTED: homeobox-leucine zipper protein HOX12-like [Elaeis guineensis]	-	-	-	-	-	-	-
LOC105032349	10.22	12.23	9.78	4.28	3.47	4.05	14.44	13.23	14.91	4.27	4.15	4.19	587	678	595	250	187	204	731	713	793	222	207	218	--	PREDICTED: uncharacterized protein LOC105032349 isoform X1 [Elaeis guineensis]	-	-	-	-	-	-	-
LOC105032350	19.85	20.97	20.53	37.18	38.7	39.38	22.27	21.14	22.1	26.64	22.58	25.4	986	1004	1081	1875	1816	1712	980	986	1015	1198	973	1153	Os07g0563300	PREDICTED: B3 domain-containing protein Os07g0563300-like [Elaeis guineensis]	-	-	-	-	-	-	-
LOC105032351	0	0	0	0	0	0	0	0	0	0	0	0	0	0	0	0	0	0	0	0	0	0	0	0	YUC9	PREDICTED: probable indole-3-pyruvate monooxygenase YUCCA9 [Elaeis guineensis]	Metabolism;Metabolism	Global and overview maps;Amino acid metabolism	ko01100//Metabolic pathways;ko00380//Tryptophan metabolism	K11816;K11816	-	-	-
LOC105032352	0	0	0	0	0	0	0	0	0	0	0	0	0	0	0	0	0	0	0	0	0	0	0	0	BZIP46	PREDICTED: ABSCISIC ACID-INSENSITIVE 5-like protein 2 [Elaeis guineensis]	Environmental Information Processing	Signal transduction	ko04075//Plant hormone signal transduction	K14432	-	-	-
LOC105032353	0.88	1.09	1.32	0.6	0.74	0.2	1.68	1.78	0.28	0.97	1.32	0.96	10	12	16	7	8	2	17	19	3	10	13	10	--	PREDICTED: spindle pole body component 110 isoform X1 [Elaeis guineensis]	-	-	-	-	-	-	-
LOC105032354	0	0	0	0.03	0.02	0.04	0	0	0.04	0.02	0.02	0.02	0	0	0	2	1	2	0	0	2	1	1	1	RGA2	PREDICTED: putative disease resistance protein RGA3 [Elaeis guineensis]	-	-	-	-	-	-	-
LOC105032355	4.3	5.29	4.53	2.16	2.14	2.12	6.32	5.52	5.19	4.14	3.89	4.38	102	121	114	52	48	44	133	123	114	89	80	95	SPAG1	PREDICTED: SET and MYND domain-containing protein 4 isoform X1 [Phoenix dactylifera]	-	-	-	-	-	-	-
LOC105032356	7.37	6.52	7.17	4.75	4.61	5.51	7.31	7.36	8.26	6.43	5.07	5.95	191	163	197	125	113	125	168	179	198	151	114	141	--	PREDICTED: SET and MYND domain-containing protein 4 isoform X1 [Phoenix dactylifera]	-	-	-	-	-	-	-
LOC105032357	3.99	3.68	3.61	4.75	5.06	4.94	4.41	4.75	4.23	6.47	7.16	6.58	143	128	138	174	172	156	141	161	141	211	224	217	At1g63430	PREDICTED: probable LRR receptor-like serine/threonine-protein kinase At1g63430 isoform X1 [Elaeis guineensis]	-	-	-	-	-	-	-
LOC105032358	1.51	1.39	1.26	0.66	0.47	0.89	0.76	1.07	0.99	1.08	1.19	1.04	54	48	48	24	16	28	24	36	33	35	37	34	--	PREDICTED: protein O-glucosyltransferase 1-like isoform X1 [Elaeis guineensis]	-	-	-	-	-	-	-
LOC105032359	71.14	72.95	70.4	182.71	180.21	178.07	58.6	55.89	61.54	126.13	118.55	125.13	770	761	808	2008	1843	1687	562	568	616	1236	1113	1238	HIPP39	PREDICTED: heavy metal-associated isoprenylated plant protein 39-like [Elaeis guineensis]	-	-	-	-	-	GO:0043169//cation binding	-
LOC105032360	7.42	7.09	7.76	21.68	19.94	20.78	6.36	6.75	7.47	12.85	13.78	13.12	326	297	363	971	823	802	242	277	299	513	527	529	LOS1	PREDICTED: elongation factor 2-like isoform X1 [Elaeis guineensis]	-	-	-	-	GO:0030529//intracellular ribonucleoprotein complex	GO:0008135//translation factor activity, RNA binding;GO:0017111//nucleoside-triphosphatase activity;GO:0032550//purine ribonucleoside binding	GO:0034645//cellular macromolecule biosynthetic process
LOC105032361	0	0.04	0	0	0	0	0	0.09	0	0	0	0	0	1	0	0	0	0	0	2	0	0	0	0	--	PREDICTED: low-temperature-induced 65 kDa protein [Elaeis guineensis]	-	-	-	-	-	-	-
LOC105032362	15.98	16.15	16.4	5.37	6.7	6.36	20.5	21.57	23.91	16.45	15.45	16.4	898	874	975	305	355	313	1018	1137	1240	836	751	838	--	PREDICTED: trichohyalin [Elaeis guineensis]	-	-	-	-	-	-	-
LOC105032363	36.48	30.1	28.25	19.57	19.21	19.13	30.53	29.37	28.36	16.43	19.81	17.64	623	496	516	340	310	286	462	471	449	254	294	276	VPS28-1	PREDICTED: vacuolar protein sorting-associated protein 28 homolog 1-like [Elaeis guineensis]	Cellular Processes	Transport and catabolism	ko04144//Endocytosis	K12184	-	-	-
LOC105032364	18.81	17.1	15.54	6.11	5.8	5.43	21.63	23.55	21.62	3.77	3.16	3.84	364	319	319	120	106	92	371	428	387	66	53	68	Os02g0642300	PREDICTED: probable ascorbate-specific transmembrane electron transporter 1 [Elaeis guineensis]	-	-	-	-	-	GO:0003824//catalytic activity;GO:0043169//cation binding	GO:0044710//single-organism metabolic process
LOC105032365	176.08	177.34	173.99	134.55	131.02	119.96	164.58	177.99	159.57	76.45	72.4	77.42	2829	2746	2964	2195	1989	1687	2343	2685	2371	1112	1009	1137	--	PREDICTED: remorin [Elaeis guineensis]	-	-	-	-	-	-	-
LOC105032366	0.64	0.63	0.48	0.76	0.82	0.62	0.27	0.58	0.36	0.63	1.13	0.63	19	18	15	23	23	16	7	16	10	17	29	17	MYB17	PREDICTED: myb-related protein Myb4-like [Phoenix dactylifera]	Organismal Systems	Environmental adaptation	ko04626//Plant-pathogen interaction	K09422	-	-	-
LOC105032367	49.15	47.16	44.93	67.09	63.23	62.94	49.78	50.5	54.24	66.85	65.38	67.38	1754	1622	1700	2431	2132	1966	1574	1692	1790	2160	2024	2198	Os04g0533000	PREDICTED: DEAD-box ATP-dependent RNA helicase 8-like [Elaeis guineensis]	Genetic Information Processing	Folding, sorting and degradation	ko03018//RNA degradation	K12614	-	GO:0017111//nucleoside-triphosphatase activity;GO:0032550//purine ribonucleoside binding	-
LOC105032369	53.89	53.41	54.93	52.01	48.73	53.7	49.23	47.68	49.85	48.18	51.13	52.68	892	852	964	874	762	778	722	741	763	722	734	797	CFIS2	PREDICTED: pre-mRNA cleavage factor Im 25 kDa subunit 2 [Elaeis guineensis]	Genetic Information Processing	Translation	ko03015//mRNA surveillance pathway	K14397	GO:0043234//protein complex	GO:0003824//catalytic activity	GO:0031124//mRNA 3'-end processing
LOC105032370	15.2	15.17	15.09	17.83	18.41	17.77	17.04	16.25	16.9	16.6	16.83	15.98	621	603	658	739	708	638	617	623	636	607	596	590	wdr48	PREDICTED: WD repeat-containing protein 48-like [Elaeis guineensis]	-	-	-	-	GO:0031461//cullin-RING ubiquitin ligase complex	GO:0004683//calmodulin-dependent protein kinase activity	GO:0006625//protein targeting to peroxisome;GO:0009062//fatty acid catabolic process;GO:0009791//post-embryonic development
LOC105032371	22.43	24.31	20.87	7.69	5.79	4.83	23.58	25.11	20.98	17.63	17.78	15.4	451	471	445	157	110	85	420	474	390	321	310	283	--	cotton fiber expressed protein [Gossypium hirsutum]	-	-	-	-	-	-	-
LOC105032372	2.66	3.3	2.86	1.56	1.5	1.67	2.21	2.79	1.95	1.94	2.15	1.75	88	106	100	51	47	48	65	86	61	58	61	52	--	Variant surface glycoprotein ILTAT 1.23 [Anthurium amnicola]	-	-	-	-	-	-	-
LOC105032373	0	0	0	0	0	0	0	0	0	0	0	0	0	0	0	0	0	0	0	0	0	0	0	0	WLIM2B	PREDICTED: LIM domain-containing protein WLIM2b [Elaeis guineensis]	-	-	-	-	-	-	-
LOC105032374	0	0	0	0	0	0	0	0	0	0	0	0	0	0	0	0	0	0	0	0	0	0	0	0	MLO6	PREDICTED: MLO-like protein 6 [Elaeis guineensis]	-	-	-	-	-	-	-
LOC105032375	0	0	0	0	0	0	0	0	0	0	0	0	0	0	0	0	0	0	0	0	0	0	0	0	MLO6	PREDICTED: MLO-like protein 6 [Elaeis guineensis]	-	-	-	-	GO:0031224//intrinsic component of membrane	-	GO:0006950//response to stress
LOC105032376	0	0	0	0.03	0	0	0	0	0	0.03	0	0	0	0	0	1	0	0	0	0	0	1	0	0	SBT1.2	PREDICTED: subtilisin-like protease SBT1.2, partial [Elaeis guineensis]	-	-	-	-	-	-	-
LOC105032377	0	0	0.06	0	0.06	0	0	0	0	0	0	0	0	0	1	0	1	0	0	0	0	0	0	0	PAZ7	PREDICTED: serpin-Z1B-like [Elaeis guineensis]	-	-	-	-	-	-	-
LOC105032378	0	0	0	0	0	0	0	0	0	0	0	0	0	0	0	0	0	0	0	0	0	0	0	0	WZCI	PREDICTED: serpin-Z1B-like [Elaeis guineensis]	-	-	-	-	-	-	-
LOC105032379	99.54	100.16	98	75.33	75.29	72.98	87.8	83.46	83.33	45.62	43.23	48.2	3140	3045	3278	2413	2244	2015	2454	2472	2431	1303	1183	1390	AGD5	PREDICTED: probable ADP-ribosylation factor GTPase-activating protein AGD5 [Elaeis guineensis]	Cellular Processes	Transport and catabolism	ko04144//Endocytosis	K12486	GO:0044444//cytoplasmic part	-	-
LOC105032380	0	0	0	0.03	0	0	0	0	0	0	0	0	0	0	0	1	0	0	0	0	0	0	0	0	--	PREDICTED: receptor-like protein 12 [Elaeis guineensis]	-	-	-	-	-	-	-
LOC105032381	0	0.07	0.24	0	0	0	0	0	0	0	0	0.07	0	1	4	0	0	0	0	0	0	0	0	1	--	PREDICTED: LOW QUALITY PROTEIN: low-temperature-induced 65 kDa protein [Elaeis guineensis]	-	-	-	-	-	-	-
LOC105032382	0.08	0	0.05	0.35	0.19	0.2	0.06	0.05	0	0.81	0.29	0.3	3	0	2	14	7	7	2	2	0	29	10	11	--	PREDICTED: receptor-like protein 12 [Elaeis guineensis]	-	-	-	-	-	-	-
LOC105032383	1.79	1.77	1.64	1.39	1.13	1.09	2.87	2.86	3.15	3.3	2.41	2.6	137	131	133	108	82	73	195	206	223	229	160	182	SHOC1	PREDICTED: protein SHORTAGE IN CHIASMATA 1 [Elaeis guineensis]	-	-	-	-	-	-	-
LOC105032386	2.04	1.86	1.92	2.49	2.47	2.78	2.58	2.27	1.77	3.62	2.92	2.88	41	36	41	51	47	49	46	43	33	66	51	53	FHA2	PREDICTED: FHA domain-containing protein FHA2-like [Elaeis guineensis]	-	-	-	-	-	-	-
LOC105032387	17.5	19.27	17.48	37.14	36.86	34.18	20.68	20.31	21.5	38.63	40.03	41.02	492	522	521	1060	979	841	515	536	559	983	976	1054	SWC4	PREDICTED: SWR1-complex protein 4 [Elaeis guineensis]	-	-	-	-	-	-	-
LOC105032388	0.47	0.36	0.25	0.19	0.25	0.15	0.25	0.52	0.53	0.29	0.62	0.48	12	8	6	5	6	3	5	12	12	6	13	10	At4g13800	PREDICTED: probable magnesium transporter NIPA2 [Elaeis guineensis]	-	-	-	-	-	-	-
LOC105032389	0.46	0.6	0.71	3.73	4.05	4.57	1.69	0.84	0.95	55.21	52.59	54.46	11	14	18	91	92	96	36	19	21	1201	1096	1196	AFP3	Ninja-family protein AFP3 [Anthurium amnicola]	-	-	-	-	-	-	-
LOC105032391	30.17	31.44	30.69	31.09	32.52	31.8	24.61	22.52	23.94	9.94	11.31	10.7	875	880	944	915	890	806	636	615	642	260	284	284	TIC20-I	PREDICTED: protein TIC 20-I, chloroplastic-like isoform X1 [Elaeis guineensis]	-	-	-	-	-	-	-
LOC105032392	2.95	2.75	3.35	3.28	2.72	2.25	2.22	2.5	1.96	2.84	4.01	3.15	39	35	47	44	34	26	26	31	24	34	46	38	--	PREDICTED: LOW QUALITY PROTEIN: forkhead box protein B2 [Elaeis guineensis]	-	-	-	-	-	-	-
LOC105032393	51.13	50.69	49.57	31.92	33.74	30.57	47.5	46.94	47.07	35.41	33.16	33.63	1420	1358	1461	902	889	744	1170	1225	1209	894	800	857	SBP1	PREDICTED: selenium-binding protein 1 isoform X1 [Elaeis guineensis]	-	-	-	-	-	-	-
LOC105032394	81.95	78.94	78.92	104.02	101.78	109.33	101.05	99.59	92.37	123.4	131.58	127.5	1125.33	1044.71	1149	1450.29	1320.57	1314	1229.41	1284	1173	1534.07	1567.28	1600.41	SAHH	PREDICTED: adenosylhomocysteinase-like [Elaeis guineensis]	Metabolism;Metabolism	Global and overview maps;Amino acid metabolism	ko01100//Metabolic pathways;ko00270//Cysteine and methionine metabolism	K01251;K01251	-	GO:0003824//catalytic activity	GO:0044237//cellular metabolic process
LOC105032396	0.03	0.03	0.06	0	0	0	0	0	0	0	0	0	1	1	2	0	0	0	0	0	0	0	0	0	ZSS1	PREDICTED: alpha-humulene synthase-like isoform X2 [Elaeis guineensis]	Metabolism	Metabolism of terpenoids and polyketides	ko00909//Sesquiterpenoid and triterpenoid biosynthesis	K15803	-	-	-
LOC105032397	0.62	1.29	1.72	0.9	0.76	0.6	4.33	4.34	2.96	2.17	2.38	2.2	13	26	38	19	15	11	80	85	57	41	43	42	CEQORH	Alcohol dehydrogenase superfamily, zinc-type [Corchorus capsularis]	-	-	-	-	-	-	-
LOC105032398	0.73	0.52	1.2	0.16	0.25	0.64	0.67	0.98	1.02	0.66	1.25	0.39	13	9	22	3	4	10	11	17	16	11	20	6	CDKF-3	PREDICTED: cyclin-dependent kinase F-3-like [Elaeis guineensis]	-	-	-	-	-	-	-
LOC105032399	6.72	6.2	7.03	14.11	13.73	14.06	7.45	6.83	6.82	13.55	13.03	13.16	342	304	379	729	660	626	336	326	321	624	575	612	--	PREDICTED: myb-like protein X [Elaeis guineensis]	-	-	-	-	-	-	-
LOC105032400	119.73	121.41	117.5	225.88	230.67	219.99	130.08	147.18	133.03	201.51	190.46	208.8	1848	1806	1923	3540	3364	2972	1779	2133	1899	2816	2550	2946	RBG2	PREDICTED: glycine-rich RNA-binding protein 2, mitochondrial [Elaeis guineensis]	-	-	-	-	-	-	-
LOC105032401	145.97	132.93	130.9	38.65	36.9	39.58	146.95	151.97	137.19	32.77	33.05	35.32	3906	3428	3714	1050	933	927	3484	3818	3395	794	767	864	GAE6	PREDICTED: UDP-glucuronate 4-epimerase 6 [Elaeis guineensis]	Metabolism;Metabolism	Global and overview maps;Carbohydrate metabolism	ko01100//Metabolic pathways;ko00520//Amino sugar and nucleotide sugar metabolism	K08679;K08679	-	GO:0016854//racemase and epimerase activity;GO:0048037//cofactor binding	GO:0044238//primary metabolic process
LOC105032402	1.77	2.01	2.06	7.65	7.04	6.77	1.82	2.16	1.92	6.68	5.7	6.34	56	61	69	245	210	187	51	64	56	191	156	183	GCH1	PREDICTED: GTP cyclohydrolase 1-like [Elaeis guineensis]	Metabolism;Metabolism	Global and overview maps;Metabolism of cofactors and vitamins	ko01100//Metabolic pathways;ko00790//Folate biosynthesis	K01495;K01495	-	-	-
LOC105032403	10	9.03	8.82	7.11	6.37	5.88	10.83	11.33	11.23	5.21	5.84	6.47	393	342	366	282	236	202	375	417	407	186	199	232	AAE16	PREDICTED: probable acyl-activating enzyme 16, chloroplastic isoform X1 [Elaeis guineensis]	Metabolism;Cellular Processes;Metabolism;Metabolism;Metabolism	Global and overview maps;Transport and catabolism;Global and overview maps;Lipid metabolism;Lipid metabolism	ko01100//Metabolic pathways;ko04146//Peroxisome;ko01212//Fatty acid metabolism;ko00061//Fatty acid biosynthesis;ko00071//Fatty acid degradation	K01897;K01897;K01897;K01897;K01897	-	-	-
LOC105032404	2.69	1.72	1.95	1.07	0.97	1.05	3.62	3.11	3.53	3.17	2.64	2.26	47	29	36	19	16	16	56	51	57	50	40	36	gins3	PREDICTED: probable DNA replication complex GINS protein PSF3 [Elaeis guineensis]	-	-	-	-	-	-	GO:0006259//DNA metabolic process
LOC105032405	8.81	8.14	7.11	5.53	4.93	5.26	8.51	7.66	8.21	8.89	9.92	9.25	174	155	149	111	92	91	149	142	150	159	170	167	TIC22L	PREDICTED: protein TIC 22-like, chloroplastic [Elaeis guineensis]	-	-	-	-	-	-	-
LOC105032406	15.16	15.16	14.85	0.75	0.44	0.65	20.96	19.78	22.04	2.02	1.98	2.2	831	801	863	42	23	31	1018	1018	1117	100	94	110	--	hypothetical salt-inducible protein, partial [Prunus mume]	-	-	-	-	-	-	-
LOC105032407	21.72	24.66	24.81	11.13	13.82	9.01	18.03	17.22	19.38	13.45	12.02	9.06	223	244	270	116	134	81	164	166	184	125	107	85	--	Aerobic glycerol-3-phosphate dehydrogenase, partial [Anthurium amnicola]	-	-	-	-	-	-	-
LOC105032408	66.88	67.98	71.92	77.57	79.51	79.35	57.89	60.27	58.08	67.1	63.58	62.41	884	866	1008	1041	993	918	678	748	710	803	729	754	FKBP15-1	PREDICTED: FK506-binding protein 2 [Elaeis guineensis]	-	-	-	-	-	GO:0016859//cis-trans isomerase activity	GO:0044267//cellular protein metabolic process
LOC105032409	155.69	160.61	158.77	157.33	162.47	159.42	207.87	203.87	205.72	248.59	240	240.54	5339	5308	5773	5478	5264	4785	6316	6564	6524	7718	7139	7540	FKBP70	PREDICTED: 70 kDa peptidyl-prolyl isomerase [Elaeis guineensis]	-	-	-	-	-	-	-
LOC105032410	25.2	25.87	26.77	5.68	5.39	5.76	15.59	15.89	15.56	5.85	6.38	6.72	870	861	980	199	176	174	477	515	497	183	191	212	BHLH62	PREDICTED: transcription factor bHLH62-like [Elaeis guineensis]	-	-	-	-	-	-	-
LOC105032411	31.79	30.99	31.17	64.12	66.12	66.88	33.64	32.84	34.52	65.83	68.78	65.7	1670	1569	1736	3420	3282	3075	1566	1620	1677	3131	3134	3155	SEC	PREDICTED: LOW QUALITY PROTEIN: probable UDP-N-acetylglucosamine--peptide N-acetylglucosaminyltransferase SEC [Elaeis guineensis]	Metabolism	Glycan biosynthesis and metabolism	ko00514//Other types of O-glycan biosynthesis	K09667	-	-	-
LOC105032412	65.44	64.73	63.19	63.18	69.41	65.06	69.72	69.12	71.35	63.57	61.11	65.05	963	918	986	944	965	838	909	955	971	847	780	875	RPS8	PREDICTED: 40S ribosomal protein S8 [Elaeis guineensis]	Genetic Information Processing	Translation	ko03010//Ribosome	K02995	GO:0009536//plastid;GO:0030529//intracellular ribonucleoprotein complex	GO:0003723//RNA binding;GO:0005198//structural molecule activity	GO:0010467//gene expression
LOC105032413	0.07	0.19	0.07	0.11	0.16	0.04	0.08	0.04	0.16	0.25	0.04	0.04	2	5	2	3	4	1	2	1	4	6	1	1	--	PREDICTED: uncharacterized protein LOC105032413 [Elaeis guineensis]	-	-	-	-	-	-	-
LOC105032414	0.8	0.46	0.97	0	0.09	0.1	0.25	0.43	0.53	0	0	0	18	10	23	0	2	2	5	9	11	0	0	0	--	PREDICTED: uncharacterized protein LOC105032414 [Elaeis guineensis]	-	-	-	-	-	-	-
LOC105032415	46.02	44.86	44.46	9.33	9.71	10.48	32.84	37.01	34.06	8.57	9.09	10.08	1074	1009	1100	221	214	214	679	811	735	181	184	215	At4g12980	PREDICTED: LOW QUALITY PROTEIN: cytochrome b561 and DOMON domain-containing protein At4g12980 [Elaeis guineensis]	-	-	-	-	-	-	-
LOC105032416	168.68	156.56	164.45	195.02	189.71	195.88	140.58	155.52	140.58	161.55	167.87	170.85	2076	1857	2146	2437	2206	2110	1533	1797	1600	1800	1792	1922	RPL32A	PREDICTED: 60S ribosomal protein L32-1 [Elaeis guineensis]	Genetic Information Processing	Translation	ko03010//Ribosome	K02912	GO:0030529//intracellular ribonucleoprotein complex	-	GO:0010467//gene expression
LOC105032418	4.7	3.93	5.43	4.13	5.03	4.21	4.96	4.73	3.33	6.14	4.54	5.8	93	75	114	83	94	73	87	88	61	110	78	105	--	Diphthamide biosynthesis protein 3 [Anthurium amnicola]	-	-	-	-	-	-	-
LOC105032419	0	0	0	0	0	0	0	0	0	0	0.11	0	0	0	0	0	0	0	0	0	0	0	2	0	Os01g0915200	PREDICTED: cysteine proteinase inhibitor 4-like [Elaeis guineensis]	-	-	-	-	-	-	GO:0044237//cellular metabolic process;GO:0044238//primary metabolic process;GO:0071704//organic substance metabolic process
LOC105032422	1.62	1.16	1.44	1.8	1.45	1.1	1.95	2.49	1.65	2.19	2.28	4	32	22	30	36	27	19	34	46	30	39	39	72	--	PREDICTED: uncharacterized protein LOC105032422 [Elaeis guineensis]	-	-	-	-	-	-	-
LOC105032423	11.91	11.63	13.42	8.37	9	7.67	16.57	17.14	16.6	18.24	15.39	15.99	339	319	405	242	242	191	418	458	437	470	380	416	--	PREDICTED: UDP-glycosyltransferase 83A1-like [Elaeis guineensis]	-	-	-	-	-	GO:0016757//transferase activity, transferring glycosyl groups	-
LOC105032424	9.32	9.8	8.56	12.83	11.24	12.62	8.01	4.41	6.41	8.45	10.32	7.23	151	153	147	211	172	179	115	67	96	124	145	107	At1g27930	PREDICTED: probable methyltransferase At1g27930 [Elaeis guineensis]	-	-	-	-	-	-	-
LOC105032425	1.11	1.16	1	0.24	0	0.11	0.98	0.93	0.68	0.11	0.11	0.05	23	23	22	5	0	2	18	18	13	2	2	1	At1g27930	PREDICTED: probable methyltransferase At1g27930 [Elaeis guineensis]	-	-	-	-	-	-	-
LOC105032426	1.04	0.31	0.28	4.29	3.75	3.29	0.75	0.63	0.8	4.08	5.95	4.85	14	4	4	59	48	39	9	8	10	50	70	60	--	UPF0250 protein mma_3250, partial [Anthurium amnicola]	-	-	-	-	-	-	-
LOC105032427	3.1	3.06	4.04	5.8	6.02	6.66	6.41	4.81	4.05	10.36	14.63	9.39	28.07	26.71	38.82	53.38	51.52	52.79	51.5	40.89	33.93	85.03	114.96	77.75	--	PREDICTED: protein indeterminate-domain 16-like [Elaeis guineensis]	-	-	-	-	-	-	-
LOC105032428	4.86	4.63	5.31	6.02	6	6.57	5.29	6.33	6.32	9.38	8.66	10.34	153.93	141.29	178.18	193.62	179.48	182.21	148.5	188.11	185.07	268.97	238.04	299.25	At1g11780	PREDICTED: alpha-ketoglutarate-dependent dioxygenase alkB isoform X1 [Elaeis guineensis]	-	-	-	-	-	-	-
LOC105032429	78.81	77.81	81.19	63.6	62.68	61.85	74.57	74.33	73.11	64.17	63.27	62.48	1591	1514	1738	1304	1196	1093	1334	1409	1365	1173	1108	1153	tmem184C	PREDICTED: transmembrane protein 184C [Elaeis guineensis]	-	-	-	-	-	-	-
LOC105032430	8.38	7.92	8.29	5.92	6.99	6.47	9.48	8.3	8.33	8.87	8.23	6.75	105	97	111	75	84	71	106	98	97	99	90	78	--	plant/MOJ10-14 protein [Medicago truncatula]	-	-	-	-	-	-	-
LOC105032431	34.53	32.76	30.49	15.67	14.46	16.39	51.4	49.16	43.14	35.53	39.09	42.3	624	572	585	288	248	259	825	837	723	585	615	704	TSO2	PREDICTED: ribonucleoside-diphosphate reductase small chain [Elaeis guineensis]	Metabolism;Metabolism;Metabolism;Metabolism	Global and overview maps;Nucleotide metabolism;Nucleotide metabolism;Metabolism of other amino acids	ko01100//Metabolic pathways;ko00230//Purine metabolism;ko00240//Pyrimidine metabolism;ko00480//Glutathione metabolism	K10808;K10808;K10808;K10808	-	GO:0003824//catalytic activity	GO:0009132//nucleoside diphosphate metabolic process
LOC105032432	0.06	0.06	0	0.28	0.91	0.52	0	0.12	0	0.25	0.59	0.44	1	1	0	5	15	8	0	2	0	4	9	7	CAB7	PREDICTED: chlorophyll a-b binding protein 7, chloroplastic [Elaeis guineensis]	Metabolism	Energy metabolism	ko00196//Photosynthesis - antenna proteins	K08908	-	-	-
LOC105032433	30.2	26.91	30.25	31.12	32.94	33.88	35.41	32.94	33.55	37.41	40.6	41.4	1210	1039	1285	1266	1247	1188	1257	1239	1243	1357	1411	1516	SF1	PREDICTED: splicing factor 1-like [Elaeis guineensis]	-	-	-	-	-	-	-
LOC105032434	1.79	2.02	1.47	22.72	20.1	20.68	2.89	2.73	2.69	9.01	8.69	10.03	46	50	40	594	489	466	66	66	64	210	194	236	At1g67340	PREDICTED: F-box protein At1g67340 [Elaeis guineensis]	-	-	-	-	-	-	-
LOC105032435	26.04	27.19	25.4	46.13	44.43	43.09	30.76	31.02	30.61	35.65	37.89	41.52	794	799	821	1428	1279.96	1150	831	888	863	984	1002	1157	At1g64190	PREDICTED: 6-phosphogluconate dehydrogenase, decarboxylating 1, chloroplastic-like [Elaeis guineensis]	Metabolism;Metabolism;Metabolism;Metabolism;Metabolism	Global and overview maps;Global and overview maps;Global and overview maps;Metabolism of other amino acids;Carbohydrate metabolism	ko01100//Metabolic pathways;ko01110//Biosynthesis of secondary metabolites;ko01200//Carbon metabolism;ko00480//Glutathione metabolism;ko00030//Pentose phosphate pathway	K00033;K00033;K00033;K00033;K00033	-	GO:0000166//nucleotide binding;GO:0016614//oxidoreductase activity, acting on CH-OH group of donors;GO:0048037//cofactor binding	GO:0006739//NADP metabolic process
LOC105032436	45.04	45.14	42.09	54.85	56.2	55.39	43.01	39.32	37.72	42.63	43.13	42.76	643	621	637	795	758	692	544	527	498	551	534	558	pno1	PREDICTED: RNA-binding protein pno1-like [Elaeis guineensis]	-	-	-	-	-	GO:0003676//nucleic acid binding	-
LOC105032437	2.89	2.04	2.77	1.71	2.45	1.76	4.77	3.78	4.36	2.92	2.01	2.47	90	61	91	54	72	48	131	110	125	82	54	70	elmoA	PREDICTED: ELMO domain-containing protein A isoform X1 [Elaeis guineensis]	-	-	-	-	-	-	GO:0006897//endocytosis
LOC105032438	6.84	8.42	6.05	6.89	6.34	6.88	5.27	6.73	5.5	4.01	4.44	3.13	129	153	121	132	113	113	88	119	96	68	72	54	N4OMT	PREDICTED: caffeoyl-CoA O-methyltransferase-like isoform X1 [Elaeis guineensis]	Metabolism;Metabolism	Global and overview maps;Biosynthesis of other secondary metabolites	ko01110//Biosynthesis of secondary metabolites;ko00950//Isoquinoline alkaloid biosynthesis	K21311;K21311	-	-	-
LOC105032439	0.08	0.16	0	0.15	0	0.26	0	0	0	0.08	0.09	0	1	2	0	2	0	3	0	0	0	1	1	0	N4OMT	PREDICTED: caffeoyl-CoA O-methyltransferase-like [Elaeis guineensis]	Metabolism;Metabolism;Metabolism;Metabolism;Metabolism;Metabolism	Global and overview maps;Global and overview maps;Biosynthesis of other secondary metabolites;Biosynthesis of other secondary metabolites;Amino acid metabolism;Biosynthesis of other secondary metabolites	ko01100//Metabolic pathways;ko01110//Biosynthesis of secondary metabolites;ko00940//Phenylpropanoid biosynthesis;ko00941//Flavonoid biosynthesis;ko00360//Phenylalanine metabolism;ko00945//Stilbenoid, diarylheptanoid and gingerol biosynthesis	K00588;K00588;K00588;K00588;K00588;K00588	-	-	-
LOC105032440	25.43	26.67	24.77	17.98	19.57	20.81	29.55	27.84	27.67	28.83	25.68	25.53	645	652	666	463	469	462	664	663	649	662	565	592	KING1	PREDICTED: SNF1-related protein kinase regulatory subunit gamma-1 [Elaeis guineensis]	-	-	-	-	-	-	-
LOC105032441	5.85	5.09	4.85	8.3	7.44	8.14	6.27	7.39	7.15	10.06	9.63	10.21	198	166	174	288	238	243	188	235	224	312	283	316	EXO70B1	PREDICTED: exocyst complex component EXO70B1-like [Elaeis guineensis]	-	-	-	-	-	-	-
LOC105032442	10.98	8.98	8.61	4.05	4.13	3.2	9.83	9.67	9.19	3.15	3.71	5.08	208	164	173	78	74	53	165	172	161	54	61	88	PTO1242	PREDICTED: glutamate formimidoyltransferase-like isoform X2 [Phoenix dactylifera]	-	-	-	-	-	GO:0003824//catalytic activity	-
LOC105032443	11.89	11.68	11.84	8.05	7.56	7.01	10.61	11.12	12.62	11.29	11.53	11.42	378	358	399	260	227	195	299	332	371	325	318	332	At5g14170	PREDICTED: LOW QUALITY PROTEIN: SWI/SNF complex component SNF12 homolog [Elaeis guineensis]	-	-	-	-	-	-	-
LOC105032445	8.27	9.8	7	7.09	7.77	8.1	9.21	9.24	10.06	11.29	12.34	11.87	224	256	201	195	199	192	221	235	252	277	290	294	rsgA	Ribosome-associated GTPase [Zostera marina]	Metabolism;Metabolism	Global and overview maps;Metabolism of cofactors and vitamins	ko01100//Metabolic pathways;ko00730//Thiamine metabolism	K06949;K06949	-	-	-
LOC105032446	6.37	7.03	5.97	7.11	8.03	8.86	7.07	7.9	7.84	7.15	7.15	6.56	188	200	187	213	224	229	185	219	214	191	183	177	At1g67480	PREDICTED: F-box/kelch-repeat protein At1g67480-like [Elaeis guineensis]	-	-	-	-	-	-	-
LOC105032447	0	0	0	0	0	0	0	0	0	0	0	0	0	0	0	0	0	0	0	0	0	0	0	0	CLC-B	PREDICTED: LOW QUALITY PROTEIN: chloride channel protein CLC-a-like [Elaeis guineensis]	-	-	-	-	-	-	-
LOC105032448	8.79	8.93	9.44	15.17	17.4	15.2	9.55	8.22	9.31	13.22	9.88	13.18	238	233	271	417	445	360	229	209	233	324	232	326	Os04g0379900	PREDICTED: stearoyl-[acyl-carrier-protein] 9-desaturase, chloroplastic-like [Elaeis guineensis]	Metabolism;Metabolism;Metabolism	Global and overview maps;Lipid metabolism;Lipid metabolism	ko01212//Fatty acid metabolism;ko00061//Fatty acid biosynthesis;ko01040//Biosynthesis of unsaturated fatty acids	K03921;K03921;K03921	GO:0009536//plastid	GO:0016717//oxidoreductase activity, acting on paired donors, with oxidation of a pair of donors resulting in the reduction of molecular oxygen to two molecules of water;GO:0043169//cation binding	GO:0006631//fatty acid metabolic process
LOC105032449	15.6	17.6	18.24	22.33	24.1	23.32	15.69	16.2	15.77	19.97	20.26	19.73	642	698	796	933	937	840	572	626	600	744	723	742	At4g32640	PREDICTED: protein transport protein Sec24-like At4g32640 [Elaeis guineensis]	Genetic Information Processing	Folding, sorting and degradation	ko04141//Protein processing in endoplasmic reticulum	K14007	-	-	-
LOC105032450	16.9	17.43	17.55	11.92	12.3	14.19	14.08	13.69	12.45	11.07	10.45	11.2	317	315	349	227	218	233	234	241	216	188	170	192	ASNAP2	PREDICTED: alpha-soluble NSF attachment protein [Elaeis guineensis]	-	-	-	-	-	-	-
LOC105032451	29.11	29.32	28.79	41.81	43.27	41.84	29.66	28.62	29.96	34.76	34.37	34.1	4883	4739	5120	7120	6857	6142	4408	4507	4648	5279	5000	5229	UPL1	PREDICTED: E3 ubiquitin-protein ligase UPL2-like [Elaeis guineensis]	Genetic Information Processing	Folding, sorting and degradation	ko04120//Ubiquitin mediated proteolysis	K10592	-	-	-
LOC105032452	4.85	4.3	4.6	4.76	4.8	4.77	4.41	4.3	4.68	3.12	3.37	3.26	350	299	352	349	327	301	282	291	312	204	211	215	ULT1	PREDICTED: protein ULTRAPETALA 1-like [Elaeis guineensis]	-	-	-	-	-	-	-
LOC105032453	0	0	0	0	0	0	0	0	0	0	0	0	0	0	0	0	0	0	0	0	0	0	0	0	--	PREDICTED: uncharacterized protein LOC105032453 [Elaeis guineensis]	-	-	-	-	-	-	-
LOC105032456	0.07	0.15	0.03	0	0	0	0.04	0	0.08	0	0	0	2	4	1	0	0	0	1	0	2	0	0	0	CYP78A4	PREDICTED: cytochrome P450 78A5-like [Elaeis guineensis]	Metabolism;Metabolism;Metabolism;Metabolism;Metabolism	Global and overview maps;Global and overview maps;Amino acid metabolism;Lipid metabolism;Biosynthesis of other secondary metabolites	ko01100//Metabolic pathways;ko01110//Biosynthesis of secondary metabolites;ko00380//Tryptophan metabolism;ko00591//Linoleic acid metabolism;ko00232//Caffeine metabolism	K07409;K07409;K07409;K07409;K07409	-	GO:0016705//oxidoreductase activity, acting on paired donors, with incorporation or reduction of molecular oxygen;GO:0046872//metal ion binding	-
LOC105032457	0	0	0	0.16	0.29	0.31	0.06	0	0	0	0	0	0	0	0	3	5.04	5	1	0	0	0	0	0	At1g30350	PREDICTED: probable pectate lyase 4 [Elaeis guineensis]	Metabolism	Carbohydrate metabolism	ko00040//Pentose and glucuronate interconversions	K01728	-	-	-
LOC105032458	0	0	0	0	0	0	0	0	0	0	0	0	0	0	0	0	0	0	0	0	0	0	0	0	FIT	PREDICTED: transcription factor FER-LIKE IRON DEFICIENCY-INDUCED TRANSCRIPTION FACTOR-like [Elaeis guineensis]	-	-	-	-	-	-	-
LOC105032459	0.14	0.05	0.06	0.31	0.31	0.13	0	0.05	0	0.03	0	0.1	6	2	3	14	13	5	0	2	0	1	0	4	Os03g0700700	PREDICTED: probable linoleate 9S-lipoxygenase 4 [Elaeis guineensis]	Metabolism	Lipid metabolism	ko00591//Linoleic acid metabolism	K15718	-	GO:0016701//oxidoreductase activity, acting on single donors with incorporation of molecular oxygen;GO:0043169//cation binding	GO:0044710//single-organism metabolic process
LOC105032461	9.02	9.69	9.33	11.5	11.18	10.47	8.66	8.26	8.36	9.12	10.5	9.1	308	319	338	399	361	313	262	265	264	282	311	284	KMS1	PREDICTED: vacuole membrane protein KMS1 [Elaeis guineensis]	-	-	-	-	-	-	-
LOC105032462	12.19	11.75	9.75	10.13	10.3	11.89	12.99	11.48	13.51	9.38	12.35	10.24	198	184	168	167	158	169	187	175	203	138	174	152	At1g55000	PREDICTED: F-box protein At1g55000 [Elaeis guineensis]	-	-	-	-	-	-	-
LOC105032463	2.05	2.21	2.4	0.16	0	0.19	1.2	1.66	0.89	0	0	0	25	26	31	2	0	2	13	19	10	0	0	0	NCS2	PREDICTED: phytohormone-binding protein-like [Elaeis guineensis]	-	-	-	-	-	-	-
LOC105032464	12.66	14.21	14.24	11.19	10.84	9.08	14.08	14.25	15.47	14.24	16.09	15.35	379	413	456	326	308	240	376	400	425	389	411	421	AXR4	PREDICTED: protein AUXIN RESPONSE 4 isoform X1 [Elaeis guineensis]	-	-	-	-	GO:0016020//membrane;GO:0043231//intracellular membrane-bounded organelle	-	-
LOC105032465	35.28	31.58	32.82	107.68	104.1	109.74	21.42	21.39	20.94	24.88	26.34	25.78	1084	935	1069	3359	3022	2951	583	617	595	692	702	724	MST4	PREDICTED: sugar transport protein 13 [Elaeis guineensis]	-	-	-	-	-	-	-
LOC105032466	28.61	28.67	27.73	25.01	25.96	24.74	25.12	23.05	23.04	24.03	22.83	21.44	1315	1271	1351	1169	1129	997	1023	995	979	1001	912	902	CLC-D	PREDICTED: chloride channel protein CLC-d isoform X1 [Elaeis guineensis]	-	-	-	-	-	-	-
LOC105032467	25.95	26.29	28.13	28.04	31.15	29.2	29.26	29.69	31.56	33.96	33.32	29.99	1186	1158	1363	1301	1345	1168	1185	1274	1334	1405	1321	1253	HSP90-6	PREDICTED: heat shock protein 90-6, mitochondrial [Elaeis guineensis]	Organismal Systems;Genetic Information Processing	Environmental adaptation;Folding, sorting and degradation	ko04626//Plant-pathogen interaction;ko04141//Protein processing in endoplasmic reticulum	K09487;K09487	-	GO:0005515//protein binding	GO:0044267//cellular protein metabolic process;GO:0050896//response to stimulus
LOC105032468	10.37	10.54	9.68	4.01	4.08	3.77	14.25	13.46	14.66	5.15	4.63	4.62	594	582	588	233	221	189	723	723	776	267	230	242	CBSDUFCH2	DUF21 domain-containing protein At1g55930, chloroplastic-like isoform X1 [Ananas comosus]	-	-	-	-	-	-	-
LOC105032471	8.88	9.92	9.24	10.1	11.82	10.47	11.51	11.47	11.33	11.58	8.91	11.59	155	167	171	179	195	160	178	188	183	183	135	185	DIN1	PREDICTED: thiosulfate sulfurtransferase 16, chloroplastic isoform X1 [Elaeis guineensis]	-	-	-	-	-	-	-
LOC105032472	7.1	6.53	6.82	5.69	4.08	4.25	5.17	4.51	4.16	4.92	5.23	4.54	166	147	169	135	90	87	107	99	90	104	106	97	GGR	PREDICTED: LOW QUALITY PROTEIN: heterodimeric geranylgeranyl pyrophosphate synthase small subunit, chloroplastic [Elaeis guineensis]	Metabolism;Metabolism;Metabolism	Global and overview maps;Global and overview maps;Metabolism of terpenoids and polyketides	ko01100//Metabolic pathways;ko01110//Biosynthesis of secondary metabolites;ko00900//Terpenoid backbone biosynthesis	K13789;K13789;K13789	-	-	-
LOC105032473	4.91	3.79	4.97	7.98	9.99	9.79	3.96	4.54	4.82	8.02	7.9	8.83	115	86	124	190	221	201	82	100	104	170	161	189	LTO1	PREDICTED: thiol-disulfide oxidoreductase LTO1 isoform X1 [Elaeis guineensis]	-	-	-	-	-	-	-
LOC105032474	21.06	22.68	22.01	31.15	30.57	30.7	21.57	22.51	25.54	36.77	35.34	36.97	584	606	647	877	801	745	530	586	655	923	850	937	PUS1	PREDICTED: tRNA pseudouridine synthase A, mitochondrial-like [Elaeis guineensis]	-	-	-	-	-	-	-
LOC105032475	22.97	25.46	26.04	32.67	32.01	34.55	24.06	24.31	23	28.28	28	28.33	471	503	566	680	620	620	437	468	436	525	498	531	CCDC124	PREDICTED: LOW QUALITY PROTEIN: coiled-coil domain-containing protein 124-like [Elaeis guineensis]	-	-	-	-	-	-	-
LOC105032476	151.52	151.21	145.82	101.53	103.61	104.47	134.1	137.07	135	136.1	143.06	138.62	3823	3677	3901	2601	2470	2307	2998	3247	3150	3109	3131	3197	At5g55050	PREDICTED: GDSL esterase/lipase At5g55050 [Elaeis guineensis]	-	-	-	-	-	-	-
LOC105032477	965.62	967.26	972.62	558.76	562.83	551.42	763.92	781.81	715.8	1067.08	1040	1091.58	16266	15703	17372	9557	8958	8130	11402	12365	11151	16274	15196	16808	--	PREDICTED: dehydrin COR410 [Elaeis guineensis]	-	-	-	-	-	-	-
LOC105032478	32.95	33.74	32.94	5.54	5.38	4.93	27.84	28.93	29.62	12.34	11.69	11.9	1885	1860	1998	322	291	247	1411	1554	1567	639	580	622	THE1	PREDICTED: receptor-like protein kinase THESEUS 1 [Elaeis guineensis]	-	-	-	-	-	-	-
LOC105032479	2.77	2.19	2.53	2.67	3.26	2.19	2.69	2.96	3.53	2.94	4.17	3.07	42	32	41	40	45	29	35	43	49	40	54	43	--	NADH-ubiquinone oxidoreductase chain 5 [Gossypium arboreum]	-	-	-	-	-	-	-
LOC105032481	1.41	1.04	1.33	4.67	3.66	3.26	2.04	3.21	2.22	2.71	3.33	2.24	35	25	35	118	86	71	45	75	51	61	72	51	AATL1	PREDICTED: lysine histidine transporter-like 8 [Elaeis guineensis]	-	-	-	-	-	-	-
LOC105032482	8.97	9.54	9.77	4.22	3.86	3.55	8.6	8.52	8.93	6.24	6.56	5.62	747	762	861	357	304	261	636	673	693	470	474	430	--	Histone-lysine N-methyltransferase ATX2 [Anthurium amnicola]	-	-	-	-	-	-	-
LOC105032483	13.17	9.57	11.98	104.78	101.84	100.64	12.88	11.94	11.25	65.32	67.56	69.5	390	273	376	3150	2849	2608.06	338	332	308	1751	1735	1881	4CLL4	PREDICTED: LOW QUALITY PROTEIN: 4-coumarate--CoA ligase-like 4 [Elaeis guineensis]	Metabolism;Metabolism;Metabolism	Global and overview maps;Global and overview maps;Lipid metabolism	ko01100//Metabolic pathways;ko01110//Biosynthesis of secondary metabolites;ko00592//alpha-Linolenic acid metabolism	K10526;K10526;K10526	-	-	-
LOC105032484	0.86	0.48	0.64	1.76	1.22	1.33	0.5	0.9	0.58	3.89	3.81	3.56	39	24	35	83	56	55	23	39	26	170	155	147	--	PREDICTED: WAS/WASL-interacting protein family member 3-like [Phoenix dactylifera]	-	-	-	-	-	-	-
LOC105032485	11.98	12.37	14.46	6.73	5.88	5.35	2.87	4.28	3.48	3.18	3.71	2.05	179	178	229	102	83	70	38	60	48	43	48	28	GSTF10	PREDICTED: glutathione S-transferase F10-like [Elaeis guineensis]	Metabolism	Metabolism of other amino acids	ko00480//Glutathione metabolism	K00799	-	-	-
LOC105032486	1.18	0.93	0.82	0.86	0.43	0.77	0.96	1.12	1.18	1.72	1.89	2.47	26	20	19	19	9	15	19	23	24	34	36	50	HMGB9	PREDICTED: high mobility group B protein 9-like isoform X1 [Elaeis guineensis]	-	-	-	-	-	-	-
LOC105032487	2.15	2.63	3.17	0.41	0.64	0.91	2.09	2.17	2.33	1.38	2	1.78	57	67	89	11	16	21	49	54	57	33	46	43	Bp10	PREDICTED: L-ascorbate oxidase homolog [Elaeis guineensis]	-	-	-	-	-	GO:0016682//oxidoreductase activity, acting on diphenols and related substances as donors, oxygen as acceptor	GO:0044710//single-organism metabolic process
LOC105032488	20.48	18.6	20.16	37.37	36.62	36.79	22.24	21.78	22.07	33.92	34.64	30.88	553	484	577	1024	934	869	532	552	551	829	811	762	BPM2	PREDICTED: BTB/POZ and MATH domain-containing protein 1 isoform X1 [Elaeis guineensis]	-	-	-	-	-	-	-
LOC105032490	21.78	24.57	19.56	29.61	31.13	29.36	29	28.34	27.01	39.33	38.87	39.6	334	363	318	461	451	394	394	408	383	546	517	555	Cmbl	PREDICTED: endo-1,3;1,4-beta-D-glucanase [Elaeis guineensis]	-	-	-	-	-	GO:0052689//carboxylic ester hydrolase activity	-
LOC105032491	1.06	1.41	1.16	3.78	2.42	3.72	2.11	2.1	1.16	2.94	3.58	2.9	15	20	17	55	33	46	26	27	15	39	48	38	At5g19025	PREDICTED: uncharacterized protein At5g19025-like isoform X1 [Elaeis guineensis]	-	-	-	-	-	-	-
LOC105032493	0.05	0	0	0.36	0.48	0.36	0.1	0.05	0.15	0.45	0.94	1.14	1	0	0	8	10	7	2	1	3	9	18	23	EDL3	PREDICTED: EID1-like F-box protein 3 [Elaeis guineensis]	-	-	-	-	-	-	-
LOC105032494	8.09	9.73	7.16	3.65	4.46	6	6.02	6.31	5.86	5.34	5.62	4.7	194	225	182	89	101	126	128	142	130	116	117	103	--	Thiopurine S-methyltransferase, partial [Anthurium amnicola]	-	-	-	-	-	-	-
LOC105032495	17.97	19.06	17.88	27.43	27.39	27.42	17.67	18.03	17.18	29.9	30.28	29.97	1291	1314	1367	1991	1868	1723	1140	1226	1154	1937	1881	1959	HULK3	PREDICTED: protein HUA2-LIKE 2-like isoform X1 [Elaeis guineensis]	-	-	-	-	-	-	-
LOC105032496	15.78	16.15	15.19	4.65	4.35	4.09	19.89	17.58	17.95	9.48	9.38	7.93	675	666	689	202	176	153	754	706	710	367	348	310	Naf1	PREDICTED: H/ACA ribonucleoprotein complex non-core subunit NAF1-like [Elaeis guineensis]	-	-	-	-	-	-	-
LOC105032497	0	0	0	0	0	0	0	0	0	0	0	0	0	0	0	0	0	0	0	0	0	0	0	0	--	PREDICTED: putative invertase inhibitor [Elaeis guineensis]	-	-	-	-	-	-	-
LOC105032498	0.24	0.31	0.25	0.19	0.06	0.31	0.18	0.11	0.18	0.3	0.09	0.12	9	11	10	7	2	10	6	4	6	10	3	4	At4g02900	PREDICTED: protein OSCA1-like [Elaeis guineensis]	-	-	-	-	-	-	-
LOC105032501	0.23	0.14	0.04	1.53	0.91	1.09	0.1	0.39	0.1	0.38	0.31	0.5	5	3	1	35	18.9	21	2	8	2	7.63	6	10	CYC2	PREDICTED: 3-oxo-Delta(4,5)-steroid 5-beta-reductase-like isoform X1 [Elaeis guineensis]	-	-	-	-	-	-	-
LOC105032502	0	0	0	0.05	0.1	0.06	0	0	0	0	0	0	0	0	0	1	2	1	0	0	0	0	0	0	VEP1	PREDICTED: 3-oxo-Delta(4,5)-steroid 5-beta-reductase [Elaeis guineensis]	-	-	-	-	-	-	-
LOC105032503	0.12	0.25	0	3.52	4.41	2.72	0	0	0	1.05	0.96	1.56	1	2	0	30	35	20	0	0	0	8	7	12	--	PREDICTED: uncharacterized protein LOC105032503 [Elaeis guineensis]	-	-	-	-	-	-	-
LOC105032504	0.08	0	0.07	0.22	0	0	0	0	0	0	0.09	0	1	0	1	3	0	0	0	0	0	0	1	0	ZAT6	PREDICTED: zinc finger protein ZAT10-like [Elaeis guineensis]	-	-	-	-	-	-	-
LOC105032505	3.44	3.21	3.01	20.85	23.56	21.27	5.35	6.75	5.18	13.29	14.62	13.6	69	62	64	424	446	373	95	127	96	241	254	249	D14L	PREDICTED: probable esterase D14L [Elaeis guineensis]	-	-	-	-	-	-	-
LOC105032506	1.05	1.45	1.25	0.82	1.84	1.75	3.22	2.52	3.62	3.39	4.5	3.81	15	20	19	12	25	22	41	34	48	44	56	50	--	PREDICTED: uncharacterized serine-rich protein C1E8.05-like isoform X2 [Musa acuminata subsp. malaccensis] [Musa acuminata]	Genetic Information Processing	Folding, sorting and degradation	ko03050//Proteasome	K03038	-	-	-
LOC105032507	54.8	53.7	55.24	16.83	16.48	15.9	26.36	25	26.54	10.88	10.45	10.05	1088	1025	1160	341	310	278	462	466	485	195	180	182	RHY1A	PREDICTED: probable E3 ubiquitin-protein ligase RHY1A isoform X1 [Elaeis guineensis]	-	-	-	-	-	-	-
LOC105032508	16.19	14.85	15.91	52.07	50.34	50.95	14.28	15.51	15.14	31.1	28.57	30.02	518	458	540	1692	1522	1427	405	466	448	901	793	878	--	Syntaxin/t-SNARE family protein [Zea mays]	-	-	-	-	-	-	-
LOC105032510	0.32	0.34	0.38	0.48	0.64	0.83	0.55	0.6	0.7	0.27	0.33	0.4	8	8	10	12	15	18	12	14	16	6	7	9	CGLD27	PREDICTED: uncharacterized protein LOC105032510 [Elaeis guineensis]	-	-	-	-	-	-	-
LOC105032512	39.85	46.6	45.21	32.32	38.89	34.21	38.26	38.85	39.33	30.48	28.93	31.95	467	526	562	386	434	354	398	427	426	323	294	343	RUB2	PREDICTED: ubiquitin-NEDD8-like protein RUB2 isoform X1 [Elaeis guineensis]	-	-	-	-	GO:0043231//intracellular membrane-bounded organelle;GO:0044444//cytoplasmic part	-	GO:0019941//modification-dependent protein catabolic process;GO:0036211//protein modification process
LOC105032513	54.78	57.38	56.44	11.49	12.17	12.15	36.49	33.15	36.46	12.7	13.75	12.99	1906	1924	2082	406	400	370	1125	1083	1173	400	415	413	At5g03250	PREDICTED: BTB/POZ domain-containing protein At5g03250-like [Elaeis guineensis]	-	-	-	-	-	-	-
LOC105032514	121.75	112.39	115.11	214.49	203.44	214.53	111.16	108.17	107.83	196.29	198.42	198.61	1586	1411	1582	2837	2504	2446	1283	1323	1299	2315	2242	2365	LRR1	PREDICTED: somatic embryogenesis receptor kinase 2-like [Phoenix dactylifera]	-	-	-	-	-	-	-
LOC105032515	57.52	54.49	56.83	61.53	58.38	62.04	55.39	55.74	60.84	54.41	59.91	55.27	605	560	650	714	641	613	541	564	604	575	590	584	At2g23090	PREDICTED: uncharacterized protein At2g23090 [Elaeis guineensis]	-	-	-	-	-	-	-
LOC105032516	48.23	48.1	44.81	57.94	54.91	59.33	53.23	52.89	52.83	56.86	55.4	60.46	1083	1041	1067	1321	1165	1166	1059	1115	1097	1156	1079	1241	HD6	PREDICTED: casein kinase II subunit alpha-2 [Elaeis guineensis]	Genetic Information Processing;Organismal Systems	Translation;Environmental adaptation	ko03008//Ribosome biogenesis in eukaryotes;ko04712//Circadian rhythm - plant	K03097;K03097	-	GO:0004672//protein kinase activity;GO:0032550//purine ribonucleoside binding	GO:0006464//cellular protein modification process;GO:0006796//phosphate-containing compound metabolic process
LOC105032517	8.85	9.83	10.09	19.41	21.79	19.62	12.79	12.54	12.36	23.85	22.78	24.14	434	454	514	956	994	822	554	578	555	1041	944	1091	TAF4B	PREDICTED: transcription initiation factor TFIID subunit 4b-like isoform X2 [Elaeis guineensis]	Genetic Information Processing	Transcription	ko03022//Basal transcription factors	K03129	-	-	-
LOC105032518	2.06	1.81	2.4	20.18	17.93	17.12	2.81	2.26	2.46	10.29	8	10.83	39	33	48	387	320	283	47	40	43	176	131	187	--	PREDICTED: PXMP2/4 family protein 3 [Elaeis guineensis]	Cellular Processes	Transport and catabolism	ko04146//Peroxisome	K13348	-	-	-
LOC105032519	1.33	1.29	1.31	0.71	0.33	0.68	2.25	2.04	2.01	1.04	1.5	1.09	44	41	45	24	10	19	66	63	61	31	43	33	SR1IP1	PREDICTED: BTB/POZ domain-containing protein At5g67385 isoform X1 [Elaeis guineensis]	-	-	-	-	-	-	-
LOC105032520	1.36	1.01	1.48	0.96	0.92	1.36	1.9	1.79	3.46	1.02	1.12	1.48	25	18	29	18	16	22	31	31	59	17	18	25	--	V-type sodium ATPase catalytic subunit A [Anthurium amnicola]	-	-	-	-	-	-	-
LOC105032521	80.11	79.73	81.94	59.42	60.95	57.2	78.67	71.76	78.38	49.71	50.16	53.49	2047	1962	2189	1434	1384	1209	1737	1675	1800	1117	1078	1194	SCAMP1	PREDICTED: secretory carrier-associated membrane protein 2 [Elaeis guineensis]	-	-	-	-	-	-	-
LOC105032523	33.47	30.46	32.62	17.84	17.73	19.92	21.61	23.07	20.88	11.1	13.89	12.13	839	736	867	454	420	437	480	543	484	252	302	278	PER35	PREDICTED: peroxidase 35 [Elaeis guineensis]	Metabolism;Metabolism;Metabolism	Global and overview maps;Global and overview maps;Biosynthesis of other secondary metabolites	ko01100//Metabolic pathways;ko01110//Biosynthesis of secondary metabolites;ko00940//Phenylpropanoid biosynthesis	K00430;K00430;K00430	-	GO:0003824//catalytic activity;GO:0043169//cation binding;GO:0046906//tetrapyrrole binding	GO:0006950//response to stress;GO:0044710//single-organism metabolic process
LOC105032524	0.82	0.98	1	1.62	2.74	2.02	1.6	2.13	1.27	7.03	3.94	5.93	7	8	9	14	22	15	12	17	10	54	29	46	--	PREDICTED: uncharacterized protein LOC105032524 [Elaeis guineensis]	-	-	-	-	-	-	GO:0006787//porphyrin-containing compound catabolic process
LOC105032526	3.85	2.42	2.8	7.4	6.48	8.59	3.42	3.9	3.62	4.47	4.22	5.46	61	37	47	119	97	119	48	58	53	64	58	79	ERV1	PREDICTED: FAD-linked sulfhydryl oxidase ERV1-like isoform X1 [Elaeis guineensis]	-	-	-	-	-	-	-
LOC105032527	0	0	0	0	0.04	0	0	0	0	0	0	0	0	0	0	0	1	0	0	0	0	0	0	0	SCL32	PREDICTED: scarecrow-like protein 32 [Elaeis guineensis]	-	-	-	-	-	-	-
LOC105032528	2.39	1.9	3.23	2.83	4.13	4.65	4.5	5.27	3.79	8.01	6.89	9.51	30	23	43	36	49	51	50	62	44	91	75	109	--	PREDICTED: uncharacterized protein LOC105032528 [Elaeis guineensis]	-	-	-	-	-	-	-
LOC105032529	3.36	3.27	4.78	12.48	9.5	12.29	2.09	2.33	1.85	7.41	6.16	5.32	49	46	74	185	131	157	27	32	25	98	78	71	LBD37	PREDICTED: LOW QUALITY PROTEIN: LOB domain-containing protein 37-like [Elaeis guineensis]	-	-	-	-	-	-	-
LOC105032530	0.22	0	0	0	0	0	0	0.12	0	0	0	0	2	0	0	0	0	0	0	1	0	0	0	0	--	PREDICTED: glycine-rich cell wall structural protein 1-like [Elaeis guineensis]	-	-	-	-	-	-	-
LOC105032531	36.97	37.34	37.75	40.09	40.97	40.43	35.55	35.52	37.82	46.02	44.9	44.6	3393	3302	3674	3736	3553	3248	2890	3059	3209	3823	3574	3739	BIG5	PREDICTED: brefeldin A-inhibited guanine nucleotide-exchange protein 5 isoform X1 [Elaeis guineensis]	-	-	-	-	-	-	GO:0043087//regulation of GTPase activity
LOC105032532	0	0	0	0	0	0	0	0	0	0	0	0	0	0	0	0	0	0	0	0	0	0	0	0	--	PREDICTED: uncharacterized protein LOC105033368 [Elaeis guineensis]	-	-	-	-	-	-	-
LOC105032533	7.79	7.92	8.67	3.18	2.9	3.91	9.16	7.95	6.66	7.24	5.56	6.78	239	234	282	99	84	105	249	229	189	201	148	190	QWRF2	PREDICTED: QWRF motif-containing protein 2-like [Phoenix dactylifera]	-	-	-	-	-	-	-
LOC105032534	6.45	5.24	5.65	55.04	56.59	53	6.61	7.36	7.13	21.65	19.04	20.52	184	144	171	1594	1525	1323	167	197	188	559	471	535	GT7	PREDICTED: scopoletin glucosyltransferase-like [Elaeis guineensis]	-	-	-	-	-	GO:0035251//UDP-glucosyltransferase activity	-
LOC105032535	0.58	0.43	1.14	2.09	2.16	2.33	0.89	0.75	0.95	0.64	0.86	0.82	14	10	29	51	49	49	19	17	21	14	18	18	ENT1	PREDICTED: equilibrative nucleotide transporter 1-like [Elaeis guineensis]	-	-	-	-	GO:0031224//intrinsic component of membrane	-	GO:0015858//nucleoside transport
LOC105032538	1.1	1.33	1.27	0.38	0.51	0.72	1.35	1.56	1.39	0.69	1.34	0.85	37	43	45	13	16	21	40	49	43	21	39	26	Os06g0677700	PREDICTED: YTH domain-containing protein 2 isoform X1 [Elaeis guineensis]	-	-	-	-	-	-	-
LOC105032539	55.19	51.28	52.53	44.47	40.74	44.31	69.76	66.87	68.74	34.89	36.61	35.95	1819	1630	1836	1490	1269	1278	2037	2069	2095	1041	1047	1083	CIGR2	PREDICTED: LOW QUALITY PROTEIN: scarecrow-like protein 21 [Elaeis guineensis]	-	-	-	-	-	-	-
LOC105032540	20.89	20.01	21.46	19.98	21.77	20.3	19.96	20.58	18.88	23.99	23.94	22.7	667	631	733	647	657	566	571	617	571	700	674	675	WRKY46	PREDICTED: WRKY transcription factor SUSIBA2 isoform X1 [Elaeis guineensis]	-	-	-	-	-	-	-
LOC105032541	6.61	7.01	8.47	6.94	6.71	7.2	7.5	7.39	7	7.74	7.13	7.56	208	214	285	224	201	201	212	222	205	223	196	219	AG118	PREDICTED: acetylornithine aminotransferase, mitochondrial-like isoform X1 [Elaeis guineensis]	Metabolism;Metabolism;Metabolism;Metabolism;Metabolism	Global and overview maps;Global and overview maps;Global and overview maps;Global and overview maps;Amino acid metabolism	ko01100//Metabolic pathways;ko01110//Biosynthesis of secondary metabolites;ko01230//Biosynthesis of amino acids;ko01210//2-Oxocarboxylic acid metabolism;ko00220//Arginine biosynthesis	K00818;K00818;K00818;K00818;K00818	GO:0009532//plastid stroma	GO:0008483//transaminase activity;GO:0043168//anion binding;GO:0046914//transition metal ion binding	GO:0003006//developmental process involved in reproduction;GO:0006525//arginine metabolic process;GO:0006950//response to stress;GO:0009617//response to bacterium;GO:0048364//root development
LOC105032542	0.66	0.48	0.68	0.03	0	0	0.19	0.31	0.18	0.11	0.15	0.32	20	14	22	1	0	0	5	9	5	3	4	9	--	PREDICTED: uncharacterized protein LOC105032542 [Elaeis guineensis]	-	-	-	-	-	-	-
LOC105032543	0.7	0.99	0.86	1.34	1.4	1.23	0.61	0.53	0.58	0.87	0.91	0.95	17	23	22	33	32	26	13	12	13	19	19	21	At3g15890	PREDICTED: PTI1-like tyrosine-protein kinase At3g15890 [Elaeis guineensis]	-	-	-	-	-	GO:0004713//protein tyrosine kinase activity;GO:0032550//purine ribonucleoside binding	GO:0006468//protein phosphorylation
LOC105032544	0	0	0	0.05	0	0	0	0	0	0	0	0	0	0	0	1	0	0	0	0	0	0	0	0	--	UPF0114 protein in repA1-repA2 intergenic region [Anthurium amnicola]	-	-	-	-	-	-	-
LOC105032545	3.03	2.56	1.38	1.99	2.14	1.54	1.27	1.44	2.07	1.24	1.68	1.35	27	22	13	18	18	12	10	12	17	10	13	11	--	PREDICTED: NDR1/HIN1-like protein 12 [Elaeis guineensis]	-	-	-	-	-	-	-
LOC105032546	9.54	9.98	9.97	7.98	7.88	7.42	9.7	7.97	8.49	7.86	8.58	7.92	232	234	257	197	181	158	209	182	191	173	181	176	--	DUF1005 domain-containing protein [Cephalotus follicularis]	-	-	-	-	-	-	-
LOC105032547	7.53	7.96	7.58	6.5	6.17	6.2	8.26	8.65	8.48	7.8	8.56	8.41	317	321	338	274	245	227	306	340	330	295	311	323	--	PREDICTED: pentatricopeptide repeat-containing protein At5g42310, mitochondrial-like isoform X1 [Elaeis guineensis]	-	-	-	-	-	-	-
LOC105032548	0.04	0	0.04	10.33	10.25	8.95	0.05	0	0	0.13	0.14	0.09	1	0	1	261	241	195	1	0	0	3	3	2	AAG	PREDICTED: ricin-like [Elaeis guineensis]	-	-	-	-	-	GO:0016787//hydrolase activity	-
LOC105032549	5.19	5.24	5.24	1.67	1.64	1.81	2.08	2.19	1.68	3.15	3.37	2.72	144	140	154	47	43	44	51	57	43	79	81	69	RGLG3	PREDICTED: E3 ubiquitin-protein ligase RGLG1-like isoform X1 [Elaeis guineensis]	-	-	-	-	-	-	-
LOC105032551	4.49	4.82	5.54	3.72	4.41	3.71	6.33	5.56	6.45	6.25	6.24	5.78	194	192	248	160	178	137	242	227	261	250	241	226	EHD3	PREDICTED: PHD finger protein EHD3-like isoform X1 [Elaeis guineensis]	-	-	-	-	-	-	-
LOC105032552	16.04	16.17	15.42	14	15.02	13.45	21.25	21.48	19.65	20.27	20.79	18.44	609	592	621	540	539	447	715	766	690	697	685	640	UBN1	PREDICTED: LOW QUALITY PROTEIN: ubinuclein-1-like [Elaeis guineensis]	-	-	-	-	-	-	-
LOC105032553	0	0.06	0	0	0	0	0.12	0.11	0.23	0.3	0	0.18	0	1	0	0	0	0	2	2	4	5	0	3	MAO1B	PREDICTED: 1-aminocyclopropane-1-carboxylate oxidase-like [Elaeis guineensis]	Metabolism;Metabolism;Metabolism	Global and overview maps;Global and overview maps;Amino acid metabolism	ko01100//Metabolic pathways;ko01110//Biosynthesis of secondary metabolites;ko00270//Cysteine and methionine metabolism	K05933;K05933;K05933	-	-	-
LOC105032554	0.1	0.1	0.18	0.1	0.1	0.22	0.22	0.41	0.32	0.86	2.35	0.43	1	1	2	1	1	2	2	4	3	8	21	4	KIWI	PREDICTED: LOW QUALITY PROTEIN: RNA polymerase II transcriptional coactivator KIWI [Elaeis guineensis]	-	-	-	-	-	-	-
LOC105032556	0	0	0	0	0	0	0	0	0	0	0	0	0	0	0	0	0	0	0	0	0	0	0	0	--	Quinoprotein glucose dehydrogenase [Anthurium amnicola]	-	-	-	-	-	-	-
LOC105032557	21.49	20.41	19.57	9.89	9.64	10.81	19.07	20.67	20.02	13.14	10.17	11.6	611	578	595	289	247	276	510	549	525	331	273	327	--	PREDICTED: uncharacterized protein LOC105032557 isoform X1 [Elaeis guineensis]	-	-	-	-	-	-	-
LOC105032560	6.23	7.42	7.43	8.92	9.44	9.38	10.22	11.11	12.37	24.74	24.73	23.79	251	295	328	374	365	341	377	434	475	931	891	896	RBK2	PREDICTED: mitogen-activated protein kinase kinase kinase 5-like [Elaeis guineensis]	-	-	-	-	-	-	-
LOC105032562	0.54	0.32	0.64	1.79	1.23	1.2	0.42	0.33	0.68	0.47	0.29	0.5	19	11	24	64	41	37	13	11	22	15	9	16	LECRK91	PREDICTED: L-type lectin-domain containing receptor kinase IX.1-like isoform X1 [Elaeis guineensis]	-	-	-	-	-	-	-
LOC105032563	25.01	26.36	24.94	3.12	3.65	5.03	31.88	29.92	35.89	2.82	2.99	2.6	737	750	781	94	102	130	833	830	980	76	76	70	CAX1a	PREDICTED: vacuolar cation/proton exchanger 1a-like [Elaeis guineensis]	-	-	-	-	-	-	-
LOC105032564	27.86	27.81	28.04	37.08	39.26	36.6	28.57	27	28.78	30.8	31.63	32.46	923	888	985	1247	1229	1061	839	840	882	924	909	983	CRCK3	PREDICTED: calmodulin-binding receptor-like cytoplasmic kinase 3 isoform X1 [Elaeis guineensis]	-	-	-	-	-	-	-
LOC105032565	20.86	20.14	23.21	29.82	30.25	30.24	29.53	28.6	29.74	23.05	24.8	25.53	905	848	1071	1320	1252	1155	1147	1169	1199	911	943	1013	CLC-C	Chloride channel G [Zostera marina]	-	-	-	-	-	-	-
LOC105032566	7.07	9	8.57	2.63	2.64	2.65	12.87	11.3	12.27	6.5	6.51	5.98	238	292	306	90	84	78	384	357	382	198	190	184	SYT5	PREDICTED: synaptotagmin-5-like [Elaeis guineensis]	-	-	-	-	-	-	-
LOC105032567	0.17	0.18	0.22	0.37	0.4	0.46	0.36	0.12	0.28	0.42	0.3	0.35	6	6	8	13	13	14	11	4	9	13	9	11	SYT5	PREDICTED: synaptotagmin-5-like [Elaeis guineensis]	-	-	-	-	-	-	-
LOC105032569	16.35	16.45	16.88	36.52	36.14	38.45	36.1	34.57	35.75	48.11	45.84	46.95	1392	1350	1524	3157	2907	2865	2723	2763	2815	3708	3385	3654	TSS	PREDICTED: protein TSS isoform X1 [Elaeis guineensis]	-	-	-	-	-	-	-
LOC105032570	4.54	3.84	4.42	2.2	2.52	2.72	3.39	5.51	3.86	4.86	6.77	7.8	65	53	67	32	34	34	43	74	51	63	84	102	--	PREDICTED: VQ motif-containing protein 11-like [Elaeis guineensis]	-	-	-	-	GO:0005623//cell	-	GO:0044765//single-organism transport
LOC105032571	0	0	0	0	0	0	0	0	0	0	0	0	0	0	0	0	0	0	0	0	0	0	0	0	LECRK92	PREDICTED: L-type lectin-domain containing receptor kinase IX.1-like [Elaeis guineensis]	-	-	-	-	-	-	-
LOC105032573	0	0	0	0	0	0	0	0	0	0	0	0	0	0	0	0	0	0	0	0	0	0	0	0	LECRK91	PREDICTED: L-type lectin-domain containing receptor kinase IX.1-like [Elaeis guineensis]	-	-	-	-	-	-	-
LOC105032574	0	0	0	0	0	0	0	0	0	0	0	0	0	0	0	0	0	0	0	0	0	0	0	0	--	PREDICTED: glycine-rich cell wall structural protein 2-like [Elaeis guineensis]	-	-	-	-	-	-	-
LOC105032575	0.07	0	0.06	0.07	0	0.08	0	0	0.15	0.08	0.16	0	1	0	1	1	0	1	0	0	2	1	2	0	PCMP-E81	PREDICTED: pentatricopeptide repeat-containing protein At5g66520-like [Elaeis guineensis]	-	-	-	-	-	-	-
LOC105032576	0	0	0	0	0	0	0	0	0	0	0	0	0	0	0	0	0	0	0	0	0	0	0	0	--	RVT_1 domain-containing protein/NMT domain-containing protein/NMT_C domain-containing protein/Lycopene_cycl domain-containing protein, partial [Cephalotus follicularis]	-	-	-	-	-	-	-
LOC105032577	0	0	0	0.06	0.06	0.2	0	0	0	0	0	0	0	0	0	1	1	3	0	0	0	0	0	0	SBT1.6	PREDICTED: subtilisin-like protease SBT1.6 [Elaeis guineensis]	-	-	-	-	-	-	-
LOC105032579	11.14	11.47	11.67	12.48	10.51	12.6	12.11	12.83	11.63	13.76	14.77	14.86	406	403	451	462	362	402	391	439	392	454	467	495	ATE2	PREDICTED: arginyl-tRNA--protein transferase 2 [Elaeis guineensis]	-	-	-	-	-	-	-
LOC105032580	2.74	3.3	3.47	22.18	23.14	23.22	5.66	5.75	6.86	14.03	14.49	13.43	142	165	191	1168	1134	1054	260	280	329	659	652	637	XA21	PREDICTED: probable LRR receptor-like serine/threonine-protein kinase At3g47570 [Elaeis guineensis]	-	-	-	-	-	-	-
LOC105032581	24.01	24.39	25.13	32.82	31.36	32.46	30.09	29.48	31.17	29.81	30.3	29.86	811	793	901	1127	997	962	910	942	975	907	886	920	ASA1	PREDICTED: anthranilate synthase alpha subunit 1, chloroplastic [Elaeis guineensis]	Metabolism;Metabolism;Metabolism;Metabolism	Global and overview maps;Global and overview maps;Global and overview maps;Amino acid metabolism	ko01100//Metabolic pathways;ko01110//Biosynthesis of secondary metabolites;ko01230//Biosynthesis of amino acids;ko00400//Phenylalanine, tyrosine and tryptophan biosynthesis	K01657;K01657;K01657;K01657	-	-	-
LOC105032582	23.45	24.01	25.64	42.12	41.06	41.38	28.97	28.56	29.92	30.93	28.56	27.84	558	550	646	1015	922	860	611	637	658	665	588	605	PXN	PREDICTED: peroxisomal nicotinamide adenine dinucleotide carrier [Elaeis guineensis]	Cellular Processes	Transport and catabolism	ko04146//Peroxisome	K13354	GO:0005778//peroxisomal membrane;GO:0030529//intracellular ribonucleoprotein complex;GO:0031224//intrinsic component of membrane	GO:0015291//secondary active transmembrane transporter activity	GO:0006862//nucleotide transport;GO:0009062//fatty acid catabolic process;GO:0010467//gene expression;GO:0032535//regulation of cellular component size
LOC105032583	16.51	17.16	16.9	17.32	16.03	18.4	19.62	17.85	19.17	24.03	26.02	24.54	582	583	632	620	534	568	613	591	625	767	796	791	COI1A	PREDICTED: coronatine-insensitive protein homolog 1a-like [Elaeis guineensis]	Environmental Information Processing	Signal transduction	ko04075//Plant hormone signal transduction	K13463	-	-	-
LOC105032584	14.72	14.12	14.27	10.28	10.38	11.37	16.65	14.67	15.8	12.14	11.47	9.86	423	391	435	300	282	286	424	396	420	316	286	259	DIVARICATA	PREDICTED: transcription factor DIVARICATA-like [Elaeis guineensis]	-	-	-	-	-	-	-
LOC105032585	1.51	1.1	1.21	4.83	4.88	5.86	1.37	1.81	1.49	11.11	10.34	9.01	47	33	40	153	144	160	38	53	43	314	280	257	At3g09070	PREDICTED: UPF0503 protein At3g09070, chloroplastic-like [Elaeis guineensis]	-	-	-	-	-	-	-
LOC105032586	1.42	1.3	1.29	1.97	1.77	1.34	1.23	1.42	0.99	0.83	2.12	1.46	17	15	16	24	20	14	13	16	11	9	22	16	--	UPF0176 protein Pro_1101 [Anthurium amnicola]	-	-	-	-	-	-	-
LOC105032587	54.5	54	53	14.5	15.48	13.95	37.29	36.52	36.26	20.65	21.56	23.49	1084	1035	1118	293	291	243	657	682	667	372	372	427	RTNLB12	PREDICTED: reticulon-like protein B12 isoform X1 [Elaeis guineensis]	-	-	-	-	GO:0044425//membrane part	-	-
LOC105032588	1.7	1.34	2.01	0.87	0.8	1.18	2.23	1.91	2.51	1.08	0.43	1.24	54	41	68	28	24	33	63	57	74	31	12	36	OFUT19	PREDICTED: uncharacterized protein At1g04910 [Elaeis guineensis]	-	-	-	-	-	-	-
LOC105032589	182.79	184.39	184.32	82.32	80.8	80.77	143.79	139.62	144.67	136.27	132.48	137.1	4471	4316	4771	2059	1878	1730	3107	3243	3267	3030	2791	3065	LOC_Os07g01090	PREDICTED: probable proline transporter 2 isoform X1 [Elaeis guineensis]	-	-	-	-	-	-	-
LOC105032590	1.44	1.27	1.39	1.31	0.99	1.23	1.54	1.45	1.36	1.35	1.12	1.41	40	34	41	37	26	30	38	38	35	34	27	36	--	Bromodomain-containing 8 [Gossypium arboreum]	-	-	-	-	-	-	-
LOC105032591	81.34	78.08	80.94	25.36	30.21	28.21	117.58	110.37	111.33	64.66	67.08	67.39	2069	1914	2183	655	726	628	2650	2636	2619	1489	1480	1567	TUBB2	PREDICTED: tubulin beta-8 chain [Elaeis guineensis]	Cellular Processes	Transport and catabolism	ko04145//Phagosome	K07375	GO:0015630//microtubule cytoskeleton;GO:0043231//intracellular membrane-bounded organelle;GO:0043234//protein complex	GO:0005198//structural molecule activity;GO:0017111//nucleoside-triphosphatase activity;GO:0032550//purine ribonucleoside binding	GO:0006006//glucose metabolic process;GO:0006970//response to osmotic stress;GO:0006996//organelle organization;GO:0043623//cellular protein complex assembly;GO:0044763//single-organism cellular process;GO:0051603//proteolysis involved in cellular protein catabolic process
LOC105032592	33.32	36.82	35.51	27.05	26.87	28.39	41.38	37.41	39.79	43.68	38.99	39.37	739	787	835	609	563	551	813	779	816	877	750	798	nusG	uncharacterized LOC107899023 [Gossypium hirsutum]	-	-	-	-	-	-	GO:0009657//plastid organization;GO:0016070//RNA metabolic process;GO:0044249//cellular biosynthetic process;GO:0044710//single-organism metabolic process;GO:0044763//single-organism cellular process;GO:1901576//organic substance biosynthetic process
LOC105032593	10.97	10.03	7.76	6.82	6.49	5.74	4.64	6.95	6.64	2.24	3.54	2.79	168	148	126	106	94	77	63	100	94	31	47	39	--	2-phospho-L-lactate guanylyltransferase [Anthurium amnicola]	-	-	-	-	-	-	-
LOC105032594	24.03	23.57	23.46	11	11.39	11.25	24.31	26.65	25.26	23.12	22.25	22.94	829.11	783.8	858.17	385.35	371.19	339.77	743.21	863.08	805.74	722.21	665.74	723.37	BSK5	PREDICTED: probable serine/threonine-protein kinase At5g41260 [Elaeis guineensis]	Environmental Information Processing	Signal transduction	ko04075//Plant hormone signal transduction	K14500	-	-	-
LOC105032596	34.82	36.08	34.39	52.62	52.49	56.53	37.1	37.68	37.75	40.63	35.05	45.35	439.89	439.2	460.83	675.65	626.81	625.23	415.79	446.92	441.26	464.79	384.26	523.63	TIM10	PREDICTED: mitochondrial import inner membrane translocase subunit TIM10 [Elaeis guineensis]	-	-	-	-	-	-	-
LOC105032597	0	0	0	0.99	0.79	0.85	0	0.04	0.08	1.52	1.11	1.51	0	0	0	27	20	20	0	1	2	37	26	37	UGT709C2	PREDICTED: 7-deoxyloganetic acid glucosyltransferase-like [Elaeis guineensis]	Metabolism	Global and overview maps	ko01110//Biosynthesis of secondary metabolites	K21373	-	-	-
LOC105032598	2.54	1.82	1.48	1.35	1.11	0.59	0.96	1.15	0.41	1.63	1.85	2.75	27	19	17	15	13	7	10	12	4	18	18	28	COPT6	PREDICTED: copper transporter 6-like [Elaeis guineensis]	-	-	-	-	-	-	-
LOC105032600	0.8	1.03	0.98	3.06	2.91	2.28	1.76	1.32	1.29	7.45	6.85	7.24	20	25	26	78	69	50	39	31	30	169	149	166	--	PREDICTED: uncharacterized protein LOC105032600 [Elaeis guineensis]	-	-	-	-	-	-	-
LOC105032601	5.73	5.81	5.24	3.59	3.53	4.25	3.43	3.62	4.07	1.86	1.44	1.76	119	115	113	74	68	76	63	69	77	34	25	33	Gucd1	PREDICTED: protein GUCD1 isoform X1 [Elaeis guineensis]	-	-	-	-	-	-	-
LOC105032602	56.74	53.41	56.03	42.03	40	42.09	66.2	66.23	67.95	67.7	68.19	63.38	2445	2218	2560	1839	1628	1587	2527	2680	2709	2640	2549	2497	SRF1	PREDICTED: protein STRUBBELIG-RECEPTOR FAMILY 3 isoform X1 [Elaeis guineensis]	-	-	-	-	-	-	-
LOC105032603	12.17	12.83	13.46	5.33	6.73	6.01	10.74	9.71	11.75	8.52	8.95	7.78	243	247	285	108	127	105	190	182	217	154	155	142	--	PREDICTED: universal stress protein PHOS32 [Elaeis guineensis]	-	-	-	-	-	-	-
LOC105032606	13.75	10.6	11.97	7.84	9.19	7.39	10.75	11.91	11.25	11.9	12.57	11.04	269	203	251	157	174	131	200	240	227	227	232	215	--	maternal effect embryo arrest 60 [Arabidopsis thaliana]	-	-	-	-	-	-	GO:0003006//developmental process involved in reproduction;GO:0046474//glycerophospholipid biosynthetic process
LOC105032608	27.06	31.8	30.12	29.88	29.45	28.34	32.9	35.49	31.88	32.15	31.26	32.5	475	538	561	533	489	436	512	586	518	511	476	522	RPN11	PREDICTED: 26S proteasome non-ATPase regulatory subunit 14 homolog isoform X1 [Elaeis guineensis]	Genetic Information Processing	Folding, sorting and degradation	ko03050//Proteasome	K03030	-	-	-
LOC105032609	26.46	22.65	26.52	17.4	14.2	14.69	18.17	20.5	15.81	14.51	16	15.89	286	236	304	191	145	139	174	208	158	142	150	157	elc1	PREDICTED: transcription elongation factor B polypeptide 1 [Elaeis guineensis]	Genetic Information Processing	Folding, sorting and degradation	ko04120//Ubiquitin mediated proteolysis	K03872	-	-	-
LOC105032610	11.77	11.11	9.53	19.09	19.76	16.92	10.74	10.64	11.38	12.74	16.25	14.38	198	180	170	326	314	249	160	168	177	194	237	221	RAB11C	PREDICTED: ras-related protein Rab2BV [Elaeis guineensis]	Cellular Processes	Transport and catabolism	ko04144//Endocytosis	K07904	GO:0016020//membrane	GO:0032550//purine ribonucleoside binding	GO:0008104//protein localization;GO:0035556//intracellular signal transduction
LOC105032611	12.77	11.35	12.8	11.63	12.25	11.94	8.17	8.15	6.82	14.85	12.68	13.58	397	340	422	367	360	325	225	238	196	418	342	386	NPF5.7	PREDICTED: protein NRT1/ PTR FAMILY 5.6 isoform X1 [Elaeis guineensis]	-	-	-	-	-	-	-
LOC105032612	1.59	1.11	1.16	0.85	0.61	1.16	1.21	0.86	1.04	0.6	0.51	0.68	61	41	47	33	22	39	41	31	37	21	17	24	GLOX	PREDICTED: LOW QUALITY PROTEIN: aldehyde oxidase GLOX [Elaeis guineensis]	-	-	-	-	-	-	-
LOC105032613	5.69	5.26	5.6	9.12	8.93	9.3	6.73	6.46	6.63	12.84	13.31	13.67	269	240	281	438	399	385	282	287	290	550	546	591	BLH9	PREDICTED: BEL1-like homeodomain protein 9 [Elaeis guineensis]	-	-	-	-	-	-	-
LOC105032614	6.25	5.58	5.96	7.95	8.69	7.57	5.3	6.27	5.07	8.7	9.76	10.17	145	125	147	188	192	155	109	137	109	183	197	217	mcfB	PREDICTED: mitochondrial substrate carrier family protein B isoform X1 [Elaeis guineensis]	-	-	-	-	GO:0031224//intrinsic component of membrane	-	GO:0044763//single-organism cellular process
LOC105032615	12.09	13.89	13.44	16.28	13.65	14.26	13.49	13	14.97	13.34	14.12	14.95	296	328	349	405	316	306	293	299	339	296	300	335	Os03g0268000	PREDICTED: serine/threonine-protein phosphatase PP1 [Elaeis guineensis]	Genetic Information Processing	Translation	ko03015//mRNA surveillance pathway	K06269	GO:0008287//protein serine/threonine phosphatase complex	GO:0004721//phosphoprotein phosphatase activity;GO:0043169//cation binding	GO:0006498//N-terminal protein lipidation;GO:0006796//phosphate-containing compound metabolic process
LOC105032616	1.33	1.13	0.95	1.23	1	0.64	2.1	1.77	1.31	0.79	0.72	1.15	16	13	12	14	11	7	22	20	15	8	7	13	--	PREDICTED: uncharacterized protein LOC105032616 isoform X1 [Elaeis guineensis]	-	-	-	-	-	-	-
LOC105032618	10.18	10.44	11.59	19.69	18.2	19.2	13.22	15.62	14.95	31.4	33.78	33.11	338	334	408	664	571	558	389	487	459	944	973	1005	PAO5	PREDICTED: probable polyamine oxidase 5 [Elaeis guineensis]	Metabolism;Metabolism	Amino acid metabolism;Metabolism of other amino acids	ko00330//Arginine and proline metabolism;ko00410//beta-Alanine metabolism	K12259;K12259	-	-	-
LOC105032619	0	0	0	0	0	0	0	0	0	0	0	0	0	0	0	0	0	0	0	0	0	0	0	0	--	E3 ubiquitin-protein ligase MARCH1 [Anthurium amnicola]	-	-	-	-	-	-	-
LOC105032621	7.73	9.12	8.72	7.7	9.55	8.81	9.6	6.95	7.74	5.44	5.57	5.37	195.12	222	233.48	197.45	227.91	194.66	214.67	164.72	180.74	124.43	121.93	124	Rbks	PREDICTED: ribokinase-like [Elaeis guineensis]	-	-	-	-	-	GO:0016772//transferase activity, transferring phosphorus-containing groups	GO:0016310//phosphorylation;GO:0019321//pentose metabolic process
LOC105032623	0	0.12	0.21	1.33	1.31	1.54	0.38	0.12	0.36	1.86	1.29	2.21	0	1	2	12	11	12	3	1	3	15	10	18	--	Immunogenic membrane protein yajC, partial [Anthurium amnicola]	-	-	-	-	-	-	-
LOC105032624	10.64	9.92	11.01	9.92	10.78	14.35	10.41	11.79	9.75	11.47	11.7	10.23	125.05	111.81	136.22	117.76	119.9	147.15	107.79	129.38	105.09	121.23	118.63	109.03	--	Activating molecule in BECN1-regulated autophagy protein 1 [Ananas comosus]	-	-	-	-	-	-	-
LOC105032625	13.36	12.54	11.97	17.78	19.07	15.52	12.46	16.75	13.65	14.31	15.82	16.03	164.11	147.79	156.69	224.25	220.06	169.2	135.36	190.49	152.81	158.29	165.56	180.97	--	Activating molecule in BECN1-regulated autophagy protein 1 [Ananas comosus]	-	-	-	-	-	-	-
LOC105032626	5.57	4.81	5.5	6.85	7.32	6.86	4.85	5.57	5.95	7.37	7.45	7.58	87.17	76.26	91.57	111.18	111.51	95.81	69.74	83.63	88.46	107.12	105	111.57	--	PREDICTED: LOW QUALITY PROTEIN: ammonium transporter 1 member 2 [Citrus sinensis]	-	-	-	-	GO:0009507//chloroplast	-	-
LOC105032628	30.18	31.67	33.39	38.13	41.78	39.32	35.39	32.64	35.77	52.17	53.56	51.79	1439	1455	1688	1846	1882	1641	1495	1461	1577	2252	2215	2257	HOX32	PREDICTED: homeobox-leucine zipper protein HOX32-like isoform X1 [Elaeis guineensis]	-	-	-	-	GO:0043231//intracellular membrane-bounded organelle	GO:0003676//nucleic acid binding	GO:0010468//regulation of gene expression;GO:0034645//cellular macromolecule biosynthetic process
LOC105032629	15.18	15.72	17.6	56.19	54.66	54.53	16.35	18.91	18.73	38.67	33.94	36.29	322	331	394	1240	1122	1038	305	379	365	759	634	706	NFYA7	PREDICTED: nuclear transcription factor Y subunit A-7 isoform X1 [Elaeis guineensis]	-	-	-	-	-	-	-
LOC105032630	11.44	9.9	11.29	12.77	12.67	12.5	12.2	14.16	12.62	14.58	14.07	14.84	344	287	360	390	360	329	325	400	351	397	367	408	Os03g0625900	PREDICTED: U3 snoRNP-associated protein-like YAOH [Elaeis guineensis]	-	-	-	-	-	-	-
LOC105032631	51.98	52.58	54.25	24.31	24.81	24.93	58.22	55.9	56.4	50.19	47.7	48.29	4457	4346	4935	2116	2004	1867	4426	4498	4473	3896	3548	3778	AIR9	PREDICTED: 187-kDa microtubule-associated protein AIR9-like isoform X1 [Elaeis guineensis]	-	-	-	-	-	-	-
LOC105032632	0	0	0	0	0	0.04	0	0	0	0	0	0	0	0	0	0	0	1	0	0	0	0	0	0	CAT1	PREDICTED: cationic amino acid transporter 1-like [Elaeis guineensis]	-	-	-	-	GO:0031224//intrinsic component of membrane	GO:0005310//dicarboxylic acid transmembrane transporter activity;GO:0008324//cation transmembrane transporter activity	GO:0003333//amino acid transmembrane transport;GO:0006605//protein targeting;GO:0009404//toxin metabolic process;GO:0014070//response to organic cyclic compound;GO:0015672//monovalent inorganic cation transport;GO:0015748//organophosphate ester transport;GO:0015813//L-glutamate transport;GO:0016482//cytoplasmic transport;GO:0043067//regulation of programmed cell death;GO:0043092//L-amino acid imp…
LOC105032633	13.49	15.51	14.63	4.61	4.96	4.89	20.57	21.25	19.56	14.54	15.57	14.71	674	747	775	234	234	214	911	997	904	658	675	672	At1g30440	PREDICTED: BTB/POZ domain-containing protein At1g30440 [Elaeis guineensis]	-	-	-	-	-	-	-
LOC105032634	10.27	10.75	9.87	87.38	85.59	85.8	11.18	11.06	9.78	18.94	17.34	18.43	229	233	236	2492	2277	2150	222	232	204	417	363	420	SMH6	PREDICTED: single myb histone 6 isoform X1 [Elaeis guineensis]	Organismal Systems	Environmental adaptation	ko04626//Plant-pathogen interaction	K09422	-	-	-
LOC105032636	4.31	2.3	3.75	1.35	1.6	0.46	2.25	1.72	1.42	2.86	4.08	4.77	36	22	36	12	12	4	17	14	13	20	31	36	At4g29360	PREDICTED: LOW QUALITY PROTEIN: glucan endo-1,3-beta-glucosidase 13 [Elaeis guineensis]	-	-	-	-	-	-	-
LOC105032638	6.58	8.55	8.03	7.07	7.12	6.72	6.57	6.07	5.93	8.67	8.14	7.62	217	272	281	237	222	194	192	188	181	259	233	230	At3g02650	PREDICTED: pentatricopeptide repeat-containing protein At3g02650, mitochondrial-like [Elaeis guineensis]	-	-	-	-	-	-	-
LOC105032639	0	0	0	0	0	0	0	0	0	0	0	0	0	0	0	0	0	0	0	0	0	0	0	0	SBT1.5	PREDICTED: subtilisin-like protease SBT1.5, partial [Elaeis guineensis]	-	-	-	-	-	GO:0008233//peptidase activity	-
LOC105032641	15.97	16.95	18.15	16.79	16.34	16.5	13.89	13.57	13.19	13.11	13.82	10.8	766	782	919	816	739	696	589	611	586	569	571	473	NRG2	Histidine ammonia-lyase [Anthurium amnicola]	-	-	-	-	-	-	-
LOC105032643	5.15	6.03	5.54	3.29	3.58	3.07	5.17	5.86	6.16	5.29	5.04	5.2	388	441	443	252	258	202	347	414	427	361	330	361	TERT	PREDICTED: telomerase reverse transcriptase isoform X1 [Elaeis guineensis]	-	-	-	-	-	-	-
LOC105032644	1.8	2.16	2.03	2.32	2.5	2.14	1.72	2.81	1.2	4.82	3.36	2.96	26	30	31	34	34	27	22	38	16	63	42	39	--	PREDICTED: probable fructokinase-1 [Elaeis guineensis]	-	-	-	-	-	-	-
LOC105032645	53.36	51.4	52.12	34.03	34.77	35.85	52.83	52.38	51.32	52.33	51.08	52.01	1254	1161	1298	812	774	736	1097	1156	1113	1113	1039	1119	WDL3	PREDICTED: protein WVD2-like 1 [Elaeis guineensis]	-	-	-	-	-	-	-
LOC105032646	0.77	0	0.37	0	0	0	0.17	0.41	0.34	0.09	0.09	0.08	10	0	5	0	0	0	2	5	4	1	1	1	At2g34160	PREDICTED: uncharacterized protein At2g34160 [Elaeis guineensis]	-	-	-	-	-	-	-
LOC105032647	27.24	24.11	27.33	31.81	32.1	32.34	30.93	28.95	26.65	32.45	31.14	31.83	484	413	515	574	539	503	487	483	438	522	480	517	PBE2	PREDICTED: proteasome subunit beta type-5 [Elaeis guineensis]	Genetic Information Processing	Folding, sorting and degradation	ko03050//Proteasome	K02737	-	-	-
LOC105032648	44.94	51.99	46.62	52.75	54.92	52	55.22	54.28	52.79	61.6	64.7	62.92	1262	1407	1388	1504	1457	1278	1374	1431	1371	1566	1576	1615	FLK	PREDICTED: flowering locus K homology domain [Elaeis guineensis]	-	-	-	-	GO:0043231//intracellular membrane-bounded organelle	GO:0003676//nucleic acid binding	GO:0009909//regulation of flower development
LOC105032650	2.91	3.89	3.03	0.87	0.75	0.98	4.13	4.84	4.94	2.77	2.54	2.87	132	170	146	40	32	39	166	206	207	114	100	119	MYOB1	PREDICTED: myosin-binding protein 1-like isoform X2 [Elaeis guineensis]	-	-	-	-	-	-	-
LOC105032652	0.22	0.22	0.16	0.26	0.36	0.35	0.65	0.41	0.34	0.71	0.53	0.84	9	9	7	11	14	13	24	16	13	27	19	32	--	Protein FAR-RED IMPAIRED RESPONSE 1 [Anthurium amnicola]	-	-	-	-	-	-	-
LOC105032653	3.61	4.33	3.48	1.19	1.48	0.8	3.28	3.18	2.77	0.62	0.74	0.88	134	155	137	45	52	26	108	111	95	21	24	30	Os06g0250600	PREDICTED: potassium channel KOR1 [Phoenix dactylifera]	-	-	-	-	-	-	-
LOC105032654	13.96	13.87	13.4	12.89	11.85	11.7	11.8	13.32	13.22	11.14	9.8	10.76	450	431	458	422	361	330	337	403	394	325	274	317	CCZ1	PREDICTED: vacuolar fusion protein CCZ1 homolog [Elaeis guineensis]	-	-	-	-	-	-	GO:0006796//phosphate-containing compound metabolic process
LOC105032655	7.89	8.63	8.25	8.09	7.85	6.93	7.83	7.52	8.66	6.93	8.08	7.38	244	258	272	258	231	188	214	218	247	195	221	209	SPAC1A6.10	PREDICTED: tRNA threonylcarbamoyladenosine dehydratase isoform X1 [Elaeis guineensis]	-	-	-	-	-	-	-
LOC105032656	0.84	0.8	1.65	0.07	0.22	0	1.97	1.57	1.44	0	0.16	0.23	12	11	25	1	3	0	25	21	19	0	2	3	VIT1.1	PREDICTED: vacuolar iron transporter 1.1 [Elaeis guineensis]	-	-	-	-	-	-	-
LOC105032658	13.4	12.38	10.93	3.45	2.27	2.91	10.34	10	9.17	2.5	3.19	3.34	237	211	205	62	38	45	162	166	150	40	49	54	--	PREDICTED: malonyl-[acyl-carrier protein] O-methyltransferase [Phoenix dactylifera]	-	-	-	-	-	-	-
LOC105032660	29.89	29.85	30.25	29.01	28.41	28.62	31.46	30.57	29.96	31.59	32.26	31.23	738	715	788	737	664	613	684	710	672	708	692	718	SR34A	PREDICTED: serine/arginine-rich splicing factor SR34A-like isoform X1 [Elaeis guineensis]	Genetic Information Processing	Transcription	ko03040//Spliceosome	K12890	-	-	-
LOC105032661	16.89	16.54	16.97	15.37	14.36	15.23	14.65	16.01	13.61	15.43	13.61	16.47	172	162	183	159	138	136	132	153	128	142	120	153	--	PREDICTED: uncharacterized protein LOC105032661 [Elaeis guineensis]	-	-	-	-	-	-	-
LOC105032662	0.9	0.98	0.89	0.64	0.63	0.8	1.35	1.22	1.29	1.87	1.49	1.31	18	19	19	13	12	14	24	23	24	34	26	24	--	PREDICTED: serine/arginine repetitive matrix protein 1 [Populus euphratica]	-	-	-	-	-	-	-
LOC105032663	0.62	0.11	0.59	1.74	2.1	2.01	0.62	0.43	0.83	4.91	5.88	6.59	17	3	17	48	54	48	15	11	21	121	139	164	PLT5	PREDICTED: polyol transporter 5-like [Elaeis guineensis]	-	-	-	-	GO:0031224//intrinsic component of membrane	GO:0022857//transmembrane transporter activity	GO:0044763//single-organism cellular process;GO:0051234//establishment of localization
LOC105032664	0	0	0	0.17	0.09	0.16	0.06	0.06	0.06	0	0.03	0	0	0	0	6	3	5	2	2	2	0	1	0	PLT5	PREDICTED: LOW QUALITY PROTEIN: polyol transporter 5-like [Elaeis guineensis]	-	-	-	-	GO:0031224//intrinsic component of membrane	GO:0016628//oxidoreductase activity, acting on the CH-CH group of donors, NAD or NADP as acceptor;GO:0022857//transmembrane transporter activity	GO:0044710//single-organism metabolic process;GO:0044763//single-organism cellular process;GO:0044765//single-organism transport
LOC105032665	0.12	0.12	0.11	0.29	0.25	0.41	0	0.13	0.13	0.13	0.21	0.16	4	4	4	10	8	12	0	4	4	4	6	5	LECRK91	PREDICTED: L-type lectin-domain containing receptor kinase IX.1-like [Elaeis guineensis]	-	-	-	-	-	-	-
LOC105032667	19.93	18.88	19.79	16.23	15.25	16.88	14.77	15.8	15.04	18.57	16.78	15.99	604	555	655	507	448	460	407	462	430	521	451	451	xpr1	PREDICTED: SPX and EXS domain-containing protein 1 isoform X1 [Elaeis guineensis]	-	-	-	-	-	-	-
LOC105032668	0.09	0.18	0.03	3.83	3.1	4.01	0.13	0.09	0.09	0.67	0.57	0.76	3	6	1	134	101	121	4	3	3	21	17	24	LECRK91	PREDICTED: L-type lectin-domain containing receptor kinase IX.1-like [Elaeis guineensis]	-	-	-	-	-	-	-
LOC105032669	0	0	0	0	0	0	0	0	0	0	0	0	0	0	0	0	0	0	0	0	0	0	0	0	LECRK91	PREDICTED: L-type lectin-domain containing receptor kinase IX.1-like [Elaeis guineensis]	-	-	-	-	-	-	-
LOC105032670	1.31	1.25	0.72	0.43	0.35	0.44	1.91	2.74	2.07	1.27	1.51	0.84	24	22	14	8	6	7	31	47	35	21	24	14	--	PREDICTED: uncharacterized protein LOC105032670 [Elaeis guineensis]	-	-	-	-	-	-	-
LOC105032672	0	0	0	0	0	0	0	0	0	0	0	0	0	0	0	0	0	0	0	0	0	0	0	0	At5g20260	PREDICTED: probable glycosyltransferase At5g20260 [Phoenix dactylifera]	-	-	-	-	GO:0016020//membrane	GO:0016740//transferase activity	-
LOC105032673	0	0	0	0	0	0	0	0	0	0	0	0	0	0	0	0	0	0	0	0	0	0	0	0	LECRK91	PREDICTED: LOW QUALITY PROTEIN: L-type lectin-domain containing receptor kinase IX.1-like [Elaeis guineensis]	-	-	-	-	-	-	-
LOC105032674	0	0	0	0	0	0	0	0.03	0	0	0	0	0	0	0	0	0	0	0	1	0	0	0	0	LECRK92	PREDICTED: L-type lectin-domain containing receptor kinase IX.1-like [Elaeis guineensis]	-	-	-	-	-	-	-
LOC105032675	0.03	0	0.09	0	0.03	0	0.03	0	0.03	0	0	0	1	0	3	0	1	0	1	0	1	0	0	0	LECRK91	PREDICTED: L-type lectin-domain containing receptor kinase IX.1-like [Elaeis guineensis]	-	-	-	-	-	-	-
LOC105032676	0	0	0	0	0	0	0	0	0	0.05	0	0	0	0	0	0	0	0	0	0	0	1	0	0	LECRK91	PREDICTED: mannose/glucose-specific lectin Cramoll-like [Elaeis guineensis]	-	-	-	-	-	-	-
LOC105032677	0.64	0.2	0.49	5.95	5.92	5.58	0.07	0	0.14	1.78	1.93	2.18	10	3	8	94	87	76	1	0	2	25	26	31	LE1	PREDICTED: seed lectin beta chain-like [Elaeis guineensis]	-	-	-	-	-	-	-
LOC105032678	0	0	0	0	0	0	0	0	0	0	0	0	0	0	0	0	0	0	0	0	0	0	0	0	LECRK91	PREDICTED: LOW QUALITY PROTEIN: L-type lectin-domain containing receptor kinase IX.1-like [Phoenix dactylifera]	-	-	-	-	-	-	-
LOC105032679	0	0	0	0	0	0	0	0	0	0	0	0	0	0	0	0	0	0	0	0	0	0	0	0	Os04g0179200	PREDICTED: secoisolariciresinol dehydrogenase-like [Elaeis guineensis]	-	-	-	-	-	-	-
LOC105032681	7.22	7.79	7.6	14.39	14.74	13.43	7.9	8.49	8.61	10.85	12.04	10.51	512	533	577	1042	990	838	498	568	566	698	742	683	CHR28	PREDICTED: helicase-like transcription factor CHR28 isoform X1 [Elaeis guineensis]	-	-	-	-	-	-	-
LOC105032683	8.36	8.45	8.83	8.21	9.2	8.76	7.38	7.28	7.67	9.03	8.19	7.81	988	963	1107	985	1027	906	773	808	838	966	840	844	MIP2	PREDICTED: MAG2-interacting protein 2 isoform X1 [Elaeis guineensis]	-	-	-	-	-	-	-
LOC105032684	37.61	40.42	40.63	27.27	28.39	28.64	33.62	32.49	35.19	31.64	28.79	27.5	2081	2155	2384	1532	1485	1387	1649	1688	1801	1585	1382	1391	CAMTA4	PREDICTED: calmodulin-binding transcription activator 4 isoform X1 [Elaeis guineensis]	-	-	-	-	-	-	-
LOC105032685	0.08	0.32	0.72	0.22	0.08	0.09	0.34	0.32	0.08	0	0	0	1	4	10	3	1	1	4	4	1	0	0	0	--	Protein DDI1 2, partial [Anthurium amnicola]	-	-	-	-	-	-	-
LOC105032686	3.29	3.21	3.07	4.78	4.06	3.64	4.41	4.68	3.8	7.01	8.74	7.66	101	95	100	149	118	98	120	135	108	195	233	215	NPC6	PREDICTED: non-specific phospholipase C6 [Elaeis guineensis]	Metabolism;Metabolism;Metabolism;Metabolism;Metabolism	Global and overview maps;Global and overview maps;Lipid metabolism;Carbohydrate metabolism;Lipid metabolism	ko01100//Metabolic pathways;ko01110//Biosynthesis of secondary metabolites;ko00564//Glycerophospholipid metabolism;ko00562//Inositol phosphate metabolism;ko00565//Ether lipid metabolism	K01114;K01114;K01114;K01114;K01114	-	GO:0016787//hydrolase activity	-
LOC105032687	33.44	38.49	37.2	88.93	89.67	87.25	34.1	41.36	33.9	50.01	46.98	50.77	384	426	453	1037	973	877	347	446	360	520	468	533	NTF2B	PREDICTED: nuclear transport factor 2 [Elaeis guineensis]	-	-	-	-	-	-	GO:0051234//establishment of localization
LOC105032688	16.48	13.81	14.67	13.11	14.27	13.36	14.06	15.78	14.84	14.48	17.18	16.75	196	158	185	158	160	139	148	176	163	156	177	182	MED30	PREDICTED: mediator of RNA polymerase II transcription subunit 30 isoform X1 [Elaeis guineensis]	-	-	-	-	-	-	-
LOC105032689	0.63	0.65	0.22	0.31	0.17	0.63	0.8	0.84	0.76	1.39	1.09	0.95	8	8	3	4	2	7	9	10	9	16	12	11	At4g24930	PREDICTED: thylakoid lumenal 17.9 kDa protein, chloroplastic [Elaeis guineensis]	-	-	-	-	-	-	-
LOC105032690	7.14	7	7.95	4.24	4.56	4.25	9.23	8.59	10.03	7.26	8.29	8.46	357	337	422	215	215	186	408	403	463	328	359	386	Dnajb5	DnaJ subfamily B member 14 [Anthurium amnicola]	-	-	-	-	-	-	-
LOC105032691	18.41	16.38	15.36	18.63	15.63	18.15	14.62	17.78	12.91	18.66	17.61	19.92	182	156	161	187	146	157	128	165	118	167	151	180	LSM6B	PREDICTED: U6 snRNA-associated Sm-like protein LSm6 [Elaeis guineensis]	Genetic Information Processing;Genetic Information Processing	Transcription;Folding, sorting and degradation	ko03040//Spliceosome;ko03018//RNA degradation	K12625;K12625	GO:0032991//macromolecular complex	-	-
LOC105032692	5.93	6.33	6.28	7.24	7.6	7.86	6.26	5.77	6.09	6.84	7.88	9.64	138	142	155	171	167	160	129	126	131	144	159	205	znf511	PREDICTED: zinc finger protein 511 [Elaeis guineensis]	-	-	-	-	-	-	-
LOC105032693	0.62	0.43	0.35	0	0	0.05	0.33	0.35	0.36	0	0	0	15	10	9	0	0	1	7	8	8	0	0	0	--	PREDICTED: uncharacterized protein LOC105032693 [Elaeis guineensis]	-	-	-	-	-	-	-
LOC105032694	1.43	1.41	1.42	0.55	0.82	0.6	1.5	1.34	1.51	0.57	0.74	0.65	41	39	43	16	22	15	38	36	40	14	18	17	PBL21	PREDICTED: probable serine/threonine-protein kinase PBL21 [Elaeis guineensis]	-	-	-	-	-	-	-
LOC105032696	20.51	19.58	22.8	48.61	45.01	45.98	26.17	27.04	21.29	34.48	36.14	39.87	475	437	560	1143	985	932	537	588	456	723	726	844	HIPP07	PREDICTED: heavy metal-associated isoprenylated plant protein 7-like [Elaeis guineensis]	-	-	-	-	-	-	-
LOC105032697	0	0	0	0	0	0	0	0	0	0	0	0	0	0	0	0	0	0	0	0	0	0	0	0	At4g36180	PREDICTED: proline-rich receptor-like protein kinase PERK2 [Elaeis guineensis]	-	-	-	-	-	-	-
LOC105032699	0	0	0	0	0	0	0	0	0	0	0	0	0	0	0	0	0	0	0	0	0	0	0	0	--	PREDICTED: basic proline-rich protein-like [Elaeis guineensis]	-	-	-	-	-	-	-
LOC105032700	0.06	0	0.08	0	0	0	0	0	0.03	0	0.03	0	2	0	3	0	0	0	0	0	1	0	1	0	GH3.10	PREDICTED: jasmonic acid-amido synthetase JAR1-like [Elaeis guineensis]	Environmental Information Processing	Signal transduction	ko04075//Plant hormone signal transduction	K14487	-	-	-
LOC105032701	0	0	0	0	0	0	0	0	0	0	0	0	0	0	0	0	0	0	0	0	0	0	0	0	CYP86B1	PREDICTED: cytochrome P450 86B1-like [Elaeis guineensis]	Metabolism	Lipid metabolism	ko00073//Cutin, suberine and wax biosynthesis	K15402	-	GO:0016712//oxidoreductase activity, acting on paired donors, with incorporation or reduction of molecular oxygen, reduced flavin or flavoprotein as one donor, and incorporation of one atom of oxygen;GO:0046906//tetrapyrrole binding;GO:0046914//transition metal ion binding	GO:0044710//single-organism metabolic process
LOC105032702	0	0	0	0	0	0	0	0	0	0	0	0	0	0	0	0	0	0	0	0	0	0	0	0	CYP86B1	PREDICTED: cytochrome P450 86B1-like [Elaeis guineensis]	Metabolism	Lipid metabolism	ko00073//Cutin, suberine and wax biosynthesis	K15402	-	-	-
LOC105032703	11.97	10.71	11.53	16.93	16.63	14.25	10.61	10.72	12.8	14.42	13.54	14.19	195	170	198	281	245	204	146	164	183	195	190	198	rplX	PREDICTED: 50S ribosomal protein L24 [Phoenix dactylifera]	Genetic Information Processing	Translation	ko03010//Ribosome	K02895	GO:0030529//intracellular ribonucleoprotein complex	-	GO:0010467//gene expression
LOC105032704	1.23	1.67	1.25	2.99	3.71	3.58	0.75	1.01	1.23	1.78	2.73	1.66	13	17	14	32	37	33	7	10	12	17	25	16	--	PREDICTED: mycothiol acetyltransferase [Phoenix dactylifera]	-	-	-	-	-	-	-
LOC105032705	5.5	5.03	4.69	2.71	2.49	3.74	3.1	4.32	4.81	1.74	2.26	3.44	42	37	38	21	18	25	21	31	34	12	15	24	TOM2AH3	PREDICTED: tetraspanin-19-like [Elaeis guineensis]	-	-	-	-	-	-	-
LOC105032706	45.58	45.12	44.91	20.06	17.71	17.17	37.46	42.86	40.36	18.42	20.43	20.05	828	790	865	370	304	273	603	731	678	303	322	333	Os02g0639600	PREDICTED: sphingolipid delta(4)-desaturase DES1-like [Elaeis guineensis]	Metabolism;Metabolism	Global and overview maps;Lipid metabolism	ko01100//Metabolic pathways;ko00600//Sphingolipid metabolism	K04712;K04712	-	-	-
LOC105032707	3.33	3.62	4.17	19.43	16.41	15.76	5.17	8.15	6.47	9.77	11.52	13.78	64	67	85	379	298	265	88	147	115	170	192	242	AIRP2	PREDICTED: uncharacterized ATP-dependent helicase C144.05 [Elaeis guineensis]	-	-	-	-	-	GO:0043169//cation binding	-
LOC105032708	6.39	5.97	5.82	7.39	6.94	6.57	6.89	7.55	7.24	6.24	5.3	5.98	182	164	176	214	187	164	174	202	191	161	131	156	CYP37	PREDICTED: peptidyl-prolyl cis-trans isomerase CYP37, chloroplastic isoform X1 [Elaeis guineensis]	-	-	-	-	-	-	-
LOC105032709	4.54	3.14	3.71	5.72	4.75	4.9	4.96	6.83	6.39	5.85	6.69	5.91	90	60	78	115	89	85	87	127	117	105	115	107	EXPB16	PREDICTED: expansin-B16-like [Elaeis guineensis]	-	-	-	-	-	-	GO:0000003//reproduction
LOC105032710	1.73	1.81	1.31	6.3	5.75	4.32	1.26	1.36	1.75	4.39	4.63	3.34	23	23	19	85	74	51	15	17	22	52	53	40	--	PREDICTED: general transcription factor 3C polypeptide 6 [Elaeis guineensis]	-	-	-	-	-	-	-
LOC105032711	15.26	15.83	14.48	12.19	14.26	12.68	15.18	15.3	13.57	14.33	14.55	14.75	796	795	797	646	698	574	701	750	656	680	658	699	UVR8	PREDICTED: ultraviolet-B receptor UVR8 [Elaeis guineensis]	-	-	-	-	-	-	-
LOC105032712	0.09	0.1	0.04	5.33	5.33	5.11	0.05	0.05	0.15	0.26	0.22	0.1	2	2	1	115	107	95	1	1	3	5	4	2	CBSX5	PREDICTED: CBS domain-containing protein CBSX5-like [Elaeis guineensis]	-	-	-	-	-	-	-
LOC105032713	20.36	18.48	17.44	164.09	163.27	168.18	12.7	13.15	13.4	16.2	18.9	17.94	447	391	406	3658	3387	3232	247	271	272	322	360	360	CBSX5	PREDICTED: CBS domain-containing protein CBSX5-like [Elaeis guineensis]	-	-	-	-	-	-	-
LOC105032714	0	0	0	0.13	0.56	0.15	0	0	0	0	0	0	0	0	0	1	4	1	0	0	0	0	0	0	--	PREDICTED: uncharacterized protein LOC105032714 [Elaeis guineensis]	-	-	-	-	-	-	-
LOC105032715	3.55	2.93	3.32	5.99	6.16	5.57	4.17	4.47	3.96	6.85	5.81	6.28	55	45	55	97	97	80	60	66	62	98	83	92	--	Retinoic acid-induced 3 [Gossypium arboreum]	-	-	-	-	-	-	-
LOC105032716	10.17	12.42	10.2	13.56	13.67	12.59	12.16	12.17	11.29	15.13	15.3	13.09	138	166	148	192	178	151	151	159	144	195	184	172	--	PREDICTED: general transcription factor 3C polypeptide 6-like isoform X1 [Elaeis guineensis]	-	-	-	-	-	-	-
LOC105032717	0	0	0	0	0	0	0	0	0	0	0	0	0	0	0	0	0	0	0	0	0	0	0	0	--	PREDICTED: general transcription factor 3C polypeptide 6-like [Elaeis guineensis]	-	-	-	-	-	-	-
LOC105032718	2.43	2.92	3.13	17.74	19.33	19.7	8.79	8.3	7.74	9.88	11.64	10.9	19	22	26	141	143	135	61	61	56	70	79	78	--	PREDICTED: uncharacterized protein LOC105032718 [Elaeis guineensis]	-	-	-	-	-	-	-
LOC105032719	1.47	2	3.47	0.91	0.39	0.63	4.25	5.09	5.66	0.1	0.21	0.2	16	21	40	10	4	6	41	52	57	1	2	2	--	PREDICTED: uncharacterized protein LOC105032719 [Elaeis guineensis]	-	-	-	-	-	-	-
LOC105032721	1.48	0.92	1.58	1.55	1.56	1.8	4.56	3.67	3.41	0.98	0.91	0.75	15	9	17	16	15	16	41	35	32	9	8	7	--	PREDICTED: uncharacterized protein LOC105032721 [Elaeis guineensis]	-	-	-	-	-	-	-
LOC105032723	1.37	1.82	0.92	7.99	8.89	9.49	1.76	2.91	2.43	2.16	2.93	2.89	14	18	10	83	86	85	16	28	23	20	26	27	--	PREDICTED: uncharacterized protein LOC105032723 [Elaeis guineensis]	-	-	-	-	-	-	-
LOC105032724	11.17	10.32	11.43	2.01	3.6	4.05	1.84	2.18	2.06	3.16	1.88	2.38	82	73	89	15	25	26	12	15	14	21	12	16	--	PREDICTED: uncharacterized protein LOC105032724 [Elaeis guineensis]	-	-	-	-	-	-	-
LOC105032725	0	0	0.36	0	0	0	0	0	0	0	0	0	0	0	4	0	0	0	0	0	0	0	0	0	--	50S ribosomal protein L23 [Anthurium amnicola]	-	-	-	-	-	-	-
LOC105032726	24.7	23.89	23.6	9.09	9.12	8.64	23.56	23.18	20.32	11.58	12.86	11.11	538	502	545	201	187	164	454	474	409	228	242	221	PVA42	PREDICTED: vesicle-associated protein 4-1 [Elaeis guineensis]	-	-	-	-	-	-	-
LOC105032728	0	0	0	0	0	0	0	0	0	0	0	0	0	0	0	0	0	0	0	0	0	0	0	0	--	Retrovirus-related Pol polyprotein from transposon TNT 1-94 [Cajanus cajan]	-	-	-	-	-	-	-
LOC105032730	0	0	0	0	0	0	0	0	0	0	0	0	0	0	0	0	0	0	0	0	0	0	0	0	--	PREDICTED: L10-interacting MYB domain-containing protein-like [Cucumis melo]	-	-	-	-	-	-	-
LOC105032731	1.37	1.27	0.95	2.74	1.91	2.31	1.99	1.65	2.57	1.43	1.16	1.1	38	34	28	77	50	56	49	43	66	36	28	28	MST6	PREDICTED: sugar carrier protein C-like [Elaeis guineensis]	-	-	-	-	-	-	-
LOC105032732	0.13	0.17	0.31	0.29	0.31	0.19	0.3	0.07	0.36	0.36	0.15	0.18	4	5	10	9	9	5	8	2	10	10	4	5	--	PREDICTED: vacuolar protein 8-like [Elaeis guineensis]	-	-	-	-	-	-	-
LOC105032733	16.02	15.37	14.42	24.28	25.03	25.43	21.97	22.27	22.95	37.09	35.9	35.53	929	859	887	1431	1372	1291	1129	1213	1232	1948	1806	1885	TIR1	PREDICTED: protein TRANSPORT INHIBITOR RESPONSE 1 [Elaeis guineensis]	Environmental Information Processing	Signal transduction	ko04075//Plant hormone signal transduction	K14485	-	-	-
LOC105032734	0	0	0	0	0	0	0	0.03	0.07	0	0	0.03	0	0	0	0	0	0	0	1	2	0	0	1	NDB2	PREDICTED: external alternative NAD(P)H-ubiquinone oxidoreductase B2, mitochondrial-like isoform X1 [Elaeis guineensis]	-	-	-	-	-	-	-
LOC105032735	40.46	40.55	41.42	6.46	9.81	6.9	5.78	5.27	5.41	5.98	4.11	3.59	703	679	763	114	161	105	89	86	87	94	62	57	At1g61340	PREDICTED: F-box protein At1g61340 [Elaeis guineensis]	-	-	-	-	-	-	-
LOC105032736	6.39	6.27	5.77	2.39	2.86	2.62	7.6	8.08	7.64	6.71	6.57	6.53	381	356	358	144	155	132	385	453	411	367	339	357	VIII-2	PREDICTED: myosin-1-like isoform X2 [Elaeis guineensis]	-	-	-	-	-	-	-
LOC105032737	5.11	6.04	5.75	7.51	8.06	7.37	6	7.54	6.49	8.29	9.11	11.24	57	65	68	84	85	72	59	79	67	83	88	114	--	Triosephosphate isomerase, partial [Anthurium amnicola]	-	-	-	-	-	-	-
LOC105032738	2.98	3.31	3.39	6.48	9.06	7.66	5.18	4.45	3.85	7.4	7.3	7.69	72	77	87	159	207	162	111	101	86	162	153	170	SPHK2	PREDICTED: sphingosine kinase 2-like [Elaeis guineensis]	Metabolism;Metabolism	Global and overview maps;Lipid metabolism	ko01100//Metabolic pathways;ko00600//Sphingolipid metabolism	K04718;K04718	-	-	-
LOC105032739	23.25	24.09	24.96	34.96	34.05	33.09	26.08	25.96	29.05	45.06	44.11	44.59	1265	1258	1445	1931	1754	1581	1258	1326	1461	2224	2087	2224	Os07g0563300	PREDICTED: B3 domain-containing protein Os07g0563300-like isoform X1 [Elaeis guineensis]	-	-	-	-	-	-	-
LOC105032740	2.95	2.23	2.69	8.12	6.18	6.78	2.82	2.49	2.12	5.21	4.84	4.53	92	67	89	257	182	185	78	73	61	147	131	129	VPS28-1	PREDICTED: vacuolar protein sorting-associated protein 28 homolog 1-like [Elaeis guineensis]	Cellular Processes	Transport and catabolism	ko04144//Endocytosis	K12184	-	-	-
LOC105032741	9.96	9.4	10.52	2.94	2.61	2.39	7.77	8.59	8.36	5.24	7.22	6.23	210	191	235	63	52	44	145	170	163	100	132	120	--	CFE protein [Gossypium herbaceum]	-	-	-	-	-	-	-
LOC105032742	5.06	6.67	5.9	6.06	5.72	6.49	4.57	6.02	6.91	6.32	7.03	7.19	146	184	186	178	156	165	116	166	182	169	176	188	--	PREDICTED: WASH complex subunit FAM21 isoform X1 [Elaeis guineensis]	-	-	-	-	-	-	-
LOC105032743	70.86	76.61	78.57	36.88	37.83	35.25	60.28	67.08	60.63	37.25	35.45	38.76	666	694	783	352	336	290	502	592	527	317	289	333	--	Aerobic glycerol-3-phosphate dehydrogenase, partial [Anthurium amnicola]	-	-	-	-	-	-	-
LOC105032744	8.95	8.36	8.23	9.1	8.39	8.28	10.15	9.41	9.4	12.47	10.57	11.86	289	260	280	297	255	233	288	286	282	364	297	349	Afg1l	PREDICTED: lactation elevated protein 1 isoform X1 [Phoenix dactylifera]	-	-	-	-	-	-	-
LOC105032745	118.43	117.44	112.95	39.24	36.67	41.17	45.44	42.75	40.08	18.2	17.68	18.95	1962	1875	1984	660	574	597	667	665	614	273	254	287	--	4-chlorobenzoate--CoA ligase [Anthurium amnicola]	-	-	-	-	-	-	-
LOC105032747	25.12	24.77	24.32	26.41	23.75	25.74	30.01	26.61	27.41	17.3	17.28	17.23	563	535	578	601	503	505	596	560	568	351	336	353	ULT1	PREDICTED: protein ULTRAPETALA 1 [Elaeis guineensis]	-	-	-	-	-	-	-
LOC105032748	41.77	44.14	43.78	15.65	15.32	15.21	39.18	37.99	38.68	32.77	31.62	30.7	2184	2224	2427	831	757	696	1815	1865	1870	1551	1434	1467	THE1	PREDICTED: receptor-like protein kinase THESEUS 1 [Elaeis guineensis]	-	-	-	-	GO:0005911//cell-cell junction;GO:0031224//intrinsic component of membrane	GO:0004672//protein kinase activity;GO:0032550//purine ribonucleoside binding	GO:0000902//cell morphogenesis;GO:0001558//regulation of cell growth;GO:0006468//protein phosphorylation;GO:0043401//steroid hormone mediated signaling pathway;GO:0044707//single-multicellular organism process
LOC105032749	0	0	0	0	0	0	0	0.16	0	0	0	0.17	0	0	0	0	0	0	0	1	0	0	0	1	--	PREDICTED: uncharacterized protein LOC105032749 [Elaeis guineensis]	-	-	-	-	-	-	-
LOC105032750	15.31	16.19	16.44	18.63	18.79	19.41	19.81	19.63	20.9	26.79	26.94	26.2	633	648	725	780	737	702	727	761	803	1006	969	1000	--	Os10g0104700, partial [Oryza sativa Japonica Group]	-	-	-	-	-	-	-
LOC105032751	15.88	15.33	17.55	25.92	23.95	24.96	17.22	15.03	16.4	34.16	32.1	34.59	530	493	621	878	755	729	509	471	506	1032	929	1055	NDA1	PREDICTED: internal alternative NAD(P)H-ubiquinone oxidoreductase A1, mitochondrial [Elaeis guineensis]	-	-	-	-	-	GO:0000166//nucleotide binding	GO:0044710//single-organism metabolic process
LOC105032752	8.18	8.1	7.95	3.94	3.84	4.64	7.9	7.92	7.91	6.02	6.32	5.08	264	252	272	129	117	131	226	240	236	176	177	150	At5g03250	PREDICTED: BTB/POZ domain-containing protein At5g03250-like [Elaeis guineensis]	-	-	-	-	-	-	-
LOC105032753	115.12	115.23	116.76	59.36	65.11	60.43	104.45	100.9	105.58	62.12	59.58	64.81	2575	2484	2769	1348	1376	1183	2070	2119	2184	1258	1156	1325	SCAMP1	PREDICTED: secretory carrier-associated membrane protein 2 [Elaeis guineensis]	-	-	-	-	GO:0031224//intrinsic component of membrane	-	-
LOC105032755	25.01	25.37	26.48	44.83	44.03	45.59	33.71	33.35	32.12	56.14	58.29	56.38	1382	1358	1557	2545	2310	2217	1641	1733	1653	2839	2806	2871	At5g23430	PREDICTED: katanin p80 WD40 repeat-containing subunit B1 homolog isoform X1 [Elaeis guineensis]	-	-	-	-	-	-	-
LOC105032757	0	0	0	0	0	0	0	0	0	0	0	0	0	0	0	0	0	0	0	0	0	0	0	0	Os03g0733400	PREDICTED: zinc finger BED domain-containing protein RICESLEEPER 2-like [Elaeis guineensis]	-	-	-	-	-	-	-
LOC105032758	69.98	63.87	63.41	45.95	47.86	47.41	66.11	69.84	69.41	59.19	52.86	59.25	1221	1074	1173	814	789	724	1022	1144	1120	935	800	945	--	UPF0095 protein MJ1206, partial [Anthurium amnicola]	-	-	-	-	GO:0043231//intracellular membrane-bounded organelle	-	-
LOC105032759	23.4	22.42	21.52	18.65	17.31	17.44	24.29	24.27	24.23	21.71	20.03	21.97	1037	964	1016	856	733	690	965	1014	998	883	788	906	RCD1	PREDICTED: inactive poly [ADP-ribose] polymerase RCD1 isoform X1 [Elaeis guineensis]	-	-	-	-	-	-	-
LOC105032760	0.8	1.11	1.47	8.07	7.77	6.3	2.9	3.42	3.71	8.05	8.71	9.49	15	20	29	153	137	103	48	60	64	136	141	162	DDB_G0269086	PREDICTED: monoglyceride lipase [Phoenix dactylifera]	Metabolism;Metabolism	Global and overview maps;Lipid metabolism	ko01100//Metabolic pathways;ko00561//Glycerolipid metabolism	K01054;K01054	-	-	-
LOC105032761	14.85	14.68	14.25	19.76	16.89	14.85	14.71	16.41	14.21	14.15	12.12	13.61	401	382	408	542	431	351	352	416	355	346	284	336	naa40	PREDICTED: LOW QUALITY PROTEIN: N-alpha-acetyltransferase 40 [Elaeis guineensis]	-	-	-	-	-	-	-
LOC105032762	63.39	66.4	63.58	11.43	11.91	13.29	78.99	76.19	77.57	10.44	9.23	10.52	2709	2735	2881	496	481	497	2991	3057	3066	404	342	411	MAP65-6	PREDICTED: 65-kDa microtubule-associated protein 6 [Elaeis guineensis]	-	-	-	-	-	-	-
LOC105032763	3.37	2.66	3.57	5.1	5.3	4.84	3.55	3.43	2.22	3.46	4.22	4.25	46	35	52	71	69	58	43	44	28	43	50	53	--	Protein translocase complex, SecE/Sec61-gamma subunit [Corchorus olitorius]	-	-	-	-	-	-	-
LOC105032764	0.04	0.04	0.07	0.04	0	0.04	0	0.08	0.04	0.08	0	0	1	1	2	1	0	1	0	2	1	2	0	0	CYP75A1	PREDICTED: flavonoid 3',5'-hydroxylase 1 [Elaeis guineensis]	-	-	-	-	-	GO:0016491//oxidoreductase activity;GO:0046872//metal ion binding	-
LOC105032765	0	0.11	0.07	0.04	0.12	0.13	0	0.04	0	0.12	0.17	0.12	0	3	2	1	3	3	0	1	0	3	4	3	--	PREDICTED: transposon Ty3-I Gag-Pol polyprotein isoform X1 [Daucus carota subsp. sativus] [Daucus carota]	-	-	-	-	-	-	-
LOC105032766	0	0	0	0.13	0.68	0.59	0	0	0	0.71	1.18	0.14	0	0	0	1	5	4	0	0	0	5	8	1	--	PREDICTED: uncharacterized protein LOC105032766 [Elaeis guineensis]	-	-	-	-	-	-	-
LOC105032767	0.1	0.16	0	0.2	0.19	0.11	0.06	0.2	0.06	0	0	0	2	3	0	4	4	2	1	4	1	0	0	0	IP5P9	PREDICTED: type IV inositol polyphosphate 5-phosphatase 9-like [Elaeis guineensis]	Metabolism;Environmental Information Processing;Metabolism	Global and overview maps;Signal transduction;Carbohydrate metabolism	ko01100//Metabolic pathways;ko04070//Phosphatidylinositol signaling system;ko00562//Inositol phosphate metabolism	K01099;K01099;K01099	-	-	-
LOC105032768	2.3	2.12	1.92	3.55	3.15	3.59	3.07	3.17	2.54	3.75	5.19	6.24	44	39	39	69	57	60	52	57	45	65	86	109	CSE	PREDICTED: caffeoylshikimate esterase [Elaeis guineensis]	Metabolism;Metabolism	Global and overview maps;Lipid metabolism	ko01100//Metabolic pathways;ko00561//Glycerolipid metabolism	K01054;K01054	-	-	-
LOC105032769	15.57	18.24	17.14	17.06	16.1	16.17	19.32	19.79	17.7	19.96	16.5	16.32	310	350	362	345	303	282	341	370	326	360	285	297	TRI1	PREDICTED: upstream activation factor subunit spp27 isoform X1 [Elaeis guineensis]	-	-	-	-	-	-	-
LOC105032770	2.34	2.01	1.78	4.26	6.2	5.99	5.35	4.77	4.85	5.06	3.76	4.35	46	38	37	85	115	103	93	88	88	90	64	78	NHO1	PREDICTED: myb family transcription factor EFM-like [Elaeis guineensis]	-	-	-	-	-	-	-
LOC105032771	6.5	7.43	7.11	9.1	10.57	10.1	6.49	6.06	7.31	9.22	9.85	9.13	225	248	261	320	346	306	199	197	234	289	296	289	MSTO1	PREDICTED: protein misato homolog 1 [Elaeis guineensis]	-	-	-	-	-	-	-
LOC105032773	2.21	1.65	1.57	0.36	0.54	0.17	1.31	1.54	1.17	0.16	0.25	0.28	61	44	46	10	14	4	32	40	30	4	6	7	LBD36	PREDICTED: LOB domain-containing protein 36 [Elaeis guineensis]	-	-	-	-	-	-	-
LOC105032774	37.08	35.49	34.31	19.58	18.65	19.75	37.68	37.95	37.08	16.93	15.54	16.51	1686	1555	1654	904	801	786	1518	1620	1559	697	613	686	MAPKKK5	PREDICTED: mitogen-activated protein kinase kinase kinase 5 [Elaeis guineensis]	-	-	-	-	-	-	-
LOC105032775	15.02	12.25	11.78	13.73	14.1	15.95	13.37	14.24	12.74	21.61	22.73	21.48	279	240	263	311	275	271	256	265	253	419	445	408	--	Golgi apparatus membrane protein TVP15 [Corchorus olitorius]	-	-	-	-	GO:0031090//organelle membrane;GO:0043231//intracellular membrane-bounded organelle	-	-
LOC105032776	12.26	12.8	14.03	14.37	17.12	14.2	12.95	13.66	13.47	15.88	15.44	14.43	411	410	489	484	534	408	380	426	416	477	442	433	POLK	PREDICTED: DNA polymerase kappa isoform X1 [Elaeis guineensis]	-	-	-	-	-	-	-
LOC105032778	2.44	2.3	2.6	1.57	1.85	1.86	4.56	4.27	4.23	4.79	4.6	5.42	150	136	169	98	107	100	248	246	240	266	245	304	--	Condensin-2 complex subunit G2, partial [Ananas comosus]	-	-	-	-	-	-	-
LOC105032779	0.15	0.15	0.24	0.22	0.27	0.42	0.16	0.35	0.36	0.65	0.38	0.56	4	4	7	6	7	10	4	9	9	16	9	14	CYCD5-2	PREDICTED: cyclin-D5-1-like isoform X1 [Elaeis guineensis]	-	-	-	-	-	-	-
LOC105032780	17.3	15.23	16.82	16.88	16.24	16.74	18.39	18.4	17.28	19.87	20.5	20.81	1167	990	1203	1156	1035	988	1099	1165	1078	1213	1199	1283	--	Actin cytoskeleton-regulatory complex protein PAN1 [Anthurium amnicola]	-	-	-	-	-	-	-
LOC105032783	5.25	4.96	5.27	5.3	4.88	5.51	7.18	7.41	5.22	13.01	12.75	13.87	123	112	131	126	108	113	149	163	113	276	259	297	At3g13560	PREDICTED: glucan endo-1,3-beta-glucosidase 13-like isoform X1 [Elaeis guineensis]	-	-	-	-	-	-	-
LOC105032784	0	0	0	0	0	0	0	0	0	0	0	0	0	0	0	0	0	0	0	0	0	0	0	0	--	Zinc finger, CCHC-type [Corchorus capsularis]	-	-	-	-	-	-	-
LOC105032785	0	0	0	0	0	0	0	0	0	0	0	0	0	0	0	0	0	0	0	0	0	0	0	0	BHLH84	PREDICTED: transcription factor bHLH139 [Elaeis guineensis]	-	-	-	-	-	-	-
LOC105032786	3.69	5.15	4.41	3.03	3.07	3.7	3.24	3.87	2.84	2.65	3.27	3.18	74	99	94	62	58	65	59	73	53	49	57	56	GC1	PREDICTED: epimerase family protein SDR39U1 homolog, chloroplastic isoform X1 [Elaeis guineensis]	-	-	-	-	GO:0009526//plastid envelope	-	GO:0006090//pyruvate metabolic process;GO:0009658//chloroplast organization;GO:0009668//plastid membrane organization;GO:0016109//tetraterpenoid biosynthetic process
LOC105032787	0	0	0	0.04	0	0.04	0	0	0	0.04	0	0.04	0	0	0	1	0	1	0	0	0	1	0	1	TYDC1	PREDICTED: tyrosine decarboxylase 1-like [Elaeis guineensis]	Metabolism;Metabolism;Metabolism;Metabolism;Metabolism;Metabolism;Metabolism;Metabolism	Global and overview maps;Global and overview maps;Amino acid metabolism;Amino acid metabolism;Amino acid metabolism;Biosynthesis of other secondary metabolites;Biosynthesis of other secondary metabolites;Biosynthesis of other secondary metabolites	ko01100//Metabolic pathways;ko01110//Biosynthesis of secondary metabolites;ko00380//Tryptophan metabolism;ko00360//Phenylalanine metabolism;ko00350//Tyrosine metabolism;ko00950//Isoquinoline alkaloid biosynthesis;ko00901//Indole alkaloid biosynthesis;ko00965//Betalain biosynthesis	K01593;K01593;K01593;K01593;K01593;K01593;K01593;K01593	-	GO:0016830//carbon-carbon lyase activity;GO:0043168//anion binding	GO:0019752//carboxylic acid metabolic process
LOC105032788	8	8.7	8.15	18.42	17.74	18.42	8	8.65	6.83	12.53	12.34	11.99	62	65	67	145	130	125	55	63	49	88	83	85	Os09g0528100	PREDICTED: 30S ribosomal protein S31, mitochondrial [Elaeis guineensis]	-	-	-	-	GO:0030529//intracellular ribonucleoprotein complex	-	-
LOC105032791	0.36	0.08	0.21	1.29	0.92	1.75	0.9	1.47	1.42	6.19	5.79	8.05	5	1	3	18	12	21	11	19	18	77	69	101	GID2	PREDICTED: F-box protein SNE-like [Elaeis guineensis]	-	-	-	-	-	-	-
LOC105032792	40.77	44.39	42.17	31.54	31.5	32.25	42.3	40.1	44.14	37.31	35.18	36.21	1622	1702	1779	1274	1184	1123	1491	1498	1624	1344	1214	1317	Os06g0508700	PREDICTED: probable methionine--tRNA ligase isoform X1 [Elaeis guineensis]	Genetic Information Processing;Metabolism	Translation;Metabolism of other amino acids	ko00970//Aminoacyl-tRNA biosynthesis;ko00450//Selenocompound metabolism	K01874;K01874	-	-	-
LOC105032793	0.25	0.41	0.27	0.64	0.46	0.7	0.08	0.19	0.23	3.14	3.32	3.82	7	11	8	18	12	17	2	5	6	79	80	97	SAT1	PREDICTED: serine acetyltransferase 1, chloroplastic [Elaeis guineensis]	Metabolism;Metabolism;Metabolism;Metabolism;Metabolism;Metabolism	Global and overview maps;Global and overview maps;Global and overview maps;Global and overview maps;Amino acid metabolism;Energy metabolism	ko01100//Metabolic pathways;ko01110//Biosynthesis of secondary metabolites;ko01200//Carbon metabolism;ko01230//Biosynthesis of amino acids;ko00270//Cysteine and methionine metabolism;ko00920//Sulfur metabolism	K00640;K00640;K00640;K00640;K00640;K00640	-	-	-
LOC105032794	1.6	1.16	1.12	2.36	1.85	2.36	2.07	1.39	1.68	2.34	2.71	2.74	69	48	51	103	75	89	79	56	67	91	101	108	At4g26680	PREDICTED: pentatricopeptide repeat-containing protein At4g26680, mitochondrial [Elaeis guineensis]	-	-	-	-	-	-	-
LOC105032796	11.79	10.64	11.74	3.02	3.48	3.38	3.65	4.9	3.56	0.42	0.76	0.48	215	187	227	56	60	54	59	84	60	7	12	8	SAT1	PREDICTED: serine acetyltransferase 1, chloroplastic-like [Elaeis guineensis]	Metabolism;Metabolism;Metabolism;Metabolism;Metabolism;Metabolism	Global and overview maps;Global and overview maps;Global and overview maps;Global and overview maps;Amino acid metabolism;Energy metabolism	ko01100//Metabolic pathways;ko01110//Biosynthesis of secondary metabolites;ko01200//Carbon metabolism;ko01230//Biosynthesis of amino acids;ko00270//Cysteine and methionine metabolism;ko00920//Sulfur metabolism	K00640;K00640;K00640;K00640;K00640;K00640	-	-	-
LOC105032797	5.31	3.88	4.16	8.99	9.27	9.83	6.42	7.25	5.99	5.21	6.21	5.57	71	50	59	122	117	115	76	91	74	63	72	68	RPS10	PREDICTED: 30S ribosomal protein S10, chloroplastic [Elaeis guineensis]	Genetic Information Processing	Translation	ko03010//Ribosome	K02946	-	-	-
LOC105032798	1.06	0.8	0.79	0.91	1.07	0.65	1	1.27	1.13	1.69	1.86	1.53	36	26	28	31	34	19	30	40	35	51	54	47	ADA2	PREDICTED: LOW QUALITY PROTEIN: transcriptional adapter ADA2 [Elaeis guineensis]	-	-	-	-	-	-	-
LOC105032799	3.91	4.42	3.12	6.76	6.49	7.18	4.16	4.84	5.12	7.75	9.74	6.78	123	134	104	216	193	198	116	143	149	221	266	195	PBRP1	PREDICTED: plant-specific TFIIB-related protein 1-like [Elaeis guineensis]	Genetic Information Processing	Transcription	ko03022//Basal transcription factors	K03124	-	GO:0005488//binding	GO:0010467//gene expression;GO:0032774//RNA biosynthetic process;GO:0034645//cellular macromolecule biosynthetic process
LOC105032801	0	0	0	0	0	0	0	0	0	0	0	0	0	0	0	0	0	0	0	0	0	0	0	0	ACT-2	PREDICTED: agmatine coumaroyltransferase-2-like [Elaeis guineensis]	Metabolism;Metabolism;Metabolism;Metabolism;Metabolism	Global and overview maps;Global and overview maps;Biosynthesis of other secondary metabolites;Biosynthesis of other secondary metabolites;Biosynthesis of other secondary metabolites	ko01100//Metabolic pathways;ko01110//Biosynthesis of secondary metabolites;ko00940//Phenylpropanoid biosynthesis;ko00941//Flavonoid biosynthesis;ko00945//Stilbenoid, diarylheptanoid and gingerol biosynthesis	K13065;K13065;K13065;K13065;K13065	-	-	-
LOC105032802	200.67	190.56	192.28	47.05	43.41	41.87	74.03	72.79	70.55	37.66	42.65	41.98	8028	7347	8156	1911	1641	1466	2624	2734	2610	1364	1480	1535	COBL7	PREDICTED: LOW QUALITY PROTEIN: COBRA-like protein 7 [Elaeis guineensis]	-	-	-	-	-	-	-
LOC105032803	1.58	2.35	2.03	8.92	7.99	9.29	2.73	2.25	2.79	2.58	3.53	2.99	71	102	97	408	340	366	109	95	116	105	138	123	ARR1	PREDICTED: two-component response regulator ARR1-like [Elaeis guineensis]	Environmental Information Processing	Signal transduction	ko04075//Plant hormone signal transduction	K14491	-	-	-
LOC105032805	10.59	10.38	12.65	9.96	11.35	8.06	11.02	9.87	10.85	7.48	7.86	8.14	262	247	331	257	265	176	236	235	244	167	173	188	DPD1	PREDICTED: exonuclease DPD1, chloroplastic/mitochondrial [Elaeis guineensis]	-	-	-	-	GO:0043231//intracellular membrane-bounded organelle	-	-
LOC105032806	49.81	47.8	46.58	39.11	36.88	32.25	45.38	48.44	45.07	30.58	33.89	32.76	840	777	833	670	588	476	678	767	703	467	496	505	DI19-2	PREDICTED: protein DEHYDRATION-INDUCED 19 homolog 2 isoform X1 [Elaeis guineensis]	-	-	-	-	-	-	-
LOC105032807	218.52	218.76	216.18	26.54	25.34	26.44	179.25	173.16	182.87	31.46	32.72	33.58	8699	8393	9125	1073	953	921	6323	6472	6732	1134	1130	1222	CBP60D	PREDICTED: calmodulin-binding protein 60 D isoform X1 [Elaeis guineensis]	-	-	-	-	-	-	-
LOC105032808	126.78	130.26	131.23	14.13	15.62	15.04	114.53	108.63	114.71	20.08	20.22	19.26	3967.8	3928.85	4354.77	448.97	462	412	3175.98	3191.97	3319.99	569	548.99	551	Os03g0301700	PREDICTED: probable protein phosphatase 2C 33 [Elaeis guineensis]	-	-	-	-	GO:0016020//membrane	GO:0016791//phosphatase activity;GO:0043169//cation binding	GO:0006796//phosphate-containing compound metabolic process
LOC105032809	40.04	42.49	39.69	11.64	12.9	11.46	34.57	33.16	35.35	23.01	23.02	22.95	2260	2311	2375	667	688	566	1729	1757	1845	1176	1127	1184	KIN14F	PREDICTED: kinesin-like protein KIN-14I [Elaeis guineensis]	-	-	-	-	-	-	-
LOC105032810	4.92	3.18	3.61	6.63	5.85	6.94	3.39	3.38	3.19	4.77	4.54	6.46	90	56	70	123	101	111	55	58	54	79	72	108	PEX11A	PREDICTED: peroxisomal membrane protein 11-3-like [Elaeis guineensis]	-	-	-	-	GO:0005778//peroxisomal membrane;GO:0031224//intrinsic component of membrane	-	GO:0007031//peroxisome organization
LOC105032812	40.88	42	42.99	44.31	40.94	44.23	38.98	37.01	36.3	30.65	30.7	29.63	1087	1078	1211	1188	1024	1015	920	927	891	739	709	724	LPEAT1	PREDICTED: lysophospholipid acyltransferase LPEAT1 isoform X1 [Elaeis guineensis]	Metabolism;Metabolism;Metabolism	Global and overview maps;Lipid metabolism;Lipid metabolism	ko01100//Metabolic pathways;ko00564//Glycerophospholipid metabolism;ko00565//Ether lipid metabolism	K13510;K13510;K13510	-	-	-
LOC105032813	13.48	14.55	14.09	26.52	25.63	27.16	15.83	16.35	15.64	17.67	17.31	17.35	397	413	440	793	713	700	413	452	426	471	442	467	NDT1	PREDICTED: nicotinamide adenine dinucleotide transporter 1, chloroplastic [Elaeis guineensis]	-	-	-	-	GO:0031224//intrinsic component of membrane	-	GO:0044763//single-organism cellular process
LOC105032814	26.13	27.43	26.89	44.25	41.72	42.54	24	25.6	23.84	20.74	18.67	19.95	1343	1359	1465	2311	2028	1916	1093	1235	1133	966	833	938	--	PHD and RING finger domain-containing protein 1 [Ananas comosus]	-	-	-	-	-	-	-
LOC105032815	16.86	15.42	16.73	9.98	10.62	11.06	22.01	21.03	19.64	17.96	14.81	17.52	479	422	504	288	285	275	554	561	516	462	365	455	--	proline-rich receptor-like protein kinase PERK9 [Ananas comosus]	-	-	-	-	-	-	-
LOC105032816	3.27	5.85	4.33	5.64	6	4.34	4.22	4.83	4.23	6.15	6.33	8.65	41	71	58	72	71	48	47	57	49	70	69	100	ccbl	PREDICTED: kynurenine--oxoglutarate transaminase-like isoform X4 [Phoenix dactylifera]	-	-	-	-	-	-	-
LOC105032817	4.02	4.23	4.29	5.84	6.45	6.84	5.1	5.19	5.31	6.87	6.07	6.02	194	195	219	286	293	288	218	234	237	300	254	265	FRS11	PREDICTED: protein FAR1-RELATED SEQUENCE 11-like isoform X1 [Elaeis guineensis]	-	-	-	-	-	GO:0046914//transition metal ion binding	-
LOC105032818	0	0	0	0	0	0	0	0	0	0.1	0	0	0	0	0	0	0	0	0	0	0	2.03	0	0	TIR1	PREDICTED: protein TRANSPORT INHIBITOR RESPONSE 1-like [Phoenix dactylifera]	Environmental Information Processing	Signal transduction	ko04075//Plant hormone signal transduction	K14485	-	-	-
LOC105032821	0	0	0	0.05	0	0	0	0	0	0	0	0.05	0	0	0	1	0	0	0	0	0	0	0	1	UGT91C1	PREDICTED: UDP-glycosyltransferase 91C1-like [Nelumbo nucifera]	-	-	-	-	-	-	-
LOC105032822	1.07	0.93	1.41	0.04	0	0	0.14	0.09	0.05	0	0.05	0	25.2	21.15	35.23	1.03	0	0	3.02	2.03	1.01	0	1.01	0	--	PREDICTED: uncharacterized protein LOC105032822 [Elaeis guineensis]	-	-	-	-	-	-	-
LOC105032823	0.48	0.33	0.2	16.26	18.73	19.42	0.91	1.15	0.47	1.43	2.36	3	9	6	4	307	329	316	15	20	8	24	38	51	PEX11A	PREDICTED: peroxisomal membrane protein 11-3-like [Elaeis guineensis]	-	-	-	-	-	-	-
LOC105032824	0	0	0	0.08	0	0.09	0	0.43	0.09	0.09	0.09	0.18	0	0	0	1	0	1	0	5	1	1	1	2	DOGL2	PREDICTED: protein DOG1-like 4 [Elaeis guineensis]	-	-	-	-	-	-	-
LOC105032825	16.27	9.77	15.34	1.95	1.6	1.73	8.26	6.44	7.41	0.51	0.8	0.76	140	81	140	17	13	13	63	52	59	4	6	6	ZFP6	PREDICTED: zinc finger protein 6-like [Elaeis guineensis]	-	-	-	-	-	-	-
LOC105032826	13.09	12.23	10.98	2.34	2	1.5	4.98	3.46	4.72	1.23	0.67	0.64	270	243	240	49	39	27	91	67	90	23	12	12	--	PREDICTED: protein YLS9-like [Elaeis guineensis]	-	-	-	-	-	-	-
LOC105032827	886.66	902.75	894.78	397.83	398.56	393.5	982.05	939.75	1026.18	556.27	549.89	537.76	23296	22859	24927	10613	9894	9049	22862	23182	24934	13232	12532	12915	AC101	PREDICTED: actin-101 [Elaeis guineensis]	-	-	-	-	-	-	-
LOC105032828	2.92	2.8	2.21	26.99	29.4	29.16	1.52	2.04	1.85	24.04	25.74	24.96	97	90	78	912	921	847	45	64	57	725	743	761	SULTR4;1	PREDICTED: sulfate transporter 4.1, chloroplastic-like isoform X1 [Elaeis guineensis]	-	-	-	-	-	-	-
LOC105032829	0.78	1.15	0.68	1.35	0.9	1.49	0.73	0.69	0.84	1.01	0.75	1.14	12	17	11	21	13	20	10	10	12	14	10	16	--	CUE domain-containing protein 2, partial [Anthurium amnicola]	-	-	-	-	-	-	-
LOC105032830	15.04	15.39	14.5	8.61	8.98	7.04	12.8	12.19	13.1	12.9	15.74	12.65	343	333	353	199	190	143	259	263	278	267	313	262	MTP5	PREDICTED: metal tolerance protein 5 isoform X1 [Elaeis guineensis]	-	-	-	-	GO:0010008//endosome membrane;GO:0031224//intrinsic component of membrane	GO:0005384//manganese ion transmembrane transporter activity	GO:0006828//manganese ion transport;GO:0010038//response to metal ion;GO:0032958//inositol phosphate biosynthetic process;GO:0046916//cellular transition metal ion homeostasis
LOC105032831	40.07	38.37	38.15	38.87	41.66	41.61	38.33	35.96	37.57	37.17	32.54	34.84	1028	973	1059	1094	1086	982	903	901	911	917	793	865	AFC1	PREDICTED: serine/threonine-protein kinase AFC1 isoform X1 [Elaeis guineensis]	-	-	-	-	-	-	-
LOC105032833	7.4	5.77	6.15	7	6.42	7.19	6.05	6.8	7.59	3.76	3.99	2.78	104	78	92	101	86	90	76	90	99	48	48	36	MYBAS2	PREDICTED: myb-related protein MYBAS2-like isoform X1 [Elaeis guineensis]	Organismal Systems	Environmental adaptation	ko04626//Plant-pathogen interaction	K09422	-	-	-
LOC105032834	23.36	23.12	24.93	7.64	7.73	8.2	22.06	19	20.06	9.17	9.14	7.81	563	537	637	187	176	173	471	430	447	200	191	172	UFC	PREDICTED: protein UPSTREAM OF FLC-like [Elaeis guineensis]	-	-	-	-	-	-	-
LOC105032836	8.78	9.3	9.02	35.08	36.93	34.4	13.03	11.16	9.97	35	31.2	31.94	279	285	304	1132	1109	957	367	333	293	1007	860	928	At3g55350	PREDICTED: protein ALP1-like [Elaeis guineensis]	-	-	-	-	-	-	-
LOC105032837	0	0	0	0	0	0	0	0	0	0	0	0	0	0	0	0	0	0	0	0	0	0	0	0	At2g04230	PREDICTED: F-box/LRR-repeat protein At4g14103-like [Elaeis guineensis]	-	-	-	-	-	-	-
LOC105032839	0.19	0.12	0.07	7.34	7.51	7.68	0.39	0.29	0.21	1	0.82	1.14	5	4	2	232	225	223	9	9	6	28	22	30	IP5P8	PREDICTED: type I inositol polyphosphate 5-phosphatase 8-like isoform X1 [Elaeis guineensis]	-	-	-	-	-	-	-
LOC105032840	41.78	36.75	38.76	41.72	39.43	39.92	41.39	43.15	37.84	38.36	40.34	40.99	794	673	781	805	708	664	697	770	665	660	665	712	RABE1C	PREDICTED: ras-related protein RABE1c [Elaeis guineensis]	Cellular Processes	Transport and catabolism	ko04144//Endocytosis	K07901	-	-	-
LOC105032841	0.13	0	0.18	1.02	1.78	1.26	0.29	0.55	0.42	0.5	0.82	1.06	2	0	3	16	26	17	4	8	6	7	11	15	PPA4	PREDICTED: soluble inorganic pyrophosphatase 4-like [Elaeis guineensis]	Metabolism	Energy metabolism	ko00190//Oxidative phosphorylation	K01507	-	-	-
LOC105032842	548.18	548.63	542.94	401.65	375.9	382.86	489.26	587.04	489.38	334.43	328.86	377.22	6038	5824	6341	4492	3912	3691	4775	6071	4985	3335	3142	3798	RPS15A	PREDICTED: 40S ribosomal protein S15a [Musa acuminata subsp. malaccensis] [Musa acuminata]	Genetic Information Processing	Translation	ko03010//Ribosome	K02957	-	-	-
LOC105032843	13.67	15.23	16.15	16.1	15.16	14.52	11.85	11.57	11.23	15.56	18.58	20.7	229	246	287	274	240	213	176	182	174	236	270	317	--	PREDICTED: uncharacterized protein LOC105032843 [Elaeis guineensis]	-	-	-	-	-	-	-
LOC105032844	30.39	33.41	33.69	22.78	24.96	26.04	52.79	54.59	55.6	44.71	50	49.43	536	568	630	408	416	402	825	904	907	714	765	797	At5g02570	PREDICTED: histone H2B.1 [Elaeis guineensis]	-	-	-	-	GO:0043231//intracellular membrane-bounded organelle;GO:0043232//intracellular non-membrane-bounded organelle	GO:0003676//nucleic acid binding;GO:0046983//protein dimerization activity	-
LOC105032845	313.16	295.8	292.09	245.34	239.46	233.84	487.89	480.05	474.05	415.66	430.33	433.58	3178	2893	3143	2528	2296	2077	4387	4574	4449	3819	3788	4022	MtrDRAFT_AC149210g4v1	PREDICTED: histone H2A [Elaeis guineensis]	-	-	-	-	-	-	-
LOC105032847	0	0	0	0.18	0	0	0	0	0	0.04	0	0.04	0	0	0	5	0	0	0	0	0	1	0	1	At5g60610	PREDICTED: F-box/LRR-repeat protein At4g14103-like [Brachypodium distachyon]	-	-	-	-	-	-	-
LOC105032849	0	0	0.14	0	0	0	0	0	0	0	0	0	0	0	4	0	0	0	0	0	0	0	0	0	SEN1	PREDICTED: probable helicase MAGATAMA 3 [Elaeis guineensis]	-	-	-	-	-	-	-
LOC105032852	2.49	1.37	2.15	1.77	2.13	2.6	3.85	4.41	3.54	2.66	2.18	4.28	57	29	51	41	45	50	75	92	72	53	44	86	--	Serine/threonine-protein kinase 11-interacting protein [Ananas comosus]	-	-	-	-	-	-	-
LOC105032853	20.35	20.48	19.15	18.71	18.86	19.11	18.29	19.82	17.1	18.28	18.58	17.15	466	452	465	435	408	383	371	426	362	379	369	359	At2g26230	PREDICTED: uricase-2 isozyme 2 [Elaeis guineensis]	Metabolism;Metabolism;Metabolism	Global and overview maps;Nucleotide metabolism;Biosynthesis of other secondary metabolites	ko01100//Metabolic pathways;ko00230//Purine metabolism;ko00232//Caffeine metabolism	K00365;K00365;K00365	GO:0042579//microbody	GO:0003824//catalytic activity	GO:0009062//fatty acid catabolic process;GO:0009112//nucleobase metabolic process
LOC105032854	15.06	16.09	15.83	19.17	16.82	15.99	13.34	14.31	12.24	15.52	14.27	15.37	270	278	301	349	285	251	212	241	203	252	222	252	NUDT26	PREDICTED: nudix hydrolase 26, chloroplastic [Elaeis guineensis]	-	-	-	-	GO:0009536//plastid	GO:0004551//nucleotide diphosphatase activity;GO:0016794//diphosphoric monoester hydrolase activity;GO:0043169//cation binding	GO:0006089//lactate metabolic process;GO:0006796//phosphate-containing compound metabolic process
LOC105032855	32.75	28.98	31.85	51.84	48.36	50.86	20.54	21.39	19.26	27.68	28.13	27.81	835	712	861	1342	1165	1135	464	512	454	639	622	648	--	UvrABC system protein A, partial [Anthurium amnicola]	-	-	-	-	-	-	-
LOC105032856	0.13	0	0	0	0	0	0	0	0	0.07	0	0	2	0	0	0	0	0	0	0	0	1	0	0	At3g47570	PREDICTED: probable LRR receptor-like serine/threonine-protein kinase At3g47570 [Elaeis guineensis]	-	-	-	-	-	-	-
LOC105032857	160.69	158.49	155.44	116.46	105.47	107.98	135.88	136.32	139.37	122.29	125.71	129.56	2688	2555	2757	1978	1667	1581	2014	2141	2156	1852	1824	1981	LFG5	PREDICTED: BI1-like protein [Elaeis guineensis]	-	-	-	-	GO:0031224//intrinsic component of membrane	-	GO:0016192//vesicle-mediated transport;GO:1902582//single-organism intracellular transport
LOC105032859	11.1	10.21	10.8	12.06	11.25	12.04	8.25	7.66	8.03	14.53	13.64	13.36	378	335	390	417	362	359	249	245	253	448	403	416	--	PREDICTED: oxidoreductase, 2OG-Fe oxygenase family protein isoform X1 [Zea mays]	-	-	-	-	-	-	-
LOC105032860	59.13	61.07	57.43	54.81	53.79	50.48	54.15	55.19	56.46	57.94	56.6	55.59	1479	1472	1523	1392	1271	1105	1200	1296	1306	1312	1228	1271	--	PREDICTED: BSD domain-containing protein C22A12.14c [Elaeis guineensis]	-	-	-	-	-	-	-
LOC105032861	13.26	16.18	15.8	11.19	10.91	11.65	16.39	15.5	16.28	17.9	16.17	19.35	275	324	347	236	214	212	300	302	312	337	288	368	--	39S ribosomal protein L45, mitochondrial isoform X1 [Ananas comosus]	-	-	-	-	-	-	-
LOC105032862	0	0	0	0	0	0	0	0	0	0	0	0	0	0	0	0	0	0	0	0	0	0	0	0	NTRB	PREDICTED: thioredoxin reductase NTRA-like [Elaeis guineensis]	Metabolism	Metabolism of other amino acids	ko00450//Selenocompound metabolism	K00384	-	-	-
LOC105032864	14.25	14.65	15.75	16.96	15.66	15.74	15.51	15.2	15.9	15.47	14.96	15.34	376	372	440	454	390	363	363	376	388	369	342	369	Mo25	PREDICTED: calcium-binding protein 39 isoform X1 [Elaeis guineensis]	-	-	-	-	-	-	-
LOC105032865	0	0	0	0	0	0	0	0	0	0	0	0	0	0	0	0	0	0	0	0	0	0	0	0	At3g47570	PREDICTED: probable LRR receptor-like serine/threonine-protein kinase At3g47570 [Elaeis guineensis]	-	-	-	-	-	-	-
LOC105032866	0.72	0.73	0.74	0.32	0.25	0.25	0.57	0.38	0.41	0.27	0.16	0.09	36	35	39	16	12	11	25	18	19	12	7	4	XA21	PREDICTED: probable LRR receptor-like serine/threonine-protein kinase At3g47570 [Elaeis guineensis]	-	-	-	-	-	GO:0016301//kinase activity	GO:0008152//metabolic process
LOC105032867	0	0	0.02	0	0	0	0	0	0	0	0	0	0	0	1	0	0	0	0	0	0	0	0	0	At3g47570	PREDICTED: probable LRR receptor-like serine/threonine-protein kinase At3g47570 [Elaeis guineensis]	-	-	-	-	-	-	-
LOC105032868	16.26	17.07	16.61	13.03	13.44	14.35	18.16	18.32	19.53	17.21	16.84	17.05	953	964	1032	775	744	736	940	1008	1057	913	856	913	NRPC2	PREDICTED: DNA-directed RNA polymerase III subunit 2 isoform X1 [Elaeis guineensis]	Metabolism;Metabolism;Metabolism;Genetic Information Processing	Global and overview maps;Nucleotide metabolism;Nucleotide metabolism;Transcription	ko01100//Metabolic pathways;ko00230//Purine metabolism;ko00240//Pyrimidine metabolism;ko03020//RNA polymerase	K03021;K03021;K03021;K03021	-	-	-
LOC105032869	3.5	3.42	3.78	5.23	4.65	3.57	3.87	4.61	3.94	5.55	6.03	5.11	101	98	112	158	127	92	97	123	102	144	144	136	--	PREDICTED: protein TPX2-like isoform X3 [Elaeis guineensis]	-	-	-	-	-	-	-
LOC105032870	0.06	0.03	0.06	0	0.07	0.14	0.18	0.17	0.17	0	0.04	0	2	1	2	0	2	4	5	5	5	0	1	0	QWRF3	PREDICTED: QWRF motif-containing protein 3-like [Elaeis guineensis]	-	-	-	-	-	-	-
LOC105032871	1.13	1.12	0.94	0.77	0.83	0.71	0.87	0.99	0.78	1.91	1.67	1.84	69	66	61	48	48	38	47	57	44	106	89	103	ABCG45	PREDICTED: ABC transporter G family member 45-like isoform X1 [Elaeis guineensis]	-	-	-	-	-	-	-
LOC105032873	0	0.04	0.11	0	0	0	0	0	0	0	0	0	0	1	3	0	0	0	0	0	0	0	0	0	CYP71A9	PREDICTED: cytochrome P450 71A1-like [Elaeis guineensis]	-	-	-	-	-	-	-
LOC105032874	28.41	31.29	31.7	3.85	3.51	4.88	48.59	44.95	47.39	25.84	27.29	25.34	1104	1172	1306	152	129	166	1673	1640	1703	909	920	900	ROA2	PREDICTED: DNA replication licensing factor MCM3 [Elaeis guineensis]	Genetic Information Processing	Replication and repair	ko03030//DNA replication	K02541	GO:0043231//intracellular membrane-bounded organelle;GO:0043234//protein complex	GO:0003676//nucleic acid binding;GO:0004386//helicase activity;GO:0032550//purine ribonucleoside binding	GO:0006259//DNA metabolic process;GO:0032392//DNA geometric change;GO:0044763//single-organism cellular process
LOC105032875	5.19	6.14	4.98	7.66	7.62	7.15	8.68	8.25	8.21	10.27	9.24	9.61	106	121	108	159	147	128	157	158	155	190	163	179	--	PREDICTED: arginine-glutamic acid dipeptide repeats protein-like [Elaeis guineensis]	-	-	-	-	-	-	-
LOC105032876	3.01	3.21	2.69	1.62	2.19	0.95	4.71	4.44	5.09	5.23	4.81	4.62	112	115	106	61	77	31	155	155	175	176	155	157	NIK1	PREDICTED: protein NSP-INTERACTING KINASE 1-like [Elaeis guineensis]	-	-	-	-	GO:0031224//intrinsic component of membrane	GO:0004672//protein kinase activity;GO:0032550//purine ribonucleoside binding	GO:0002252//immune effector process;GO:0005976//polysaccharide metabolic process;GO:0006464//cellular protein modification process;GO:0006796//phosphate-containing compound metabolic process;GO:0006950//response to stress;GO:0009755//hormone-mediated signaling pathway;GO:0009826//unidimensional cell growth;GO:0016032//viral process;GO:0043479//pigment accumulation in tissues in response to UV lig…
LOC105032877	0	0	0	0	0	0	0	0	0.06	0	0	0	0	0	0	0	0	0	0	0	1	0	0	0	PER11	PREDICTED: peroxidase 11 [Elaeis guineensis]	Metabolism;Metabolism;Metabolism	Global and overview maps;Global and overview maps;Biosynthesis of other secondary metabolites	ko01100//Metabolic pathways;ko01110//Biosynthesis of secondary metabolites;ko00940//Phenylpropanoid biosynthesis	K00430;K00430;K00430	-	GO:0003824//catalytic activity;GO:0043169//cation binding;GO:0046906//tetrapyrrole binding	GO:0006950//response to stress;GO:0042743//hydrogen peroxide metabolic process;GO:0044710//single-organism metabolic process
LOC105032878	9.43	11.37	12.49	6.17	6.45	5.76	10.14	11.3	11.99	7.02	6.47	8.06	215	250	302	143	139	115	205	242	253	145	128	168	AIH	PREDICTED: agmatine deiminase [Elaeis guineensis]	Metabolism;Metabolism	Global and overview maps;Amino acid metabolism	ko01100//Metabolic pathways;ko00330//Arginine and proline metabolism	K10536;K10536	-	-	-
LOC105032879	5.53	7.19	6.48	8.48	7.86	9.19	5.6	6.09	7.6	7.25	7.92	7.51	110	138	137	169	147	159	99	113	140	131	137	136	STK16	PREDICTED: probable serine/threonine-protein kinase DDB_G0291350 isoform X1 [Elaeis guineensis]	-	-	-	-	-	GO:0004672//protein kinase activity;GO:0032550//purine ribonucleoside binding	GO:0006464//cellular protein modification process;GO:0006796//phosphate-containing compound metabolic process
LOC105032880	17.83	17.89	19.36	30.75	30.97	30.03	19.54	19.29	19.18	22.85	24.3	22.71	421	407	493	789	731	659	412	429	427	517	534	513	Os02g0581300	PREDICTED: ASC1-like protein 1 isoform X1 [Elaeis guineensis]	Metabolism;Metabolism	Global and overview maps;Lipid metabolism	ko01100//Metabolic pathways;ko00600//Sphingolipid metabolism	K04710;K04710	-	-	-
LOC105032881	0	0	0.06	0.18	0.32	0.07	0	0	0	0.22	0	0	0	0	1	3	5	1	0	0	0	3	0	0	--	PREDICTED: prostatic spermine-binding protein-like isoform X1 [Elaeis guineensis]	-	-	-	-	-	-	-
LOC105032882	63.93	66.67	67.44	22.88	23.09	21.06	45.21	42.83	43.21	19.15	19.06	19.14	1984	1994	2219	721	677	572	1243	1248	1240	538	513	543	EIF5	PREDICTED: eukaryotic translation initiation factor 5-like [Elaeis guineensis]	Genetic Information Processing	Translation	ko03013//RNA transport	K03262	-	-	-
LOC105032884	5	5.34	5.77	3.36	3.73	4.41	6.36	6.9	5.49	3.92	4.44	4.93	195	201	239	132	138	150	219	254	199	139	151	174	SPPA	PREDICTED: serine protease SPPA, chloroplastic isoform X1 [Elaeis guineensis]	-	-	-	-	GO:0009526//plastid envelope;GO:0009532//plastid stroma;GO:0031224//intrinsic component of membrane;GO:0031976//plastid thylakoid;GO:0044434//chloroplast part	GO:0070011//peptidase activity, acting on L-amino acid peptides	GO:0016485//protein processing;GO:0050896//response to stimulus
LOC105032885	0	0	0	0	0	0	0	0	0	0	0	0	0	0	0	0	0	0	0	0	0	0	0	0	PCMP-H42	PREDICTED: pentatricopeptide repeat-containing protein At2g01510, mitochondrial [Elaeis guineensis]	-	-	-	-	-	-	-
LOC105032886	0.56	0.66	0.6	2.05	1.44	1.55	0.63	1.28	0.61	0.88	1.38	1.23	7	8	8	26	17	17	7	15	7	10	15	14	--	Chaperonin 60 subunit beta 4 [Morus notabilis]	-	-	-	-	GO:0044424//intracellular part	GO:0032550//purine ribonucleoside binding	GO:0006457//protein folding
LOC105032887	0.48	0.31	0.18	0.19	0.03	0.22	0.21	0.43	0.55	0.71	0.56	0.68	15	11	7	7	1	7	7	15	19	24	18	23	CPN60B4	PREDICTED: ruBisCO large subunit-binding protein subunit beta, chloroplastic [Elaeis guineensis]	Genetic Information Processing	Folding, sorting and degradation	ko03018//RNA degradation	K04077	-	-	-
LOC105032889	1.02	1.46	1.19	0.29	0.36	0.33	0.71	0.98	0.74	0.7	0.28	0.48	21	29	26	6	7	6	13	19	14	13	5	9	--	PREDICTED: DNA polymerase zeta catalytic subunit-like [Malus domestica]	Metabolism	Global and overview maps	ko01100//Metabolic pathways	K02350	-	-	-
LOC105032890	13.06	13.08	13.67	7.96	7.97	7.02	15.35	13.1	15.63	8.78	8.26	7.59	683	661	761	419	394	316	722	646	757	419	379	362	At1g76280	PREDICTED: pentatricopeptide repeat-containing protein At1g76280 isoform X1 [Elaeis guineensis]	-	-	-	-	-	-	-
LOC105032891	0.61	0.48	0.41	0.22	0.08	0.22	0.58	0.52	0.76	0.05	0.22	0.11	25	19	18	9	3	8	21	20	29	2	8	4	RPM1	PREDICTED: disease resistance protein RPM1-like [Elaeis guineensis]	Organismal Systems	Environmental adaptation	ko04626//Plant-pathogen interaction	K13457	-	-	-
LOC105032893	0.16	0.07	0.09	0	0	0.16	0	0	0.02	0.03	0.03	0.23	7	3	4	0	0	6	0	0	1	1	1	9	RPM1	PREDICTED: disease resistance protein RPM1-like [Elaeis guineensis]	Organismal Systems	Environmental adaptation	ko04626//Plant-pathogen interaction	K13457	-	-	-
LOC105032894	0.42	0.13	0.11	0.06	0.06	0.07	0.62	0.52	0.52	0.27	0.14	0.33	7	2	2	1	1	1	9	8	8	4	2	5	--	Root cap [Corchorus olitorius]	-	-	-	-	-	-	-
LOC105032898	2.89	3.59	3.91	6.6	5.99	5.92	2.22	2.18	2.69	3.95	4.84	3.19	71	84	101	164	139	126	48	49	60	86	100	70	CCR1	PREDICTED: cinnamoyl-CoA reductase 2 isoform X1 [Elaeis guineensis]	-	-	-	-	-	-	-
LOC105032899	0.61	0.63	1.38	0.9	0.7	1.62	1.49	0.65	1.37	2.8	3.27	2.88	12	12	29	18	13	28	26	12	25	50	56	52	CCR1	PREDICTED: cinnamoyl-CoA reductase 2-like [Elaeis guineensis]	-	-	-	-	-	-	-
LOC105032900	30.72	31.6	29.44	39.5	40.67	38.39	31.13	26.88	29.73	30.56	29.4	30.22	694	688	705	906	868	759	623	570	621	625	576	624	CCR1	PREDICTED: cinnamoyl-CoA reductase 2 [Elaeis guineensis]	-	-	-	-	-	-	-
LOC105032901	0.4	0.51	0.42	0.53	1.19	0.56	0.05	0.33	0.05	0.1	0.36	0.15	9	11	10	12	25	11	1	7	1	2	7	3	CCR1	PREDICTED: cinnamoyl-CoA reductase 2-like [Elaeis guineensis]	-	-	-	-	-	-	-
LOC105032902	13.91	14	13.99	23.74	25.02	22.77	11.86	14.48	14.09	14.79	13.72	12.62	270	262	288	468	459	387	204	264	253	260	231	224	CCR1	PREDICTED: cinnamoyl-CoA reductase 1 [Elaeis guineensis]	-	-	-	-	-	-	-
LOC105032903	0	0	0	0	0	0	0	0	0	0	0	0	0	0	0	0	0	0	0	0	0	0	0	0	CCR1	PREDICTED: cinnamoyl-CoA reductase 1-like isoform X1 [Elaeis guineensis]	-	-	-	-	-	-	-
LOC105032905	3.15	3.21	3.24	9.4	8.7	10.81	2.64	3.02	2.92	3.7	3	3.33	121	119	132	367	316	364	90	109	104	129	100	117	LACS6	PREDICTED: long chain acyl-CoA synthetase 6, peroxisomal-like [Elaeis guineensis]	Metabolism;Cellular Processes;Metabolism;Metabolism;Metabolism	Global and overview maps;Transport and catabolism;Global and overview maps;Lipid metabolism;Lipid metabolism	ko01100//Metabolic pathways;ko04146//Peroxisome;ko01212//Fatty acid metabolism;ko00061//Fatty acid biosynthesis;ko00071//Fatty acid degradation	K01897;K01897;K01897;K01897;K01897	-	-	-
LOC105032912	56.43	46.21	49.1	8.85	8.49	8.27	23.28	28.98	21.91	7.53	8.48	7.84	1249	985	1153	199	178	160	455	605	447	150	163	158	LSH4	PREDICTED: protein LIGHT-DEPENDENT SHORT HYPOCOTYLS 4-like [Elaeis guineensis]	-	-	-	-	-	-	-
LOC105032913	6.8	6.19	6.78	1.76	1.65	2.15	8.91	9.76	10.05	4.29	3.44	4.32	296	260	313	78	68	82	344	399	405	169	130	172	PUB3	PREDICTED: U-box domain-containing protein 3-like [Elaeis guineensis]	-	-	-	-	-	-	-
LOC105032915	0.85	0.88	1	0.31	0.34	0.24	0.18	0.28	0.17	0.06	0.12	0.23	16	16	20	6	6	4	3	5	3	1	2	4	NAC100	PREDICTED: NAC domain-containing protein 100 [Elaeis guineensis]	-	-	-	-	-	-	-
LOC105032916	56.18	55.98	59.69	24.42	26.59	25.42	47.19	44.97	48.01	30.79	30.39	29.54	2189	2102	2466	966	979	867	1629	1645	1730	1086	1027	1052	At1g04430	PREDICTED: probable methyltransferase PMT3 [Elaeis guineensis]	-	-	-	-	-	-	-
LOC105032917	25.6	26.18	25.71	23.71	20.88	22.45	21.28	22.32	21.64	16.98	18.31	19.67	353	348	376	332	272	271	260	289	276	212	219	248	At2g33220	PREDICTED: NADH dehydrogenase [ubiquinone] 1 alpha subcomplex subunit 13-B [Elaeis guineensis]	Metabolism;Metabolism	Global and overview maps;Energy metabolism	ko01100//Metabolic pathways;ko00190//Oxidative phosphorylation	K11353;K11353	-	-	-
LOC105032918	3.67	4.31	5	3.42	4.54	4.63	6.04	5.84	6.04	5.4	5.13	4.47	93	105	133	88	109	103	135	138	141	123	112	103	--	PREDICTED: protein prenyltransferase alpha subunit repeat-containing protein 1-B isoform X1 [Elaeis guineensis]	-	-	-	-	-	-	-
LOC105032919	5.51	5.66	5.5	5.12	6.07	4.42	6.09	6.85	5.63	5.81	6.29	6.56	148	146	157	140	155	105	146	172	139	141	147	158	PCS1	PREDICTED: glutathione gamma-glutamylcysteinyltransferase 1 isoform X1 [Elaeis guineensis]	-	-	-	-	-	GO:0016755//transferase activity, transferring amino-acyl groups;GO:0043169//cation binding	GO:0043043//peptide biosynthetic process
LOC105032920	0	0	0	0	0	0	0	0	0	0	0	0	0	0	0	0	0	0	0	0	0	0	0	0	LIS	PREDICTED: S-linalool synthase-like [Elaeis guineensis]	Metabolism	Metabolism of terpenoids and polyketides	ko00904//Diterpenoid biosynthesis	K17982	-	-	-
LOC105032921	0.04	0.04	0.04	0.13	0.09	0.15	0.05	0.09	0	0.05	0	0.05	1	1	1	3	2	3	1	2	0	1	0	1	--	PREDICTED: piriformospora indica-insensitive protein 2 [Elaeis guineensis]	-	-	-	-	-	-	GO:0009987//cellular process;GO:0032501//multicellular organismal process;GO:0044767//single-organism developmental process;GO:0048856//anatomical structure development
LOC105032922	0	0	0	0.1	0.22	0.12	0	0	0	0.23	0	0.06	0	0	0	2	4	2	0	0	0	4	0	1	RIC7	PREDICTED: CRIB domain-containing protein RIC10-like [Elaeis guineensis]	-	-	-	-	-	-	-
LOC105032923	15.2	14.32	13.78	5.19	4.51	5.47	12.8	11.92	12.3	8.65	8.89	7.15	414	377	399	144	116	130	308	306	311	214	211	179	Tbc1d15	PREDICTED: TBC1 domain family member 15 isoform X1 [Elaeis guineensis]	-	-	-	-	-	-	-
LOC105032924	24.97	27.29	23.97	23.26	24.5	22.59	26.77	25.5	25.27	24.97	27.23	25.7	1013	1067	1031	958	939	802	962	971	948	917	958	953	EMF2B	PREDICTED: LOW QUALITY PROTEIN: polycomb group protein EMBRYONIC FLOWER 2-like [Elaeis guineensis]	-	-	-	-	-	-	-
LOC105032925	71.66	78.32	76.63	97.95	98.39	100.3	71.29	73.3	67.52	68.06	67.5	71.8	861	907	976	1196	1118	1057	759	827	750	740	704	790	RPL14A	PREDICTED: 60S ribosomal protein L14-1 isoform X1 [Elaeis guineensis]	Genetic Information Processing	Translation	ko03010//Ribosome	K02875	-	-	-
LOC105032926	21.47	22.42	22.75	31.37	31.34	32.77	22.97	22.16	22.9	31.68	31.02	32.13	907	913	1019	1346	1251	1212	860	879	895	1212	1137	1241	B''BETA	PREDICTED: serine/threonine protein phosphatase 2A regulatory subunit B''beta-like [Elaeis guineensis]	Genetic Information Processing	Translation	ko03015//mRNA surveillance pathway	K11583	-	-	-
LOC105032927	24.37	25.47	23.77	23.84	24.74	23	17.79	18.84	18.93	24.49	24.8	23.86	1076	1084	1113	1069	1032	889	696	781	773	979	950	963	CKI1	PREDICTED: casein kinase 1 [Elaeis guineensis]	-	-	-	-	-	-	-
LOC105032928	5.81	3.61	4.78	6.5	5.42	5.25	5.3	6.97	6.56	7	8.34	6.64	110	66	96	125	97	87	89	124	115	120	137	115	--	PREDICTED: protein RETICULATA-RELATED 1, chloroplastic-like [Elaeis guineensis]	-	-	-	-	-	-	-
LOC105032929	1.17	1.21	1.26	6.4	4.7	4.76	1.76	2.19	1.98	2.58	2.75	3.52	21	21	24	117	80	75	28	37	33	42	43	58	PAP6	PREDICTED: probable plastid-lipid-associated protein 6, chloroplastic [Elaeis guineensis]	-	-	-	-	GO:0009526//plastid envelope;GO:0016020//membrane;GO:0031976//plastid thylakoid;GO:0044434//chloroplast part;GO:0044436//thylakoid part	-	GO:0000302//response to reactive oxygen species;GO:0009617//response to bacterium;GO:0009657//plastid organization
LOC105032930	46.99	45.44	43.61	37.83	35.72	37.21	45.24	43.04	43.99	36.51	40.03	37.84	2114	1970	2080	1728	1518	1465	1803	1818	1830	1487	1562	1556	ANKRD13B	PREDICTED: ankyrin repeat domain-containing protein 13C-A [Elaeis guineensis]	-	-	-	-	-	-	-
LOC105032931	7.92	7.5	6.51	7.12	7.24	6.49	14.75	12.99	15.87	16.03	15.51	15.97	389	355	339	355	336	279	642	599	721	713	661	717	At4g14310	PREDICTED: KIN14B-interacting protein At4g14310-like [Elaeis guineensis]	-	-	-	-	-	-	-
LOC105032932	0.11	0.11	0.42	0	0	0	0	0	0	0	0	0	1	1	4	0	0	0	0	0	0	0	0	0	--	PREDICTED: basic blue protein-like [Elaeis guineensis]	-	-	-	-	-	-	-
LOC105032933	6.38	7.8	6.62	1.45	1.69	1.39	3.46	3.78	3.22	2.23	2.55	2.42	268	316	295	62	67	51	129	149	125	85	93	93	PHO1-2	PREDICTED: phosphate transporter PHO1-2 [Elaeis guineensis]	-	-	-	-	-	-	-
LOC105032934	3.3	3.6	3.38	3.42	3	3.31	2.97	3.4	3.07	3.75	3.24	3.57	149	157	163	158	126	131	120	145	129	154	127	148	PCMP-H40	PREDICTED: pentatricopeptide repeat-containing protein At2g13600-like isoform X1 [Elaeis guineensis]	-	-	-	-	-	-	-
LOC105032935	16.32	14.69	16.2	22.93	23.32	22.84	15.47	16.87	16.39	22.92	22.65	22.95	574	498	604	819	775	703	482	557	533	730	691	738	mcfB	PREDICTED: mitochondrial substrate carrier family protein B-like [Elaeis guineensis]	-	-	-	-	GO:0031224//intrinsic component of membrane	-	GO:0044763//single-organism cellular process
LOC105032936	15.76	17.37	15.2	9.38	9.38	8.18	8.08	9.82	10.3	5.69	6.53	5.47	306	325	313	185	172	139	139	179	185	100	110	97	At2g02240	PREDICTED: F-box protein At2g02240-like [Elaeis guineensis]	-	-	-	-	-	-	-
LOC105032937	44.02	39.95	42.52	18.9	18.5	19.93	35.33	40.4	37.31	20.11	19.58	20.58	1156	1011	1184	504	459	458	822	996	906	478	446	494	--	PREDICTED: fibrous sheath CABYR-binding protein-like [Phoenix dactylifera]	-	-	-	-	-	-	-
LOC105032940	44.28	45	42.28	28.12	30.84	30.24	38.52	33.2	37.44	30.43	28.79	28.73	1064	1042	1077	686	700	636	820	749	832	662	600	631	--	PREDICTED: uncharacterized protein LOC105032940 [Elaeis guineensis]	-	-	-	-	-	-	-
LOC105032941	52.84	53.7	51.92	175.51	181.66	177.41	60.36	56.57	60.2	156.02	158.16	147.93	1590	1557	1656	5363	5165	4673	1609	1598	1675	4251	4129	4069	GRC2	PREDICTED: glutathione reductase, cytosolic [Elaeis guineensis]	Metabolism	Metabolism of other amino acids	ko00480//Glutathione metabolism	K00383	GO:0042579//microbody	GO:0000166//nucleotide binding;GO:0016651//oxidoreductase activity, acting on NAD(P)H;GO:0016723//oxidoreductase activity, oxidizing metal ions, NAD or NADP as acceptor;GO:0046914//transition metal ion binding	GO:0006790//sulfur compound metabolic process;GO:0009404//toxin metabolic process;GO:0019725//cellular homeostasis;GO:0061687//detoxification of inorganic compound
LOC105032943	11.8	10.83	12.36	10.16	9.77	10.27	12.3	11.3	11.21	11.62	11.83	11.83	356	315	396	313	279	272	329	321	313	318	311	327	RFI2	RING-H2 finger protein ATL5 [Anthurium amnicola]	-	-	-	-	-	-	-
LOC105032944	6.42	5.94	4.63	4.59	5.09	4.91	7.52	7.8	5.93	7.93	7.26	6.72	212	189	162	154	159	142	220	242	181	237	208	203	BLH9	PREDICTED: BEL1-like homeodomain protein 9 [Elaeis guineensis]	-	-	-	-	-	-	-
LOC105032945	0	0.05	0.05	0	0	0	0.06	0.22	0	0	0.06	0	0	1	1	0	0	0	1	4	0	0	1	0	WAK3	PREDICTED: wall-associated receptor kinase 2-like [Elaeis guineensis]	-	-	-	-	-	-	-
LOC105032946	17.34	18.25	19.01	12.33	12.06	12.66	18.86	18.26	18.41	12.86	12.12	11.98	277	281	322	200	182	177	267	274	272	186	168	175	--	PREDICTED: mitochondrial inner membrane protease subunit 2-like [Malus domestica]	-	-	-	-	-	GO:0070011//peptidase activity, acting on L-amino acid peptides	-
LOC105032948	0	0	0	0	0	0	0	0	0	0	0	0	0	0	0	0	0	0	0	0	0	0	0	0	--	PREDICTED: F-box protein At2g17036-like [Elaeis guineensis]	-	-	-	-	-	-	-
LOC105032951	0.11	0	0	0.05	0	0	0	0	0	0.06	0	0	2	0	0	1	0	0	0	0	0	1	0	0	At4g35733	PREDICTED: F-box protein SKIP23-like [Elaeis guineensis]	-	-	-	-	-	-	-
LOC105032952	16.64	15.07	13.84	10.28	10.25	8.56	14	16.04	13.09	9.28	8.55	11.42	220	192	194	138	128	99	164	199	160	111	98	138	PSRP3	PREDICTED: 30S ribosomal protein 3, chloroplastic-like [Elaeis guineensis]	-	-	-	-	-	-	-
LOC105032953	10.21	11.5	10.62	6.87	6.26	5.97	11.82	10.64	11.56	8.62	8.67	8.75	434	470	477	299	250	220	447	426	458	331	320	341	VITISV_013255	PREDICTED: translation factor GUF1 homolog, chloroplastic isoform X1 [Elaeis guineensis]	-	-	-	-	GO:0009536//plastid	GO:0017111//nucleoside-triphosphatase activity;GO:0032550//purine ribonucleoside binding	GO:0006090//pyruvate metabolic process;GO:0006417//regulation of translation;GO:0006739//NADP metabolic process;GO:0006779//porphyrin-containing compound biosynthetic process;GO:0009639//response to red or far red light;GO:0009658//chloroplast organization;GO:0009668//plastid membrane organization;GO:0016072//rRNA metabolic process
LOC105032954	8.34	6.95	8.6	23.07	22.77	24.84	7.15	6.89	6.7	12.69	11.3	9.52	183	147	200	514	472	477	139	142	136	252	215	191	--	PREDICTED: U-box domain-containing protein 7-like [Elaeis guineensis]	-	-	-	-	-	-	-
LOC105032955	0	0	0	0	0	0.19	0	0	0	0	0	0	0	0	0	0	0	2	0	0	0	0	0	0	NIP4-2	PREDICTED: LOW QUALITY PROTEIN: probable aquaporin NIP-type [Elaeis guineensis]	-	-	-	-	GO:0016020//membrane	-	-
LOC105032956	34.54	35.54	34.05	49.2	52	48.58	36.32	34.12	35.25	46.76	46.98	45.12	1918	1902	2005	2774	2728	2361	1787	1779	1810	2351	2263	2290	DEGP7	PREDICTED: protease Do-like 7 [Elaeis guineensis]	-	-	-	-	-	-	-
LOC105032957	54.01	51.39	50.92	38.18	41.24	41	51.76	52.61	50.73	40.92	38.97	41.18	1678	1539	1678	1207	1213	1117	1430	1536	1461	1157	1055	1174	WDL7	PREDICTED: protein WVD2-like 7 isoform X1 [Elaeis guineensis]	-	-	-	-	-	-	-
LOC105032958	24.91	22.19	24.6	18.92	14.93	19.75	18.33	21.85	17.82	15.72	14.5	14.89	408	350	427	314	231	283	266	336	270	233	206	223	RAB2BV	PREDICTED: ras-related protein Rab2BV [Elaeis guineensis]	Cellular Processes	Transport and catabolism	ko04144//Endocytosis	K07904	GO:0016020//membrane	GO:0032550//purine ribonucleoside binding	GO:0008104//protein localization;GO:0035556//intracellular signal transduction
LOC105032959	12.04	13.82	11.61	22.98	23.78	21.9	12.66	12.43	13.27	24.82	22.4	22.98	321	355	328	622	599	511	299	311	327	599	518	560	--	Ribosomal RNA small subunit methyltransferase A, partial [Anthurium amnicola]	-	-	-	-	-	-	-
LOC105032960	0	0	0	0	0	0.5	0	0	0	0	0	0	0	0	0	0	0	1	0	0	0	0	0	0	--	-	-	-	-	-	-	-	-
LOC105032964	23.34	27.73	24.59	4.68	4.86	6.53	24.44	27.86	23.5	2.76	2.69	2.73	290	332	324	59	57	71	269	325	270	31	29	31	--	PREDICTED: splicing factor, arginine/serine-rich 19-like [Musa acuminata subsp. malaccensis] [Musa acuminata]	-	-	-	-	-	-	-
LOC105032965	2.87	1.88	1.71	5.66	6.09	6.74	3.24	5	3.6	7.52	6.98	9.1	19	12	12	38	38	39	19	31	22	45	40	55	--	PREDICTED: uncharacterized protein LOC105032965 [Elaeis guineensis]	-	-	-	-	-	-	-
LOC105032966	0	0.08	0.15	0.61	0.41	0.79	0.35	0.41	0.33	0.17	0.09	0.17	0	1	2	8	5	9	4	5	4	2	1	2	--	Pentatricopeptide repeat-containing protein At1g02150, partial [Anthurium amnicola]	-	-	-	-	-	-	-
LOC105032967	16.99	15.66	15.9	16.22	14.18	17.02	13.2	13.5	11.16	11.91	13.86	14.37	260	231	258	252	205	228	179	194	158	165	184	201	TIM22-1	PREDICTED: mitochondrial import inner membrane translocase subunit TIM22-4 [Elaeis guineensis]	-	-	-	-	GO:0031224//intrinsic component of membrane	-	-
LOC105032968	7.93	7.82	8.88	9.88	10.44	10.13	8.5	8.24	8.61	9.87	11.67	9.73	245	233	291	310	305	274	233	239	246	276	313	275	--	Reticulocyte-binding protein 2 a [Anthurium amnicola]	-	-	-	-	-	-	-
LOC105032969	9.94	8.97	9.24	12.84	14.55	13.45	9.26	9.71	10.81	15.61	15.95	15.1	337	293	332	442	466	399	278	309	339	479	469	468	BPG2	PREDICTED: GTP-binding protein BRASSINAZOLE INSENSITIVE PALE GREEN 2, chloroplastic [Elaeis guineensis]	-	-	-	-	-	GO:0003824//catalytic activity	-
LOC105032970	12.08	12.52	13.93	17.26	17.36	16.31	18.3	17.08	16.71	21.59	22.58	21.47	347	345	424	501	469	409	465	460	443	560	561	562	--	Mitogen-activated protein kinase 12 [Anthurium amnicola]	-	-	-	-	-	-	-
LOC105032971	7.29	7.14	6.98	6.41	8.42	6.8	7.93	8.23	8.72	9.07	10.15	10.4	197	186	200	176	215	161	190	209	218	222	238	257	--	PREDICTED: pentatricopeptide repeat-containing protein At1g77360, mitochondrial [Elaeis guineensis]	-	-	-	-	-	-	-
LOC105032975	0	0	0	0.1	0	0	0	0	0	0	0	0	0	0	0	1	0	0	0	0	0	0	0	0	HOX3	PREDICTED: homeobox-leucine zipper protein HOX3-like [Elaeis guineensis]	-	-	-	-	-	-	-
LOC105032976	20.65	22.27	20.57	33.1	32.55	30.44	24.85	22.97	26.12	34.27	32.63	32.44	782	813	826	1273	1165	1009	834	817	915	1175	1072	1123	ARID2	AT-rich interactive domain-containing protein 2, partial [Ananas comosus]	-	-	-	-	-	-	-
LOC105032977	291.67	289.2	285.02	204.83	209.77	204.54	343.38	354.07	361.57	173.53	173.74	165.44	6147	5874	6369	4383	4177	3773	6412	7006	7047	3311	3176	3187	R3HDM1	PREDICTED: cAMP-regulated phosphoprotein 21 [Elaeis guineensis]	-	-	-	-	-	-	-
LOC105032978	23.55	22.44	20.46	54.68	57.27	53.62	25.7	23.93	24.45	20.5	22.06	21.27	699	642	644	1648	1606	1393	676	667	671	551	568	577	RPN11	PREDICTED: 26S proteasome non-ATPase regulatory subunit 14 homolog [Elaeis guineensis]	Genetic Information Processing	Folding, sorting and degradation	ko03050//Proteasome	K03030	-	-	-
LOC105032979	11.75	12.55	11.32	8.23	8.04	8.33	10.34	11.22	10.67	10.4	11.03	11.96	232	239	237	165	150	144	181	208	195	186	189	216	2024-08-02	PREDICTED: AUGMIN subunit 2 [Elaeis guineensis]	-	-	-	-	-	-	GO:0000226//microtubule cytoskeleton organization;GO:0000280//nuclear division;GO:0006461//protein complex assembly
LOC105032980	5.43	4.72	5.86	3.79	3.36	4.05	4.51	4.49	3.96	2.94	4.52	4.29	147	123	168	104	86	96	108	114	99	72	106	106	MYBC1	PREDICTED: transcription factor PCL1-like [Elaeis guineensis]	-	-	-	-	-	-	-
LOC105032981	0	0.04	0.07	0	0	0	0	0.08	0	0	0	0	0	1	2	0	0	0	0	2	0	0	0	0	MST6	PREDICTED: sugar carrier protein C-like [Elaeis guineensis]	-	-	-	-	-	-	-
LOC105032982	20.95	22.66	24.93	15.12	14.62	16.55	24.03	23.48	24.93	20.23	19.5	17.13	469	489	592	343	309	324	477	493	516	410	379	351	At2g03410	Proteinase inhibitor I25, cystatin [Corchorus olitorius]	-	-	-	-	-	-	-
LOC105032983	3.44	2.07	3.18	1.49	1.68	1.73	2.02	1.5	1.42	0.72	0.68	0.72	100	58	98	44	46	44	52	41	38	19	17	19	ACR8	PREDICTED: ACT domain-containing protein ACR8-like [Elaeis guineensis]	-	-	-	-	-	GO:0016772//transferase activity, transferring phosphorus-containing groups;GO:0031406//carboxylic acid binding	-
LOC105032984	9.35	9.37	9.36	6.04	7.21	6.87	6.89	6.43	7.93	7.29	7.72	7.45	681	658	723	445	496	438	445	440	530	481	488	496	PALD1	PREDICTED: paladin [Elaeis guineensis]	-	-	-	-	-	-	-
LOC105032985	12.02	10.94	12.41	10.9	12.48	11.22	15.83	15.95	16.69	13.19	13.16	13.89	317	278	347	292	311	259	370	395	407	315	301	335	AHL1	PREDICTED: AT-hook motif nuclear-localized protein 1-like [Elaeis guineensis]	-	-	-	-	-	-	-
LOC105032986	10.44	10.74	11.48	2.95	2.9	2.54	15.07	15.08	14.78	6.08	5.85	6.91	362	359	422	104	95	77	463	491	474	191	176	219	ROPGEF5	PREDICTED: LOW QUALITY PROTEIN: rop guanine nucleotide exchange factor 7-like [Elaeis guineensis]	-	-	-	-	GO:0044464//cell part	-	-
LOC105032990	9.6	8.79	8.62	11.54	11.63	10.56	8.34	7.26	7.98	8.63	7.14	9.23	219	203	211	275	266	224	179	165	176	189	145	200	--	PREDICTED: R3H domain-containing protein 2 isoform X1 [Musa acuminata subsp. malaccensis] [Musa acuminata]	-	-	-	-	-	-	-
LOC105032991	1.35	1.71	1.7	8.51	6.61	7.37	1.17	1.2	1.09	1.67	0.74	1.34	36	44	48	227	166	171	27	30	26	40	17	31	DTX29	PREDICTED: protein DETOXIFICATION 29 isoform X1 [Elaeis guineensis]	-	-	-	-	-	-	-
LOC105032992	25.14	25.83	25.51	23.2	22.92	21.74	26.83	30.11	24.43	31.82	31.18	31.87	699	692	752	655	602	529	661	786	628	801	752	810	--	PREDICTED: putative cysteine-rich receptor-like protein kinase 23 [Elaeis guineensis]	-	-	-	-	-	-	-
LOC105032993	19.1	17.33	15.49	4.57	3.67	4.4	15.76	14.58	16.49	7.4	9.14	9.9	342	299	294	83	62	69	250	245	273	120	142	162	--	senescence-associated family protein [Populus trichocarpa]	-	-	-	-	-	-	-
LOC105032994	0.05	0.22	0	0	0	0	0	0	0	0	0	0	1	4	0	0	0	0	0	0	0	0	0	0	CAP10A	PREDICTED: chlorophyll a-b binding protein CP24 10A, chloroplastic-like [Elaeis guineensis]	Metabolism;Metabolism	Global and overview maps;Energy metabolism	ko01100//Metabolic pathways;ko00196//Photosynthesis - antenna proteins	K08917;K08917	-	-	-
LOC105032995	40.49	44.69	41.26	41.97	45.1	47.99	36.63	36.91	37.96	27.55	21.77	22.81	534	568	577	562	562	554	428	457	463	329	249	275	yxiE	PREDICTED: universal stress protein PHOS32 [Elaeis guineensis]	-	-	-	-	-	-	-
LOC105032996	3.19	2.78	3.14	0.96	0.77	1.28	2.17	1.7	2	1.84	1.75	1.7	88	74	92	27	20	31	53	44	51	46	42	43	INPS1	PREDICTED: inositol-3-phosphate synthase isoform X1 [Elaeis guineensis]	Metabolism;Metabolism	Global and overview maps;Carbohydrate metabolism	ko01100//Metabolic pathways;ko00562//Inositol phosphate metabolism	K01858;K01858	-	GO:0003824//catalytic activity	GO:0006020//inositol metabolic process;GO:0006644//phospholipid metabolic process
LOC105032998	6.23	6.23	6.43	8.63	9.19	8.11	7.89	6.66	7.69	10.93	9.6	10.56	274	247	290	428	421	359	301	269	314	489	412	458	mnmE	PREDICTED: tRNA modification GTPase MnmE, partial [Phoenix dactylifera]	-	-	-	-	-	-	-
LOC105032999	0.09	0.06	0.12	0.51	0.49	0.45	0.17	0.23	0.3	7.02	8.1	7.82	3	2	4	17	15	13	5	7	9	208	230	234	ST3	PREDICTED: low affinity sulfate transporter 3-like [Elaeis guineensis]	-	-	-	-	-	-	-
LOC105033000	0.16	0.04	0.19	0.39	0.25	0.18	0.04	0	0	0.09	0.09	0.09	4	1	5	10	6	4	1	0	0	2	2	2	AAT	PREDICTED: bifunctional aspartate aminotransferase and glutamate/aspartate-prephenate aminotransferase-like [Elaeis guineensis]	Metabolism;Metabolism;Metabolism;Metabolism;Metabolism;Metabolism;Metabolism;Metabolism	Global and overview maps;Global and overview maps;Global and overview maps;Amino acid metabolism;Amino acid metabolism;Amino acid metabolism;Biosynthesis of other secondary metabolites;Biosynthesis of other secondary metabolites	ko01100//Metabolic pathways;ko01110//Biosynthesis of secondary metabolites;ko01230//Biosynthesis of amino acids;ko00400//Phenylalanine, tyrosine and tryptophan biosynthesis;ko00360//Phenylalanine metabolism;ko00350//Tyrosine metabolism;ko00950//Isoquinoline alkaloid biosynthesis;ko00960//Tropane, piperidine and pyridine alkaloid biosynthesis	K15849;K15849;K15849;K15849;K15849;K15849;K15849;K15849	-	GO:0016769//transferase activity, transferring nitrogenous groups;GO:0043168//anion binding	GO:0008152//metabolic process
LOC105033001	34.73	29.41	29.78	7.38	8.02	9.43	28.82	33.09	26.78	4.32	3.73	5.49	408	333	371	88	89	97	300	365	291	46	38	59	NAKR2	PREDICTED: protein SODIUM POTASSIUM ROOT DEFECTIVE 1 [Elaeis guineensis]	-	-	-	-	-	-	-
LOC105033002	1.78	1.8	1.88	0.16	0.44	0.42	1.6	1.29	1.42	0.41	0.48	0.63	34	33	38	3	8	7	27	23	25	7	8	11	HIPP23	PREDICTED: heavy metal-associated isoprenylated plant protein 23 [Elaeis guineensis]	-	-	-	-	-	-	-
LOC105033003	25.76	24.34	24.55	7.15	7.57	6.42	27.57	28.99	30.79	15.61	17.99	17.87	738	672	746	208	205	161	700	780	816	405	447	468	At5g10080	PREDICTED: aspartic proteinase-like protein 1 isoform X1 [Elaeis guineensis]	-	-	-	-	-	GO:0016787//hydrolase activity	-
LOC105033004	2.81	2.42	1.75	0.51	0.78	0.96	3.96	2.29	2.21	0.32	0.26	0.61	90	76	60	17	24	27	113	69	66	9	7	18	--	PREDICTED: uncharacterized protein LOC105033004 [Elaeis guineensis]	-	-	-	-	-	-	-
LOC105033005	22.87	22.29	21.93	15.8	15.7	15.42	14.96	14.88	15.54	11.54	12.23	10.96	2354	2211	2394	1651	1527	1389	1364	1438	1479	1075	1092	1031	CSI1	PREDICTED: protein CELLULOSE SYNTHASE INTERACTIVE 1-like [Elaeis guineensis]	-	-	-	-	-	-	-
LOC105033006	20.32	18.91	18.93	29.39	28.24	29.01	18.89	18.66	19.8	27.27	26.66	27.87	726	651	717	1066	953	907	598	626	654	882	826	910	MIC60	PREDICTED: protein WEAK CHLOROPLAST MOVEMENT UNDER BLUE LIGHT 1 isoform X1 [Elaeis guineensis]	-	-	-	-	-	-	-
LOC105033007	0.07	0	0.03	0	0	0	0	0	0.04	0.11	0	0	2	0	1	0	0	0	0	0	1	3	0	0	RPRD1B	PREDICTED: regulation of nuclear pre-mRNA domain-containing protein 1B-like isoform X1 [Elaeis guineensis]	-	-	-	-	-	-	-
LOC105033008	5.95	6	4.82	5.8	6.19	6.89	6.81	6.29	5.79	8.19	8.36	7.89	218	215	192	218	216	216	211	209	193	274	254	264	At1g22040	PREDICTED: F-box/kelch-repeat protein At1g22040-like [Elaeis guineensis]	-	-	-	-	-	-	-
LOC105033009	6.5	6.58	6.56	2.88	2.87	3.05	6.7	5.83	6.82	2.47	2.25	2.01	570	556	610	256	238	234	520	480	553	196	171	161	--	DUF3527 domain protein [Zea mays]	-	-	-	-	-	-	-
LOC105033010	23.43	21.39	21.86	13.42	14.82	14.99	16.98	16.74	18.46	16.8	16.79	15.78	450	396	445	262	269	252	289	302	328	292	280	277	MUB3	PREDICTED: membrane-anchored ubiquitin-fold protein 3 isoform X1 [Elaeis guineensis]	-	-	-	-	-	-	-
LOC105033011	4.97	3.73	4.94	5.55	6.6	5.33	4.1	3.76	4.47	6.22	6.34	4.81	149	108	157	169	187	140	109	106	124	169	165	132	TRM9	PREDICTED: alkylated DNA repair protein alkB homolog 8 [Elaeis guineensis]	-	-	-	-	-	-	-
LOC105033012	0.52	0.74	0.51	0.68	0.71	1.21	0.66	0.85	0.47	0.88	0.6	0.85	24	33	25	32	31	49	27	37	20	37	24	36	PCMP-H41	PREDICTED: pentatricopeptide repeat-containing protein At2g22070 [Elaeis guineensis]	-	-	-	-	-	-	-
LOC105033013	7.54	7.01	8.82	6.04	5.85	5.73	7.4	7.32	8.11	8.48	7.52	8.27	328	298	398	265	243	218	279	295	324	335	284	322	--	Vacuolar membrane-associated protein iml1 [Anthurium amnicola]	-	-	-	-	-	-	-
LOC105033014	1.12	1.4	0.9	1.33	1.66	1.7	1.58	1.73	1.15	0.77	1.13	0.95	40	48	34	48	56	53	50	58	38	25	35	31	PCMP-A2	PREDICTED: pentatricopeptide repeat-containing protein At4g18520 [Elaeis guineensis]	-	-	-	-	-	-	-
LOC105033015	62.11	61.91	62.04	32.18	31.19	27.87	63.17	69.63	60.05	51.67	53.63	52.6	1125	1080	1191	592	534	442	1014	1184	1007	847	842	871	--	PREDICTED: pheromone-processing carboxypeptidase KEX1-like [Elaeis guineensis]	-	-	-	-	-	-	-
LOC105033016	0.09	0.18	0.04	0.09	0	0.1	0.05	0.09	0.05	0.2	0	0.39	2	4	1	2	0	2	1	2	1	4	0	8	--	PREDICTED: uncharacterized protein LOC103722536 [Phoenix dactylifera]	-	-	-	-	-	-	-
LOC105033017	17.83	17.86	18.19	41.87	39.29	38.27	19.54	18.7	18.69	35.92	36.22	38.49	516	498	558	1230	1074	969	501	508	500	941	909	1018	UBA2B	PREDICTED: UBP1-associated protein 2B-like [Elaeis guineensis]	Genetic Information Processing	Transcription	ko03040//Spliceosome	K12741	-	-	-
LOC105033018	14.82	12.87	14.09	14.35	15.03	14.65	18.57	17.79	18.02	20.04	20.67	20.6	772	646	778	759	740	668	857	870	868	945	934	981	NUP96	PREDICTED: nuclear pore complex protein NUP96 [Elaeis guineensis]	Genetic Information Processing	Translation	ko03013//RNA transport	K14297	GO:0012505//endomembrane system;GO:0016020//membrane;GO:0043231//intracellular membrane-bounded organelle;GO:0044422//organelle part	-	GO:0006913//nucleocytoplasmic transport;GO:0007275//multicellular organism development;GO:0033036//macromolecule localization;GO:0044763//single-organism cellular process;GO:0048856//anatomical structure development;GO:0050793//regulation of developmental process;GO:0050794//regulation of cellular process;GO:0050896//response to stimulus;GO:0071702//organic substance transport;GO:0071704//organic…
LOC105033019	35.08	37.05	34.28	22	19.76	19.74	37.21	36.6	36.41	24.41	21.02	21.63	894	910	917	567	476	437	835	862	849	563	465	505	TGAL6	PREDICTED: transcription factor TGA4 isoform X1 [Elaeis guineensis]	Environmental Information Processing	Signal transduction	ko04075//Plant hormone signal transduction	K14431	-	-	-
LOC105033020	15.97	15.81	16.49	13.67	16.82	16.54	16.62	19.33	17.89	16.05	17.63	17.29	394	374	429	345	394	360	360	446	407	362	382	390	RAE1	PREDICTED: protein RAE1 [Elaeis guineensis]	Genetic Information Processing	Translation	ko03013//RNA transport	K14298	-	-	-
LOC105033021	1.33	2.32	2.38	2.04	1.58	1.18	1.94	2.62	2.66	1.11	1.34	1.63	41	69	78	64	46	32	53	76	76	31	36	46	GGT1	PREDICTED: gamma-glutamyltranspeptidase 1 [Elaeis guineensis]	Metabolism;Metabolism;Metabolism;Metabolism;Metabolism	Global and overview maps;Metabolism of other amino acids;Metabolism of other amino acids;Lipid metabolism;Metabolism of other amino acids	ko01100//Metabolic pathways;ko00480//Glutathione metabolism;ko00460//Cyanoamino acid metabolism;ko00590//Arachidonic acid metabolism;ko00430//Taurine and hypotaurine metabolism	K18592;K18592;K18592;K18592;K18592	-	-	-
LOC105033022	25.03	25.83	25.56	3.08	3.44	3.3	27.49	25.08	28.61	3.06	2.5	2.7	831	827	900	104	108	96	809	782	879	92	72	82	ERH1	PREDICTED: phosphatidylinositol:ceramide inositolphosphotransferase isoform X1 [Elaeis guineensis]	-	-	-	-	-	-	-
LOC105033023	0.73	1	0.67	3.7	2.61	2.6	1.21	0.75	0.62	1.82	1.68	2.99	10	13	11	54	37	34	15	9	8	23	23	38	ATPD	PREDICTED: ATP synthase subunit delta, chloroplastic-like [Elaeis guineensis]	Metabolism;Metabolism;Metabolism	Global and overview maps;Energy metabolism;Energy metabolism	ko01100//Metabolic pathways;ko00190//Oxidative phosphorylation;ko00195//Photosynthesis	K02113;K02113;K02113	-	-	-
LOC105033027	0.92	1.78	1.2	2.72	3.1	2.42	1.61	1.31	1.34	2.56	2.83	2.93	30.22	56.54	41.57	90.88	96.28	69.46	46.89	40.56	40.63	75.89	80.46	88.14	MTERF15	PREDICTED: transcription termination factor MTERF2, chloroplastic-like isoform X2 [Elaeis guineensis]	-	-	-	-	-	-	-
LOC105033028	4.45	3.97	3.88	3.22	2.64	2.9	4.84	5.54	5.77	5.33	5.46	5.52	200	172	185	147	112	114	193	234	240	217	213	227	--	PREDICTED: transcription termination factor MTERF2, chloroplastic [Elaeis guineensis]	-	-	-	-	-	-	-
LOC105033029	18.37	18.89	18.5	16.44	16.36	16.25	20.62	21.23	22.7	24.5	24.58	23.62	1009	969	1036	898	841	772	999	1094	1141	1256	1183	1208	Os08g0175300	PREDICTED: DNA polymerase I A, chloroplastic isoform X1 [Elaeis guineensis]	Metabolism;Metabolism;Metabolism;Genetic Information Processing;Genetic Information Processing;Genetic Information Processing;Genetic Information Processing	Global and overview maps;Nucleotide metabolism;Nucleotide metabolism;Replication and repair;Replication and repair;Replication and repair;Replication and repair	ko01100//Metabolic pathways;ko00230//Purine metabolism;ko00240//Pyrimidine metabolism;ko03420//Nucleotide excision repair;ko03440//Homologous recombination;ko03030//DNA replication;ko03410//Base excision repair	K02335;K02335;K02335;K02335;K02335;K02335;K02335	-	-	-
LOC105033030	9.86	9.57	8.83	12.61	11.31	12.36	8.95	10.25	8.12	14.11	13.89	14.71	236	222	229	316	262	272	194	234	187	311	300	336	--	PREDICTED: transcription termination factor MTERF15, mitochondrial-like [Elaeis guineensis]	-	-	-	-	-	-	-
LOC105033031	0	0	0	0	0	0	0	0	0	0	0	0	0	0	0	0	0	0	0	0	0	0	0	0	--	PREDICTED: non-specific lipid-transfer protein-like protein At5g64080 [Elaeis guineensis]	-	-	-	-	-	-	-
LOC105033032	0	0	0	0	0	0	0	0	0	0	0	0	0	0	0	0	0	0	0	0	0	0	0	0	--	PREDICTED: non-specific lipid-transfer protein-like protein At5g64080 [Elaeis guineensis]	-	-	-	-	-	-	-
LOC105033034	0.04	0	0.04	0.23	0.2	0.04	0	0	0	0.55	0.66	0.25	1	0	1	6	5	1	0	0	0	13	15	6	AAO	PREDICTED: L-ascorbate oxidase-like [Elaeis guineensis]	-	-	-	-	-	GO:0016682//oxidoreductase activity, acting on diphenols and related substances as donors, oxygen as acceptor;GO:0043169//cation binding	GO:0044710//single-organism metabolic process
LOC105033036	0	0	0	0	0	0	0	0	0	0	0	0	0	0	0	0	0	0	0	0	0	0	0	0	--	PREDICTED: proline-rich protein 36-like [Elaeis guineensis]	-	-	-	-	-	-	-
LOC105033038	55.69	60.09	60.5	27.27	29.86	30.26	75.87	75.65	74.37	51.41	52.01	53.67	1495	1563	1711	770	787	731	1803	1895	1837	1284	1232	1356	FTSZ2-1	PREDICTED: cell division protein FtsZ homolog 2-1, chloroplastic [Elaeis guineensis]	-	-	-	-	-	-	-
LOC105033039	25.4	24.19	23.86	18.11	18.17	18.17	28.33	27.83	30.14	19.87	19.37	21.24	768	705	765	556	519	481	759	790	843	544	508	587	--	PREDICTED: probable E3 ubiquitin-protein ligase MARCH10 [Phoenix dactylifera]	-	-	-	-	-	-	-
LOC105033040	41.9	45.06	42.93	58.21	57.12	60.32	42.82	42.6	43.63	60.3	60.51	58.19	1077	1116	1170	1519	1387	1357	975	1028	1037	1403	1349	1367	CIA1	PREDICTED: protein CIA1 [Elaeis guineensis]	-	-	-	-	GO:0043234//protein complex	GO:0016740//transferase activity	-
LOC105033041	184.68	195.77	200.69	301.06	297.93	306.62	186.88	194	197.93	241.54	236.47	231.71	2626	2682	3026	4345	4003	3817	2354	2589	2601	3112	2918	3012	RPL10A	PREDICTED: 60S ribosomal protein L10a [Elaeis guineensis]	Genetic Information Processing	Translation	ko03010//Ribosome	K02865	-	-	-
LOC105033042	3.71	3.85	4.31	6.54	5.14	5.95	4.27	4.94	5.63	4.41	6.67	5.08	52	52	64	93	68	73	53	65	73	56	81	65	--	transcriptional adapter 2-beta isoform X1 [Ananas comosus]	-	-	-	-	-	-	-
LOC105033043	4.83	5.55	5.27	3.44	3.98	3.27	4.64	5.55	5.66	3.92	4.29	3.84	126	143	147	93	100	75	106	139	139	95	97	93	--	Syntaxin-61 [Anthurium amnicola]	-	-	-	-	-	-	-
LOC105033044	17.87	19.45	22.85	76.38	74.97	73.09	28.18	31.55	30.55	48.28	49.69	49.17	245	257	332	1063	970	877	342	406	387	599	591	616	FDX3	PREDICTED: ferredoxin, root R-B1-like [Elaeis guineensis]	Metabolism	Energy metabolism	ko00195//Photosynthesis	K02639	-	-	-
LOC105033046	1.11	1.11	0.51	12.71	14.16	13.14	0.48	0.19	0.35	2.36	1.63	2.42	31	30	15	362	376	322	12	5	9	60	40	62	At2g27500	PREDICTED: glucan endo-1,3-beta-glucosidase 14-like isoform X1 [Elaeis guineensis]	-	-	-	-	-	GO:0008422//beta-glucosidase activity	GO:0044238//primary metabolic process
LOC105033047	1.01	1.23	1.47	1.66	1.54	1.51	1.03	1.15	1.17	1.49	1.44	1.74	30	35	46	50	43	39	27	32	32	40	37	47	At2g36240	PREDICTED: LOW QUALITY PROTEIN: pentatricopeptide repeat-containing protein At2g36240 [Elaeis guineensis]	-	-	-	-	-	-	-
LOC105033048	0	0	0	0	0	0	0	0	0	0	0	0	0	0	0	0	0	0	0	0	0	0	0	0	--	PREDICTED: formin-like protein 6 [Elaeis guineensis]	-	-	-	-	-	-	-
LOC105033049	33.61	33.29	35.76	73.75	74.35	72.9	35.58	33.07	35.5	43.47	47.62	47.57	1262	1205	1424	2812	2638	2396	1184	1166	1233	1478	1551	1633	AVP1	PREDICTED: pyrophosphate-energized vacuolar membrane proton pump [Elaeis guineensis]	Metabolism	Energy metabolism	ko00190//Oxidative phosphorylation	K01507	-	GO:0015405//P-P-bond-hydrolysis-driven transmembrane transporter activity	GO:0006818//hydrogen transport;GO:0044763//single-organism cellular process
LOC105033050	11.58	12.04	11.1	7.33	8.99	7.16	11.53	10.61	10.09	6.71	8.6	7.95	276	276	280	177	202	149	243	237	222	145	178	173	TYRAAT2	PREDICTED: arogenate dehydrogenase 2, chloroplastic [Elaeis guineensis]	Metabolism;Metabolism;Metabolism;Metabolism	Global and overview maps;Global and overview maps;Global and overview maps;Amino acid metabolism	ko01100//Metabolic pathways;ko01110//Biosynthesis of secondary metabolites;ko01230//Biosynthesis of amino acids;ko00400//Phenylalanine, tyrosine and tryptophan biosynthesis	K15227;K15227;K15227;K15227	-	GO:0016628//oxidoreductase activity, acting on the CH-CH group of donors, NAD or NADP as acceptor	GO:0006570//tyrosine metabolic process
LOC105033051	14.39	15.69	15.24	20.38	22.63	20.74	20.08	17.35	19.97	24.41	24.49	25.39	303	319	341	436	451	383	374	344	390	466	448	489	SRG1	PREDICTED: protein SRG1 [Elaeis guineensis]	-	-	-	-	-	-	-
LOC105033052	2.01	3.42	3.69	5.83	4.32	5.49	2.4	3.93	3.38	4.5	3.16	2.93	36	59	70	106	73	86	38	66	56	73	49	48	CNB1	PREDICTED: calcineurin subunit B [Elaeis guineensis]	-	-	-	-	-	-	-
LOC105033053	3.56	2.87	2.79	1.85	2.16	1.32	2.96	2.64	3.04	2.23	2.8	2.45	148	115	123	78	85	48	109	103	117	84	101	93	PCMP-H40	PREDICTED: putative pentatricopeptide repeat-containing protein At3g01580 [Elaeis guineensis]	-	-	-	-	-	-	-
LOC105033054	4.75	4.18	4.71	1	1.36	0.65	2.75	3.38	3.4	1.62	0.98	1.11	138	117	144	30	38	16	72	92	93	42	25	30	At5g34940	PREDICTED: heparanase-like protein 3 [Elaeis guineensis]	Metabolism;Metabolism	Global and overview maps;Glycan biosynthesis and metabolism	ko01100//Metabolic pathways;ko00531//Glycosaminoglycan degradation	K07964;K07964	-	-	-
LOC105033055	14.53	13.77	16.19	50.27	46.66	45.54	16.91	17.54	17.69	26.03	24.69	25.46	391	357	462	1372	1185	1071	403	443	440	634	576	626	Cbwd1	PREDICTED: uncharacterized GTP-binding protein YjiA-like [Phoenix dactylifera]	-	-	-	-	-	-	-
LOC105033056	24.92	25.83	24.88	31.3	28.39	28.06	31.7	30.17	35.8	36.33	35.17	35.22	860	859	908	1092	925	846	966	976	1140	1131	1050	1108	--	PREDICTED: F-box/LRR-repeat protein 14 [Elaeis guineensis]	-	-	-	-	-	-	-
LOC105033057	41.08	40.2	40.27	51.18	52.81	52.73	43.39	41.41	42.72	41.16	39.18	38.56	2367	2232	2460	2994	2875	2659	2215	2240	2276	2147	1958	2031	TPR3	PREDICTED: protein TPR3 [Elaeis guineensis]	-	-	-	-	-	-	-
LOC105033058	0	0	0	0	0	0	0	0	0	0	0	0	0	0	0	0	0	0	0	0	0	0	0	0	At1g51880	PREDICTED: probable LRR receptor-like serine/threonine-protein kinase At1g05700 [Elaeis guineensis]	-	-	-	-	-	-	-
LOC105033059	16.5	17.97	18.43	12.97	13.39	15.9	16.96	18.21	17.45	15.21	12.03	13.04	223	234	264	178	171	188	203	231	218	186	141	161	--	PREDICTED: calmodulin-binding transcription activator 4-like isoform X1 [Phoenix dactylifera]	-	-	-	-	-	-	-
LOC105033060	0.76	0.48	0.67	0.3	0.46	0.41	0.8	0.62	0.39	0.39	0.47	0.5	30	18	28	12	17	14	28	23	14	14	16	18	--	PREDICTED: uncharacterized protein LOC105033060 [Elaeis guineensis]	-	-	-	-	-	-	-
LOC105033061	0	0.02	0	0	0	0	0	0	0	0	0	0	0	1	0	0	0	0	0	0	0	0	0	0	--	PREDICTED: uncharacterized protein LOC105033061 [Elaeis guineensis]	-	-	-	-	-	-	-
LOC105033062	2.32	1.69	2.12	0.34	0.12	0.18	1.05	1.2	1.09	0.43	0.27	0.42	60	42	58	9	3	4	24	29	26	10	6	10	CXP;2-3	PREDICTED: serine carboxypeptidase II-3-like [Elaeis guineensis]	-	-	-	-	-	-	-
LOC105033063	14.39	15.5	14.64	24.1	26.04	25.37	18.14	17.79	18.49	27.47	24.09	27.73	549	585	600	955	962	865	620	643	667	964	816	990	FTSH5	PREDICTED: ATP-dependent zinc metalloprotease FTSH 5, mitochondrial isoform X1 [Elaeis guineensis]	-	-	-	-	-	-	-
LOC105033064	0	0	0	0.1	0.04	0.12	0.04	0	0	0.04	0.08	0.04	0	0	0	3	1	3	1	0	0	1	2	1	CXP;2-3	PREDICTED: serine carboxypeptidase II-3-like [Elaeis guineensis]	-	-	-	-	-	GO:0008233//peptidase activity	-
LOC105033065	2.25	2.51	2.59	5	5.33	5.19	3.19	2.66	2.74	6.24	5.76	6.49	55	59	67	124	123	111	69	61	62	138	122	145	--	PREDICTED: methyltransferase-like protein 13 [Elaeis guineensis]	-	-	-	-	-	-	-
LOC105033067	0	0	0	0	0	0	0	0	0	0	0	0	0	0	0	0	0	0	0	0	0	0	0	0	--	Armadillo [Corchorus olitorius]	-	-	-	-	-	-	-
LOC105033068	0	0	0	0	0	0	0	0	0	0	0	0	0	0	0	0	0	0	0	0	0	0	0	0	--	PREDICTED: putative invertase inhibitor [Elaeis guineensis]	-	-	-	-	-	-	-
LOC105033069	0	0	0	0	0	0	0	0	0	0	0	0	0	0	0	0	0	0	0	0	0	0	0	0	--	pollen allergen Pla o 1 [Platanus orientalis]	-	-	-	-	-	-	-
LOC105033071	20.93	21.62	20.77	7.74	7.81	8.7	21.32	21.32	20.49	19.4	17.75	19.48	746	745	786	279	264	271	673	715	676	629	551	635	IQD1	PREDICTED: protein IQ-DOMAIN 1 [Elaeis guineensis]	-	-	-	-	-	-	-
LOC105033072	2.15	2.32	1.86	9.07	7.19	7.36	2.88	3.57	3.29	9.19	10.88	11.84	48	50	44	206	152	144	57	75	68	186	211	242	--	inverted formin-2-like [Zea mays]	-	-	-	-	-	-	-
LOC105033073	75.19	74.71	74.09	54.8	53.6	50.51	76.17	70.6	73.63	48.17	49.93	49.75	1250	1197	1306	925	842	735	1122	1102	1132	725	720	756	--	PREDICTED: uncharacterized protein LOC105033073 [Elaeis guineensis]	-	-	-	-	-	-	-
LOC105033074	22.55	21.94	22.86	5.2	4.58	4.63	18.49	20.19	20.78	8.71	9.19	9.82	618	579	665	145	119	111	450	520	527	218	220	247	NFYA10	PREDICTED: nuclear transcription factor Y subunit A-10-like isoform X1 [Elaeis guineensis]	-	-	-	-	-	-	-
LOC105033076	5.43	5.34	5.39	7.11	7.26	6.04	5.16	2.66	4.79	7.02	5.85	6.8	76	72	80	101	96	74	64	35	62	89	71	87	--	PREDICTED: maintenance of telomere capping protein 1-like [Solanum lycopersicum]	-	-	-	-	-	-	-
LOC105033078	19.44	18.69	17.66	28.27	26.88	27.79	15.39	12.99	13.65	38.44	42.85	40.74	271	251	261	400	354	339	190	170	176	485	518	519	ERF3	PREDICTED: ethylene-responsive transcription factor 12-like [Elaeis guineensis]	-	-	-	-	-	-	-
LOC105033079	262.6	250.07	249.86	163.51	165.66	163.57	241.26	222.72	255.47	167.64	169.5	154.18	2931	2690	2957	1853	1747	1598	2386	2334	2637	1694	1641	1573	RPS15	PREDICTED: 40S ribosomal protein S15 [Elaeis guineensis]	Genetic Information Processing	Translation	ko03010//Ribosome	K02958	GO:0044391//ribosomal subunit	GO:0005198//structural molecule activity	GO:0010467//gene expression
LOC105033080	109.56	106.2	104.88	114.39	112.98	108.15	160.31	158.31	153.13	173.42	174.95	180.65	1794	1676	1821	1902	1748	1550	2326	2434	2319	2571	2485	2704	At2g30620	PREDICTED: histone H1-like [Elaeis guineensis]	-	-	-	-	-	-	-
LOC105033081	10.47	11.12	10.3	32.43	32.61	31.99	10.93	12.35	12.51	24.96	23.23	24.88	211	215	220	666	621	563	196	235	234	455	407	458	OsI_13745	PREDICTED: alpha N-terminal protein methyltransferase 1 isoform X3 [Elaeis guineensis]	-	-	-	-	-	-	-
LOC105033082	22.71	23.89	23.47	23.18	23.57	24.74	17.24	18.07	16.38	13.7	15.69	14.49	640	657	706	672	632	618	436	484	429	354	389	374	URGT6	PREDICTED: UDP-galactose transporter 2 [Elaeis guineensis]	-	-	-	-	-	-	-
LOC105033083	272.49	269.67	260.07	425.58	431.57	438.13	367.51	352.6	370.4	514.49	521.65	502.37	4174	3981	4224	6619	6246	5874	4988	5071	5247	7135	6931	7034	At2g30620	PREDICTED: histone H1-like [Elaeis guineensis]	-	-	-	-	-	-	-
LOC105033084	5.69	5.77	5.91	9.27	9.65	9.38	5.07	4.86	5.59	9.46	9.62	9.13	456	445	500	750	731	659	360	364	416	683	668	664	HAC12	PREDICTED: histone acetyltransferase HAC1-like isoform X1 [Elaeis guineensis]	-	-	-	-	-	-	-
LOC105033087	162.28	150.74	151.01	141.68	135.48	136.43	188.59	181.26	169.86	158.64	160.55	161.75	3532	3162	3485	3131	2786	2599	3637	3704	3419	3126	3031	3218	UBA2A	PREDICTED: UBP1-associated protein 2A-like [Phoenix dactylifera]	Genetic Information Processing	Transcription	ko03040//Spliceosome	K12741	-	-	-
LOC105033088	8.11	10	8.2	3.46	4	3.45	9.76	8.68	8.23	7.76	7.79	6.45	180	214	193	78	84	67	192	181	169	156	150	131	--	NF-kappa-B inhibitor-like protein 2 isoform 1 [Theobroma cacao]	-	-	-	-	-	-	GO:0009058//biosynthetic process
LOC105033089	60.5	55.51	58.5	48.4	53.46	43.38	46.8	52.07	50.65	56.55	52.14	60.49	709	627	727	576	592	445	486	573	549	600	530	648	TFCA	PREDICTED: tubulin-folding cofactor A [Elaeis guineensis]	-	-	-	-	GO:0015630//microtubule cytoskeleton;GO:0044444//cytoplasmic part	GO:0005515//protein binding	GO:0043623//cellular protein complex assembly
LOC105033090	0.65	0.34	0.61	0.32	0.75	0.3	0.7	0.34	0.54	0.45	0.71	0.45	22	11	22	11	24	9	21	11	17	14	21	14	PDE247	PREDICTED: pentatricopeptide repeat-containing protein At1g05750, chloroplastic [Elaeis guineensis]	-	-	-	-	GO:0009536//plastid	-	-
LOC105033091	0.14	0.25	0.09	0.05	0	0	0	0.05	0.16	0.21	0.28	0	3	5	2	1	0	0	0	1	3	4	5	0	LBD18	PREDICTED: LOB domain-containing protein 18-like [Elaeis guineensis]	-	-	-	-	-	-	-
LOC105033092	7.64	7.14	7.66	11.43	9.87	8.73	7.09	7.33	6.32	7.69	6.32	6.7	191	172	203	290	233	191	157	172	146	174	137	153	CLPT1	PREDICTED: ATP-dependent Clp protease ATP-binding subunit CLPT1, chloroplastic-like [Elaeis guineensis]	-	-	-	-	-	-	-
LOC105033093	21.2	21.48	21.14	30.68	30.17	31.29	23.16	23.07	22.86	27.12	27.91	27.69	549.51	536.55	581.06	807.41	739	710	532	561.5	548	636.5	627.58	656	SKIP16	PREDICTED: LOW QUALITY PROTEIN: F-box protein SKIP16 [Elaeis guineensis]	-	-	-	-	-	-	-
LOC105033095	10.12	11.4	10.33	15.29	13.74	12.2	9.67	9.93	11.29	12.27	10.94	12.46	470	510	508.71	721	602.65	496	398	433	485	516	440.54	529	--	LOW QUALITY PROTEIN: luc7-like protein [Asparagus officinalis]	-	-	-	-	-	-	-
LOC105033096	3.89	3.28	3.37	4.52	4.61	4.28	8.91	8.91	8.82	8.21	9.31	9.5	134	109	123	158	150	129	272	288	281	256	278	299	GRF1	PREDICTED: LOW QUALITY PROTEIN: growth-regulating factor 7-like [Elaeis guineensis]	-	-	-	-	-	-	-
LOC105033098	39.67	41.28	40.81	6.44	6.57	5.54	35.3	33.4	35.41	16.28	18.6	16.25	1055	1058	1151	174	165	129	832	834	871	392	429	395	--	PREDICTED: uncharacterized protein LOC105033098 [Elaeis guineensis]	-	-	-	-	-	-	-
LOC105033099	0	0.09	0	0	0.14	0.05	0.05	0.1	0	0.25	0.26	0.49	0	2	0	0	3	1	1	2	0	5	5	10	NAC043	PREDICTED: NAC domain-containing protein 43-like [Elaeis guineensis]	-	-	-	-	-	-	-
LOC105033100	11.12	9.42	10.44	1.64	1.4	1.61	2.95	3.63	3.14	5.45	6.56	6.49	268	219	267	40	32	34	63	82	70	119	137	143	ARP1	PREDICTED: RNA-binding protein 24-B-like isoform X1 [Elaeis guineensis]	-	-	-	-	-	-	-
LOC105033101	89.63	84.07	81.53	33.07	29.02	29.78	69.55	68.64	63.87	63.96	66.89	71.78	2314	2092	2232	867	708	673	1591	1664	1525	1495	1498	1694	At1g32860	PREDICTED: glucan endo-1,3-beta-glucosidase 11-like [Elaeis guineensis]	-	-	-	-	-	-	-
LOC105033103	133.38	129.51	129.77	143.27	140.5	142.6	118.22	115.35	112.24	103.6	111.41	109.11	1543	1444	1592	1683	1536	1444	1212	1253	1201	1085	1118	1154	RPP1A	PREDICTED: 60S acidic ribosomal protein P1 [Elaeis guineensis]	Genetic Information Processing	Translation	ko03010//Ribosome	K02942	GO:0030529//intracellular ribonucleoprotein complex	-	GO:0034645//cellular macromolecule biosynthetic process
LOC105033104	22.3	24.38	23.94	56	55.05	56.14	37.22	36.09	35.32	57.29	56.97	59.94	581	612	661	1481	1355	1280	859	883	851	1351	1287	1427	--	PREDICTED: protein IQ-DOMAIN 14-like isoform X1 [Elaeis guineensis]	-	-	-	-	-	-	-
LOC105033106	0	0	0	0	0	0	0	0	0	0	0.06	0	0	0	0	0	0	0	0	0	0	0	1	0	At1g32780	PREDICTED: alcohol dehydrogenase-like 3 [Elaeis guineensis]	Metabolism;Metabolism;Metabolism;Metabolism;Metabolism	Global and overview maps;Global and overview maps;Carbohydrate metabolism;Lipid metabolism;Amino acid metabolism	ko01100//Metabolic pathways;ko01110//Biosynthesis of secondary metabolites;ko00010//Glycolysis / Gluconeogenesis;ko00071//Fatty acid degradation;ko00350//Tyrosine metabolism	K00001;K00001;K00001;K00001;K00001	-	GO:0003824//catalytic activity;GO:0043169//cation binding	GO:0044710//single-organism metabolic process
LOC105033107	0	0	0	0	0	0	0	0	0	0	0	0	0	0	0	0	0	0	0	0	0	0	0	0	PLP3	PREDICTED: patatin-like protein 3 [Elaeis guineensis]	-	-	-	-	-	-	-
LOC105033108	12.29	10.86	13.17	10.67	12.11	10.58	12	10.66	10.6	12.33	13.32	12.78	531	452	603	468	494	400	459	432	424	482	499	504	UBP9	PREDICTED: ubiquitin carboxyl-terminal hydrolase 9-like isoform X2 [Elaeis guineensis]	-	-	-	-	-	-	-
LOC105033109	1.81	1.37	1.58	1.6	1.35	1.68	1.63	1.9	1.2	1.27	1.12	1.15	42	31	38	38	30	33	34	42	26	26	22	24	--	PREDICTED: uncharacterized protein LOC105033109 isoform X1 [Elaeis guineensis]	-	-	-	-	-	-	-
LOC105033110	0.38	0.7	0.44	0.21	0.49	0.29	0.29	0.54	0.46	0.37	0.44	0.56	9	16	11	5	11	6	6	12	10	8	9	12	MYB83	PREDICTED: transcription factor MYB46 [Elaeis guineensis]	Organismal Systems	Environmental adaptation	ko04626//Plant-pathogen interaction	K09422	-	-	-
LOC105033111	86.79	90.16	87.42	66.91	68.77	65.42	107.81	102.82	104.16	104.36	106.21	104.27	3634.97	3622	3895.96	2851.98	2743.94	2421.98	4027.95	4038.98	4058.78	4056.98	3918.75	4065.84	Os02g0139700	PREDICTED: cycloartenol synthase [Elaeis guineensis]	Metabolism;Metabolism;Metabolism	Global and overview maps;Global and overview maps;Lipid metabolism	ko01100//Metabolic pathways;ko01110//Biosynthesis of secondary metabolites;ko00100//Steroid biosynthesis	K01853;K01853;K01853	-	-	-
LOC105033112	1.85	2.02	2.05	1.98	1.72	2.15	1.48	1.73	1	2.08	1.73	1.89	58	61	68	63	51	59	41	51	29	59	47	54	DYW9	PREDICTED: putative pentatricopeptide repeat-containing protein At5g52630 [Elaeis guineensis]	-	-	-	-	-	-	-
LOC105033113	1.11	1.66	1.92	0.4	0.49	0.3	0.36	0.93	0.5	0.61	0.44	0.41	38	55	70	14	16	9	11	30	16	19	13	13	--	PREDICTED: uncharacterized protein LOC105033113 [Elaeis guineensis]	-	-	-	-	-	-	-
LOC105033114	13.66	14.88	14.19	7.16	5.22	6.75	15.63	15.62	15.96	10.66	10.88	10.05	452	470	496	244	164	196	458	485	492	323	318	310	DTX42	PREDICTED: protein DETOXIFICATION 42 isoform X1 [Elaeis guineensis]	-	-	-	-	-	-	-
LOC105033115	33.86	32.64	35.3	29.83	28.75	27.38	31.23	31.3	32.25	32.36	31.34	34.32	1537	1428	1699	1375	1233	1088	1256	1334	1354	1330	1234	1424	Os03g0216600	PREDICTED: probable glucan 1,3-alpha-glucosidase [Elaeis guineensis]	Metabolism;Genetic Information Processing;Metabolism	Global and overview maps;Folding, sorting and degradation;Glycan biosynthesis and metabolism	ko01100//Metabolic pathways;ko04141//Protein processing in endoplasmic reticulum;ko00510//N-Glycan biosynthesis	K05546;K05546;K05546	-	GO:0005488//binding;GO:0016798//hydrolase activity, acting on glycosyl bonds	GO:0044238//primary metabolic process
LOC105033116	102.12	99.42	99.3	99.86	103.55	106.42	104.32	106.06	101.45	102.23	106.34	99.47	2913	2733	3004	2891	2790	2656	2636	2840	2677	2640	2631	2593	PES	PREDICTED: pescadillo homolog isoform X1 [Elaeis guineensis]	-	-	-	-	GO:0030684//preribosome;GO:0031981//nuclear lumen	GO:0005488//binding	GO:0000460//maturation of 5.8S rRNA;GO:0000470//maturation of LSU-rRNA
LOC105033117	0	0	0	0	0.09	0	0	0	0.09	0.09	0	0.18	0	0	0	0	1	0	0	0	1	1	0	2	OLE18	PREDICTED: oleosin 18 kDa-like [Elaeis guineensis]	-	-	-	-	-	-	-
LOC105033118	13.68	11.56	12.48	18.86	18.19	19.83	11.91	11.82	12.53	17.12	18.66	17.9	398	324	385	557	500	505	307	323	337	451	471	476	--	PREDICTED: protein transport protein SEC31 [Elaeis guineensis]	-	-	-	-	-	-	-
LOC105033119	34.29	36.56	33.43	42.46	43.42	43.41	38.7	34.12	35.23	35.74	34.29	32.22	1064	1093	1100	1338	1273	1179	1064	994	1011	1004	923	914	At1g72550	PREDICTED: phenylalanine--tRNA ligase beta subunit, cytoplasmic [Elaeis guineensis]	Genetic Information Processing	Translation	ko00970//Aminoacyl-tRNA biosynthesis	K01890	GO:0044424//intracellular part	GO:0003676//nucleic acid binding;GO:0004812//aminoacyl-tRNA ligase activity;GO:0032550//purine ribonucleoside binding;GO:0046872//metal ion binding	GO:0006418//tRNA aminoacylation for protein translation
LOC105033120	28.42	28.05	30.49	4.25	4.13	4.19	18.37	16.87	16.66	5.99	4.8	5.37	979	930	1105	161	139	131	557	544	529	203	157	181	DTX42	PREDICTED: protein DETOXIFICATION 42-like [Elaeis guineensis]	-	-	-	-	GO:0031224//intrinsic component of membrane	GO:0015291//secondary active transmembrane transporter activity	GO:0044763//single-organism cellular process
LOC105033122	0	0	0	0	0	0	0	0	0	0	0	0	0	0	0	0	0	0	0	0	0	0	0	0	--	PREDICTED: uncharacterized protein LOC105033122 [Elaeis guineensis]	-	-	-	-	-	-	-
LOC105033123	8.6	6.99	6.63	6.71	6.34	6.24	6.5	5.82	6.39	9.67	9.4	9.25	115	90	94	91	80	73	77	73	79	117	109	113	CPLS1	PREDICTED: ATP-dependent Clp protease adapter protein CLPS1, chloroplastic [Elaeis guineensis]	-	-	-	-	-	-	-
LOC105033124	23.71	22.77	22.61	19.72	18.55	19.67	22.01	22.54	23.68	24	22.59	23.9	1443	1339	1460	1223	1070	1048	1189	1292	1340	1326	1198	1333	SIS8	PREDICTED: serine/threonine-protein kinase EDR1-like isoform X1 [Elaeis guineensis]	-	-	-	-	-	GO:0016301//kinase activity	GO:0006796//phosphate-containing compound metabolic process
LOC105033125	30.61	30.51	30.47	89.84	88.88	93.93	37.71	36.47	38	84.98	85.35	85.23	917	881	968	2733	2516	2463	1001	1026	1053	2305	2218	2334	ILL6	PREDICTED: IAA-amino acid hydrolase ILR1-like 6 [Elaeis guineensis]	-	-	-	-	-	GO:0003824//catalytic activity	GO:0001101//response to acid chemical;GO:0006950//response to stress;GO:0009694//jasmonic acid metabolic process;GO:0051707//response to other organism
LOC105033126	7.96	8.31	8.23	6.95	6.76	7.29	9.46	10.02	8.71	8.24	7.37	7.55	250	251	275	223	202	201	263	296	254	235	202	218	At3g59040	PREDICTED: pentatricopeptide repeat-containing protein At3g59040 isoform X1 [Elaeis guineensis]	-	-	-	-	-	-	-
LOC105033127	20.34	22.4	21.76	20.25	20.64	21.29	24.34	24.14	24.89	25.8	26.13	26.72	1111	1179	1260	1123	1065	1018	1178	1238	1257	1276	1238	1334	MED35C	PREDICTED: pre-mRNA-processing protein 40C isoform X2 [Elaeis guineensis]	Genetic Information Processing	Transcription	ko03040//Spliceosome	K12824	-	-	-
LOC105033128	6.33	5.18	6.82	8.02	8.34	8.66	6.66	7.98	8.2	10.18	10.28	10.32	147	116	168	189	183	176	137	174	176	214	207	219	PPR336	PREDICTED: pentatricopeptide repeat-containing protein At1g61870, mitochondrial [Elaeis guineensis]	-	-	-	-	-	-	-
LOC105033129	11.58	11.44	11.41	18.47	17.85	16.24	11.43	11.8	11.49	21.58	23	21.13	244	236	250	397	349	301	216	235	227	412	415	409	At4g36680	PREDICTED: pentatricopeptide repeat-containing protein At4g36680, mitochondrial-like [Elaeis guineensis]	-	-	-	-	-	-	-
LOC105033130	17.31	17.68	16.9	15.38	13.91	13.72	16.29	19.01	19.61	21.27	19.49	17.98	389	383	403	352	296	270	326	401	408	433	381	372	SMH6	PREDICTED: single myb histone 5 isoform X1 [Elaeis guineensis]	Organismal Systems	Environmental adaptation	ko04626//Plant-pathogen interaction	K09422	-	-	-
LOC105033131	0.44	0	0.14	8.92	10.52	8.26	0.08	0.62	0.16	0.97	0.67	0.32	6	0	2	124	136	99	1	8	2	12	8	4	TLP1	PREDICTED: thaumatin-like protein 1 [Elaeis guineensis]	-	-	-	-	-	-	-
LOC105033132	0	0	0	0	0	0	0	0	0	0	0	0	0	0	0	0	0	0	0	0	0	0	0	0	SSL13	PREDICTED: protein STRICTOSIDINE SYNTHASE-LIKE 13 [Elaeis guineensis]	-	-	-	-	-	GO:0016843//amine-lyase activity	-
LOC105033133	1.47	1.19	0.57	3.65	2.95	3.12	2.59	3.54	2.54	1.99	1.38	2.39	27	21	11	68	51	50	42	61	43	33	22	40	--	PREDICTED: UPF0496 protein 4-like [Elaeis guineensis]	-	-	-	-	-	-	-
LOC105033134	40.4	40.36	40.09	30.39	26.26	28.53	54.64	57.38	51.53	52.75	53.65	56.71	974	938	1025	744	598	602	1167	1299	1149	1151	1122	1250	NET3A	PREDICTED: kinase-interacting family protein-like [Elaeis guineensis]	-	-	-	-	-	-	-
LOC105033135	0	0	0	0	0	0	0	0	0	0	0	0	0	0	0	0	0	0	0	0	0	0	0	0	--	PREDICTED: uncharacterized protein LOC105033135 [Elaeis guineensis]	-	-	-	-	-	-	-
LOC105033137	0	0	0	0	0	0	0	0	0	0	0	0	0	0	0	0	0	0	0	0	0	0	0	0	--	PREDICTED: F-box protein SKIP23-like [Elaeis guineensis]	-	-	-	-	-	-	-
LOC105033138	0	0	0	0	0.1	0	0	0.1	0.1	0	0	0.1	0	0	0	0	1	0	0	1	1	0	0	1	PSBT	PREDICTED: photosystem II 5 kDa protein, chloroplastic-like [Elaeis guineensis]	-	-	-	-	GO:0044424//intracellular part	-	-
LOC105033139	116.39	118.61	118.05	56.17	56.28	56.89	100.43	97.44	101.24	62.05	63.17	62.94	6887	6764	7411	3367	3136	2932	5256	5395	5538	3313	3238	3391	CESA8	PREDICTED: probable cellulose synthase A catalytic subunit 8 [UDP-forming] [Elaeis guineensis]	-	-	-	-	GO:0031224//intrinsic component of membrane	GO:0016759//cellulose synthase activity;GO:0046914//transition metal ion binding	GO:0030243//cellulose metabolic process;GO:0045229//external encapsulating structure organization
LOC105033140	117.78	122.09	122.36	162.34	163.85	155.12	131.74	127.63	130.78	145.5	139.91	138.15	2010	2008	2214	2813	2642	2317	1992	2045	2064	2248	2071	2155	RPS2D	PREDICTED: 40S ribosomal protein S2-2-like [Elaeis guineensis]	Genetic Information Processing	Translation	ko03010//Ribosome	K02981	GO:0044391//ribosomal subunit	GO:0005198//structural molecule activity	GO:0010467//gene expression
LOC105033141	0	0	0	0.37	0.16	0.09	0	0	0	0	0	0.17	0	0	0	5	2	1	0	0	0	0	0	2	TLP1	PREDICTED: thaumatin-like protein 1 [Elaeis guineensis]	-	-	-	-	-	-	-
LOC105033142	3.1	3.81	3.69	5.42	5.08	5.68	4.47	4.91	4.51	5.14	4.67	4.79	167	197	209	292	254	271	213	243	224	251	215	236	--	PREDICTED: uncharacterized protein LOC105033142 isoform X1 [Elaeis guineensis]	-	-	-	-	-	-	-
LOC105033143	0.91	1.15	1.05	1.62	1.74	1.66	1.89	2.54	3.13	4.9	4.36	4.1	32	39	39	58	58	51	59	84	102	156	133	132	--	PREDICTED: myosin heavy chain, embryonic smooth muscle isoform-like [Elaeis guineensis]	-	-	-	-	-	-	-
LOC105033144	28.7	29.29	28.52	40.39	43.82	40.07	32.55	28.68	31.06	37.47	35.32	37.06	1682	1654	1772	2403	2426	2055	1690	1578	1683	1988	1795	1985	OBE4	PREDICTED: protein OBERON 4-like [Elaeis guineensis]	-	-	-	-	-	-	-
LOC105033146	0	0	0	0	0.05	0	0	0	0	0	0	0	0	0	0	0	1	0	0	0	0	0	0	0	PG2	PREDICTED: polygalacturonase-like [Elaeis guineensis]	Metabolism;Metabolism	Global and overview maps;Carbohydrate metabolism	ko01100//Metabolic pathways;ko00040//Pentose and glucuronate interconversions	K01213;K01213	-	GO:0016787//hydrolase activity	GO:0008152//metabolic process
LOC105033147	6.16	7.87	6.51	7.62	7.48	7.56	7.27	7.39	6.71	9.76	10.34	10.12	286	352	320	359	328	307	299	322	288	410	416	429	xpo7-b	PREDICTED: exportin-7-B-like [Elaeis guineensis]	-	-	-	-	-	-	-
LOC105033148	1.17	0.97	1.27	0.92	1.18	0.8	2.11	1.62	1.77	2.13	1.82	2.37	20	16	23	16	19	12	32	26	28	33	27	37	--	PREDICTED: protein MCM10 homolog [Elaeis guineensis]	-	-	-	-	-	-	-
LOC105033149	4.12	3.85	4.49	5.41	4.61	6.16	4.15	4.02	4.76	4.33	4.18	3.97	83	75	96	111	88	109	74	76	89	79	73	73	At5g52970	PREDICTED: thylakoid lumenal 15.0 kDa protein 2, chloroplastic isoform X1 [Elaeis guineensis]	-	-	-	-	-	-	-
LOC105033151	16.43	16.72	17.27	12.94	13.23	13.77	14.43	14.93	16.15	16.49	17.39	17.16	770	755	858	616	586	565	599	657	700	700	707	735	At2g03480	PREDICTED: probable methyltransferase PMT5 [Elaeis guineensis]	-	-	-	-	-	-	GO:0008152//metabolic process
LOC105033152	0.06	0.09	0.08	0.09	0.19	0	0.13	0.03	0.06	0.1	0.03	0.07	2	3	3	3	6	0	4	1	2	3	1	2	VIP4	PREDICTED: protein LEO1 homolog [Elaeis guineensis]	-	-	-	-	-	-	-
LOC105033153	9.38	9.12	9.16	4.46	5.49	5.45	10.22	11.41	11.43	9.17	8.73	8.66	385	361	399	186	213	196	372	440	434	341	311	325	--	transducin family protein [Populus trichocarpa]	-	-	-	-	-	-	-
LOC105033154	10.2	10.58	7.26	10.76	12.94	12.36	8.4	8.75	9.11	12.98	8.64	11.1	196	196	148	210	235	208	143	158	162	226	144	195	--	PREDICTED: transmembrane protein adipocyte-associated 1 [Elaeis guineensis]	-	-	-	-	-	-	-
LOC105033155	167.17	162.7	165.92	100.19	93.47	98.66	146.48	149.16	138.72	124.9	124.46	124.53	2902	2722	3054	1766	1533	1499	2253	2431	2227	1963	1874	1976	PDCB2	PREDICTED: PLASMODESMATA CALLOSE-BINDING PROTEIN 3 [Elaeis guineensis]	-	-	-	-	-	-	-
LOC105033156	103.5	106.38	106.43	98.14	100.51	105.45	97.67	107.55	103.58	99.45	97.87	99	2014	1995	2196	1939	1848	1796	1684	1965	1864	1752	1652	1761	ATPC	PREDICTED: ATP synthase subunit gamma, mitochondrial [Elaeis guineensis]	Metabolism;Metabolism	Global and overview maps;Energy metabolism	ko01100//Metabolic pathways;ko00190//Oxidative phosphorylation	K02136;K02136	-	-	-
LOC105033157	3.7	3.26	3.98	14.45	14.35	13.07	4.21	3.64	4.33	11.17	10.24	9.31	120	102	137	476	440	371	121	111	130	328	288	276	PAP1	PREDICTED: probable inactive purple acid phosphatase 1 isoform X1 [Elaeis guineensis]	-	-	-	-	-	-	-
LOC105033159	39.52	42.61	40.21	10.65	11.66	12.5	37.95	38.81	36	22.31	21.21	19.57	925	959	997	251	258	255	785	850	777	471	431	418	MRS2-5	PREDICTED: magnesium transporter MRS2-5 isoform X1 [Elaeis guineensis]	-	-	-	-	-	-	-
LOC105033160	25.38	24	25.42	4.83	4.83	5.09	9.05	8.02	9.47	3.8	4.53	3.49	1241	1131	1318	240	223	218	392	368	428	168	192	156	EXO70E2	PREDICTED: exocyst complex component EXO70B1-like [Elaeis guineensis]	-	-	-	-	-	-	-
LOC105033161	1.1	1.1	1.17	0.51	0.61	0.44	0.93	0.88	0.76	0.48	0.7	0.87	75	73	85	36	40	27	56	57	49	30	41	54	RGA2	PREDICTED: disease resistance protein RGA2-like [Elaeis guineensis]	-	-	-	-	-	-	-
LOC105033162	0.7	0.73	0.58	0	0.19	0.4	0.1	0.19	0.38	0.29	0.41	0.38	8	8	7	0	2	4	1	2	4	3	4	4	CRR7	PREDICTED: protein CHLORORESPIRATORY REDUCTION 7, chloroplastic [Elaeis guineensis]	-	-	-	-	-	-	-
LOC105033164	2.87	2.57	2.82	4.44	4.93	4.68	3.35	3.1	2.84	6.64	5.98	5.9	223	192	234	352	361	319	230	227	205	468	404	423	RF45	PREDICTED: disease resistance protein RGA2-like [Elaeis guineensis]	-	-	-	-	-	-	-
LOC105033165	0	0	0	0.09	0	0	0	0	0	0	0	0	0	0	0	1	0	0	0	0	0	0	0	0	TLP1	PREDICTED: protein P21-like [Elaeis guineensis]	-	-	-	-	-	-	-
LOC105033166	15.09	15.16	15.07	29.63	31.05	29.77	15.47	14.93	15.95	33.02	31.03	31.58	971	940	1028	1936	1888	1677	882	902	949	1924	1732	1858	RPK2	PREDICTED: LRR receptor-like serine/threonine-protein kinase RPK2 [Elaeis guineensis]	-	-	-	-	-	-	-
LOC105033167	18.32	18.83	17.2	24.24	26.54	25.5	15.92	15.02	15.97	19.45	19.77	18.21	439	435	437	590	601	535	338	338	354	422	411	399	GDPD6	PREDICTED: glycerophosphodiester phosphodiesterase GDPD6 [Elaeis guineensis]	Metabolism	Lipid metabolism	ko00564//Glycerophospholipid metabolism	K01126	-	-	-
LOC105033168	3.06	4.22	3.52	21.8	22.23	21.36	3.88	4.06	3.13	40.29	41.67	41.51	73	97	89	528	501	446	82	91	69	870	862	905	AFP3	PREDICTED: ninja-family protein AFP3-like isoform X1 [Elaeis guineensis]	-	-	-	-	-	-	-
LOC105033173	0.08	0.44	0.16	0.08	0.36	0.19	0.1	0	0	0.47	0.19	0	1	5	2	1	4	2	1	0	0	5	2	0	--	Endopolygalacturonase AN8327, partial [Anthurium amnicola]	-	-	-	-	-	-	-
LOC105033174	2.73	2.74	2.85	1.03	1.21	1.25	3.29	2.59	3.1	1.7	1.46	1.51	63	63	71	25	26	25	67	58	64	38	27	34	--	PREDICTED: ras GTPase-activating protein-binding protein 2-like [Phoenix dactylifera]	-	-	-	-	-	-	-
LOC105033176	0.06	0	0	0.06	0	0.21	0	0.07	0	0.07	0	0.13	1	0	0	1	0	3	0	1	0	1	0	2	--	PREDICTED: uncharacterized protein LOC105033176 [Elaeis guineensis]	-	-	-	-	-	-	-
LOC105033178	0.09	0.13	0.18	0	0.03	0.04	0.11	0.03	0.07	0.07	0	0.03	3	4	6	0	1	1	3	1	2	2	0	1	RGA2	PREDICTED: disease resistance protein RGA2-like [Elaeis guineensis]	-	-	-	-	-	-	-
LOC105033179	84.17	87.08	85.49	11.56	9.77	12.78	86.02	95.83	85.13	17.15	17.69	17.85	1377	1373	1483	192	151	183	1247	1472	1288	254	251	267	A6	PREDICTED: probable glucan endo-1,3-beta-glucosidase A6 [Elaeis guineensis]	-	-	-	-	GO:0005618//cell wall;GO:0005911//cell-cell junction	GO:0016787//hydrolase activity	GO:0044238//primary metabolic process
LOC105033180	0.86	1.12	1.36	1.4	1.32	1.71	1.5	0.95	1.2	2.21	1.25	1.7	31	39	52	51	45	54	48	32	40	72	39	56	PCMP-H13	PREDICTED: pentatricopeptide repeat-containing protein At4g14050, mitochondrial [Elaeis guineensis]	-	-	-	-	-	-	-
LOC105033182	5.02	4.1	4.08	32.98	34.35	32.35	5.36	5.51	5.93	15.36	14.8	15.17	131	103	113	874	847	739	124	135	143	363	335	362	SBP1	PREDICTED: selenium-binding protein 1-like [Elaeis guineensis]	-	-	-	-	-	-	-
LOC105033183	5.28	6.43	6.92	7.72	6.85	7.18	10.18	10.72	10.64	13.88	14.54	13.6	116	136	161	172	142	138	198	221	216	276	277	273	CEQORH	Alcohol dehydrogenase superfamily, zinc-type [Corchorus capsularis]	-	-	-	-	-	-	-
LOC105033184	0.24	0.15	0.09	0.09	0.05	0.05	0.32	0.2	0.26	0.26	0.22	0.41	5	3	2	2	1	1	6	4	5	5	4	8	NAC068	PREDICTED: NAC domain-containing protein 68 [Elaeis guineensis]	-	-	-	-	-	-	-
LOC105033185	13.2	13.54	14.03	7.93	8.63	8.31	16.47	13.08	13.47	8.97	9.61	10.2	398	392	450	242	244	219	440	367	374	244	250	281	CDKF-3	PREDICTED: cyclin-dependent kinase F-3 [Elaeis guineensis]	-	-	-	-	-	-	-
LOC105033186	11.49	11.58	11.14	14.03	13.76	13.51	10.1	10.11	9.68	10.62	9.92	9.89	638	620	656	791	722	657	497	527	497	534	478	502	--	PREDICTED: LOW QUALITY PROTEIN: myb-like protein X [Elaeis guineensis]	-	-	-	-	-	-	-
LOC105033187	90.82	83.16	87.26	48.55	48.2	47.49	66.3	68.76	61.88	39.26	42.85	46.46	2517	2221	2564	1366	1262	1152	1628	1789	1586	985	1030	1177	GAE6	PREDICTED: UDP-glucuronate 4-epimerase 6-like [Elaeis guineensis]	Metabolism;Metabolism	Global and overview maps;Carbohydrate metabolism	ko01100//Metabolic pathways;ko00520//Amino sugar and nucleotide sugar metabolism	K08679;K08679	-	GO:0016857//racemase and epimerase activity, acting on carbohydrates and derivatives;GO:0048037//cofactor binding	GO:0044238//primary metabolic process
LOC105033188	11.15	11.99	11.48	14.33	13.74	13.6	9.43	11.19	10.47	10.16	12.3	12.03	371	385	405	484	432	396	278	350	322	306	355	366	GCH1	PREDICTED: GTP cyclohydrolase 1-like isoform X1 [Elaeis guineensis]	Metabolism;Metabolism	Global and overview maps;Metabolism of cofactors and vitamins	ko01100//Metabolic pathways;ko00790//Folate biosynthesis	K01495;K01495	-	-	-
LOC105033189	16.61	16.92	16.85	10.88	10.28	10.75	14.51	14.71	13.95	9.96	8.21	9.49	385	378	414	256	225	218	298	320	299	209	165	201	RMD1	sporulation protein RMD1-like isoform X1 [Ananas comosus]	-	-	-	-	-	-	-
LOC105033190	15.27	14.9	15.22	15.82	14.23	14.25	17.92	16.55	17.82	20.96	20.74	19.82	1221	1148	1290	1284	1075	997	1269	1242	1317	1517	1438	1448	--	WD repeat-containing protein 87 [Anthurium amnicola]	-	-	-	-	-	-	-
LOC105033191	31.03	32.26	32.59	20.58	21.78	19.86	28.88	33.66	26.72	25.45	23.85	26.86	540	541	600	362	358	303	444	549	430	402	359	427	Os09g0504400	PREDICTED: cyclin-C1-1-like [Elaeis guineensis]	-	-	-	-	GO:0044451//nucleoplasm part	GO:0019900//kinase binding	GO:0007049//cell cycle;GO:0010468//regulation of gene expression
LOC105033192	47.76	50.62	48.91	11.72	10.01	10.62	37.53	45.49	40.31	16.28	17.9	15.95	606	619	658	151	120	118	422	542	473	187	197	185	AFP3	PREDICTED: ninja-family protein AFP3-like [Elaeis guineensis]	-	-	-	-	-	-	-
LOC105033193	16.57	16.75	15.97	20.59	19.91	19.22	20.41	22.93	19.72	21.24	22.41	20.52	317	309	324	400	360	322	346	412	349	368	372	359	FHA2	PREDICTED: FHA domain-containing protein FHA2 [Elaeis guineensis]	-	-	-	-	-	-	-
LOC105033194	4.15	4.31	4.84	3.52	3.51	3.03	5.29	4.6	5.25	3.79	4.56	5	149	149	184	128	119	95	168	155	174	123	142	164	--	PREDICTED: uncharacterized protein LOC105033194 [Elaeis guineensis]	-	-	-	-	-	-	-
LOC105033195	11.74	13	12.01	1.07	0.94	0.9	15.48	18.08	14.51	3.38	3.3	1.4	119	127	129	11	9	8	139	172	136	31	29	13	--	PREDICTED: uncharacterized protein LOC105033195 [Elaeis guineensis]	-	-	-	-	-	-	-
LOC105033196	5.34	3.13	5.73	4.83	5.36	5.31	5.5	5.03	5.8	7.13	6.42	6.9	141	79	161	130	133	123	129	125	142	171	143	167	Os12g0405100	PREDICTED: LOW QUALITY PROTEIN: zinc finger CCCH domain-containing protein ZFN-like [Elaeis guineensis]	-	-	-	-	-	-	-
LOC105033198	0	0	0	0	0	0	0	0	0	0	0	0	0	0	0	0	0	0	0	0	0	0	0	0	--	PREDICTED: uncharacterized protein LOC105033198 isoform X1 [Elaeis guineensis]	-	-	-	-	-	-	-
LOC105033199	0	0.1	0.04	1.12	1.45	1.02	0	0.2	0.2	0.21	0.33	0.62	0	2	1	24	29	19	0	4	4	4	6	12	yoaA	PREDICTED: uncharacterized N-acetyltransferase p20-like [Gossypium arboreum]	-	-	-	-	-	-	-
LOC105033200	5.07	5.44	5.36	111.65	106.57	110.75	6.91	9.12	6.24	28.48	26.6	37.58	58	60	65	1297	1152	1109	70	98	66	295	264	393	yoaA	PREDICTED: uncharacterized N-acetyltransferase p20-like [Phoenix dactylifera]	-	-	-	-	-	-	-
LOC105033201	0	0	0	0	0	0	0	0	0	0	0	0	0	0	0	0	0	0	0	0	0	0	0	0	--	universal stress protein PHOS32 [Cajanus cajan]	-	-	-	-	-	-	-
LOC105033202	11.86	11.68	12.28	13.63	11.84	13.15	13.83	15.05	13.78	12.44	10.66	12.24	336	319	369	392	317	326	347	400	361	319	262	317	Carnmt1	PREDICTED: carnosine N-methyltransferase isoform X1 [Elaeis guineensis]	Metabolism	Amino acid metabolism	ko00340//Histidine metabolism	K19787	-	-	-
LOC105033203	26.81	27.52	28.02	41.05	44.87	43.41	28.35	25.6	29.32	29.04	28.96	27.32	1095	1084	1211	1710	1737	1559	1024	979	1105	1074	1025	1021	--	PREDICTED: dentin sialophosphoprotein isoform X2 [Populus euphratica]	-	-	-	-	-	-	-
LOC105033204	0.1	0	0	0	0.11	0	0	0	0	0	0.06	0	2	0	0	0	2	0	0	0	0	0	1	0	SAG39	PREDICTED: senescence-specific cysteine protease SAG39-like isoform X2 [Elaeis guineensis]	-	-	-	-	-	GO:0016628//oxidoreductase activity, acting on the CH-CH group of donors, NAD or NADP as acceptor;GO:0070011//peptidase activity, acting on L-amino acid peptides	GO:0044710//single-organism metabolic process
LOC105033205	0	0	0.1	0	0	0	0	0.23	0	0	0	0	0	0	2	0	0	0	0	4	0	0	0	0	SAG39	PREDICTED: senescence-specific cysteine protease SAG39-like [Elaeis guineensis]	-	-	-	-	-	-	-
LOC105033206	12	13.75	12.88	19	16.1	19.41	16.18	14.25	15.54	15.2	15.7	16.52	273	303	315	444	349	391	328	305	330	318	312	347	At5g08100	PREDICTED: isoaspartyl peptidase/L-asparaginase 1 [Elaeis guineensis]	-	-	-	-	GO:0044444//cytoplasmic part	GO:0008242//omega peptidase activity	GO:0019538//protein metabolic process
LOC105033207	7.04	7.09	6.54	15.66	15.75	15.62	7.71	10.14	8.48	18.12	16.98	18.89	139	135	137	314	294	270	135	188	155	324	291	341	NFYB10	PREDICTED: nuclear transcription factor Y subunit B-3 [Elaeis guineensis]	-	-	-	-	-	-	-
LOC105033208	34.55	36.81	32.85	36.7	35.9	35.81	43.76	43.74	43.81	37.53	39.42	41.41	1267	1300	1277	1365	1243	1149	1421	1506	1484	1246	1253	1388	--	PREDICTED: protein DEK isoform X1 [Elaeis guineensis]	-	-	-	-	-	-	-
LOC105033209	60.3	61.47	63.08	38.82	37.81	38.1	69.51	65.08	66.89	52.83	54.14	54.89	2169	2132	2407	1420	1286	1200	2217	2198	2226	1722	1691	1806	--	PREDICTED: protein DEK isoform X1 [Elaeis guineensis]	-	-	-	-	-	-	-
LOC105033210	9.18	9.86	9.28	9.41	9.64	12.3	9.89	10.72	9.88	10.19	9.47	12.18	134	138	142	138	136	155	127	144	129	136	120	163	MTACP2	PREDICTED: acyl carrier protein 3, mitochondrial isoform X1 [Elaeis guineensis]	Metabolism;Metabolism	Global and overview maps;Energy metabolism	ko01100//Metabolic pathways;ko00190//Oxidative phosphorylation	K03955;K03955	-	-	GO:0035194//posttranscriptional gene silencing by RNA;GO:0070918//production of small RNA involved in gene silencing by RNA
LOC105033211	18.67	18.78	19.25	9.71	10.06	11.66	13.54	16.68	17.5	14.21	13.33	13.74	428	415	468	226	218	234	275	359	371	295	265	288	TPKA	PREDICTED: two pore potassium channel a [Elaeis guineensis]	-	-	-	-	-	-	-
LOC105033213	104.33	100.91	102.75	51.7	47.51	48	97.72	97.69	100.08	44.52	47.35	37.36	1896	1764	1979	949	815	759	1570	1664	1680	729	743	618	FAH1	PREDICTED: dihydroceramide fatty acyl 2-hydroxylase FAH1 [Elaeis guineensis]	-	-	-	-	-	-	-
LOC105033214	20.41	19.12	18.94	19.38	19.96	18.47	19.21	18.91	21.35	18.53	21.02	19.88	581	525	573	561	538	461	484	506	561	479	520	518	sec61a	PREDICTED: protein transport protein Sec61 subunit alpha [Elaeis guineensis]	Genetic Information Processing;Cellular Processes;Genetic Information Processing	Folding, sorting and degradation;Transport and catabolism;Folding, sorting and degradation	ko04141//Protein processing in endoplasmic reticulum;ko04145//Phagosome;ko03060//Protein export	K10956;K10956;K10956	-	-	-
LOC105033215	22	23.53	22.53	43.7	41.85	42.63	21.14	21.99	24.02	30.79	28.46	28.7	795	814	855	1578	1437	1334	669	742	784	1010	902	961	WDR26	PREDICTED: WD repeat-containing protein 26 [Elaeis guineensis]	-	-	-	-	-	-	-
LOC105033216	11.86	13.15	10.7	11.61	14.04	13.89	12.32	12.38	12.24	24.51	25.38	24.23	706	754	675	702	789	723	653	693	673	1320	1311	1318	PHYC	PREDICTED: phytochrome C [Elaeis guineensis]	Organismal Systems	Environmental adaptation	ko04712//Circadian rhythm - plant	K12120	-	GO:0004673//protein histidine kinase activity;GO:0038023//signaling receptor activity;GO:0046983//protein dimerization activity	GO:0006464//cellular protein modification process;GO:0007602//phototransduction;GO:0010468//regulation of gene expression;GO:0034645//cellular macromolecule biosynthetic process;GO:0035556//intracellular signal transduction
LOC105033217	43.83	46.46	48.5	15.75	15.29	15.74	32.7	31.51	34.15	15.04	16.3	16.23	1581	1615	1855	577	521	497	1045	1067	1139	491	510	535	GNT2	PREDICTED: alpha-1,6-mannosyl-glycoprotein 2-beta-N-acetylglucosaminyltransferase [Elaeis guineensis]	Metabolism;Metabolism	Global and overview maps;Glycan biosynthesis and metabolism	ko01100//Metabolic pathways;ko00510//N-Glycan biosynthesis	K00736;K00736	-	-	-
LOC105033218	0	0.14	0	1.62	1.01	1.56	0	0	0	0	0.16	0.15	0	1	0	12	7	10	0	0	0	0	1	1	--	PREDICTED: uncharacterized N-acetyltransferase p20-like [Gossypium hirsutum]	-	-	-	-	-	-	-
LOC105033219	0.64	0.58	0.22	0.08	0.34	0.45	0.13	0.13	0.39	0.18	0.05	0.04	16	14	6	2	8	10	3	3	9	4	1	1	CYP734A1	PREDICTED: cytochrome P450 734A1-like [Elaeis guineensis]	Metabolism	Metabolism of terpenoids and polyketides	ko00905//Brassinosteroid biosynthesis	K15639	-	GO:0004497//monooxygenase activity;GO:0005488//binding	GO:0009314//response to radiation;GO:0009725//response to hormone;GO:0016128//phytosteroid metabolic process;GO:0055088//lipid homeostasis
LOC105033220	10.63	10.44	10.71	9.79	10.36	9.68	8.98	9.47	10.49	13.06	14.41	13.94	302	297	334	285	285	256	234	261	288	345	346	362	--	PREDICTED: uncharacterized protein LOC105033220 isoform X1 [Elaeis guineensis]	-	-	-	-	-	-	-
LOC105033221	13.96	13.51	13.49	9.47	8.33	10.15	17.84	16.97	18.45	8.27	9.13	8.73	276	259	285	209	172	197	318	323	341	160	169	170	VTE4	PREDICTED: probable tocopherol O-methyltransferase, chloroplastic isoform X1 [Elaeis guineensis]	Metabolism;Metabolism;Metabolism	Global and overview maps;Global and overview maps;Metabolism of cofactors and vitamins	ko01100//Metabolic pathways;ko01110//Biosynthesis of secondary metabolites;ko00130//Ubiquinone and other terpenoid-quinone biosynthesis	K05928;K05928;K05928	-	-	-
LOC105033222	25.86	24.63	26.45	18.17	19.08	17.13	28.18	27.82	29.46	22.07	23.87	22.18	1218	1118	1321	869	849	706	1176	1230	1283	941	975	955	EDR2	PREDICTED: protein ENHANCED DISEASE RESISTANCE 2 isoform X1 [Elaeis guineensis]	-	-	-	-	-	-	-
LOC105033223	4.2	2.77	3.9	0.13	0.14	0.3	1.88	2.98	2.02	0.22	0.15	0.29	63	40	62	2	2	4	25	42	28	3	2	4	--	OSJNBa0041A02.5 [Oryza sativa Japonica Group]	-	-	-	-	-	-	-
LOC105033224	12.83	13.53	12.93	3.44	4.53	4.17	8.77	8.44	9.44	5.78	5.76	5.61	323	329	345	88	108	92	196	200	220	132	126	129	SYP43	PREDICTED: syntaxin-41-like [Elaeis guineensis]	Genetic Information Processing	Folding, sorting and degradation	ko04130//SNARE interactions in vesicular transport	K08489	-	-	GO:0015031//protein transport;GO:0061024//membrane organization
LOC105033225	12.75	11.8	12.62	22.12	24.73	23.09	20.98	18.29	18.78	18.88	19.25	20.08	323	288	339	569	592	512	471	435	440	433	423	465	GRF4	PREDICTED: growth-regulating factor 5-like [Elaeis guineensis]	-	-	-	-	-	-	-
LOC105033226	5.04	5.52	5.27	3.47	3.93	4.71	3.83	5.42	4.95	4.1	3.75	5.11	110	116	122	77	81	90	74	111	100	81	71	102	--	PREDICTED: uncharacterized protein LOC105033226 [Elaeis guineensis]	-	-	-	-	-	-	-
LOC105033227	1.83	2.1	1.67	0.98	0.78	0.92	1.78	2.16	2.47	4.02	2.86	3.38	57	63	55	31	23	25	49	63	71	113	77	96	--	PREDICTED: increased rDNA silencing protein 4-like isoform X1 [Oryza sativa Japonica Group]	-	-	-	-	-	-	-
LOC105033229	2.53	3.45	3	1.71	2.07	1.74	4.16	4.62	4.23	3.28	5.01	4.59	35	46	44	24	27	21	51	60	54	41	60	58	PAM68	PREDICTED: protein PAM68, chloroplastic [Elaeis guineensis]	-	-	-	-	GO:0009521//photosystem;GO:0031224//intrinsic component of membrane;GO:0044434//chloroplast part	GO:0046872//metal ion binding	GO:0009451//RNA modification;GO:0043623//cellular protein complex assembly
LOC105033230	0.49	0.66	1.13	0.21	0.3	0.16	1.03	1.2	1.6	0	0.08	0	7	9	17	3	4	2	13	16	21	0	1	0	TT2	PREDICTED: transcription repressor MYB5-like [Elaeis guineensis]	Organismal Systems	Environmental adaptation	ko04626//Plant-pathogen interaction	K09422	-	-	-
LOC105033231	0	0	0	0	0	0	0	0	0	0	0	0	0	0	0	0	0	0	0	0	0	0	0	0	--	Retrovirus-related Pol polyprotein from transposon TNT 1-94 [Cajanus cajan]	-	-	-	-	-	-	-
LOC105033232	0.04	0.04	0.03	0	0.12	0	0	0	0	0	0	0	1	1	1	0	3	0	0	0	0	0	0	0	CYP81E1	PREDICTED: isoflavone 2'-hydroxylase-like [Elaeis guineensis]	-	-	-	-	-	GO:0016705//oxidoreductase activity, acting on paired donors, with incorporation or reduction of molecular oxygen;GO:0046872//metal ion binding	-
LOC105033233	30.99	29.76	30.41	26.14	26.8	26.85	38.92	37.62	36.27	47.44	45.68	47.56	886	820	922	759	724	672	986	1010	959	1228	1133	1243	HOS15	PREDICTED: F-box-like/WD repeat-containing protein TBL1XR1 [Elaeis guineensis]	-	-	-	-	-	-	-
LOC105033234	8.37	7.65	6.42	14.91	15.5	14.24	7.22	8.46	6.73	12.26	11.31	10.78	223	196	184	408	394	336	173	215	167	298	264	263	gmppA	PREDICTED: mannose-1-phosphate guanyltransferase alpha isoform X1 [Elaeis guineensis]	Metabolism;Metabolism;Metabolism;Metabolism	Global and overview maps;Global and overview maps;Carbohydrate metabolism;Carbohydrate metabolism	ko01100//Metabolic pathways;ko01110//Biosynthesis of secondary metabolites;ko00520//Amino sugar and nucleotide sugar metabolism;ko00051//Fructose and mannose metabolism	K00966;K00966;K00966;K00966	GO:0042579//microbody	GO:0016772//transferase activity, transferring phosphorus-containing groups	-
LOC105033235	105.71	106.31	102.01	120.23	120.48	121.08	101.47	101.15	99.75	103.35	106.74	104.1	2796	2710	2861	3229	3011	2803	2378	2512	2440	2475	2449	2517	TUBB5	PREDICTED: tubulin beta chain [Elaeis guineensis]	Cellular Processes	Transport and catabolism	ko04145//Phagosome	K07375	GO:0015630//microtubule cytoskeleton;GO:0032991//macromolecular complex	GO:0005198//structural molecule activity;GO:0017111//nucleoside-triphosphatase activity;GO:0032550//purine ribonucleoside binding	GO:0043623//cellular protein complex assembly;GO:0044763//single-organism cellular process
LOC105033236	19.37	19.82	19.18	13.41	13.09	12.27	20.67	21.26	20.81	16.57	16.74	16.32	1459	1439	1532	1026	932	809	1380	1504	1450	1130	1094	1124	GON4L	Myb-like protein O [Ananas comosus]	-	-	-	-	-	-	-
LOC105033237	4.25	2.69	4.08	28.26	25.96	30.54	2.84	3.94	3.15	29.87	26.56	32	54	33	55	365	312	340	32	47	37	344	293	372	ZFP3	PREDICTED: zinc finger protein 3-like [Elaeis guineensis]	-	-	-	-	-	-	-
LOC105033238	11.85	14.03	13.13	19.95	19.72	19.47	11.76	12.95	13.71	18.19	18.05	17.58	257	307	303	439	394	374	229	275	280	362	352	353	TIP41L	PREDICTED: TIP41-like protein isoform X1 [Elaeis guineensis]	-	-	-	-	-	-	-
LOC105033239	8.58	8.69	7.81	5.17	5.53	5.19	7.34	8.44	7.25	5.87	6.47	7.11	289	282	279	177	176	153	219	267	226	179	189	219	NRAMP6	PREDICTED: metal transporter Nramp6 [Elaeis guineensis]	-	-	-	-	-	-	GO:0051234//establishment of localization
LOC105033240	603.32	631.57	609.31	35.22	35.71	30.59	272.27	286.32	285.01	34.7	35.76	33.27	5972	6025	6395	354	334	265	2388	2661	2609	311	307	301	SN1	PREDICTED: peamaclein-like [Elaeis guineensis]	-	-	-	-	-	-	-
LOC105033241	7.27	6.8	8.22	10.43	10.07	9.86	9.83	9.46	9.14	25.74	24.28	25.83	244	217	289	356	316	288	291	297	281	772	702	789	--	PREDICTED: LOW QUALITY PROTEIN: uncharacterized protein LOC105033241 [Elaeis guineensis]	-	-	-	-	-	-	-
LOC105033242	102.95	96.64	93.17	3.54	2.32	4.03	108.94	110.78	104.83	15.2	14.89	16.98	1459	1320	1400	51	31	50	1368	1474	1374	195	183	220	--	PREDICTED: arabinogalactan protein 1-like [Elaeis guineensis]	-	-	-	-	-	-	-
LOC105033243	0.45	0.14	0.43	13.81	11.67	11.97	0.05	0	0.25	0.4	0.26	0.65	10	3	10	309	243	231	1	0	5	8	5	13	MYB4	PREDICTED: myb-related protein Zm1-like [Phoenix dactylifera]	Organismal Systems	Environmental adaptation	ko04626//Plant-pathogen interaction	K09422	-	-	-
LOC105033244	47.47	44.82	44.74	7.13	6.56	7.87	16.64	16.75	17.32	3.28	2.63	2.61	1455	1324	1454	222	190	211	452	482	491	91	70	73	Os12g0580900	PREDICTED: probable protein phosphatase 2C 78 [Elaeis guineensis]	-	-	-	-	-	GO:0004721//phosphoprotein phosphatase activity;GO:0043169//cation binding	GO:0006464//cellular protein modification process;GO:0006605//protein targeting;GO:0006952//defense response;GO:0007165//signal transduction;GO:0010243//response to organonitrogen compound;GO:0043067//regulation of programmed cell death
LOC105033245	3.52	3.96	4.43	12.92	11.91	13.81	5.41	5.84	5.03	7.89	8.52	7.71	72	78	96	268	230	247	98	112	95	146	151	144	ATL65	PREDICTED: probable E3 ubiquitin-protein ligase RHY1A isoform X1 [Elaeis guineensis]	-	-	-	-	-	-	-
LOC105033246	21.97	21.89	22.08	16.56	16.81	16.78	24.32	24.72	27.46	21.43	18.41	21.61	716	690	746	534	503	465	707	745	785	620	525	638	--	Syntaxin-61, partial [Anthurium amnicola]	-	-	-	-	-	-	-
LOC105033247	0	0	0	0	0	0	0	0	0	0	0	0	0	0	0	0	0	0	0	0	0	0	0	0	SBT1.7	PREDICTED: subtilisin-like protease SBT1.7 [Elaeis guineensis]	-	-	-	-	GO:0005576//extracellular region;GO:0005618//cell wall	GO:0005515//protein binding;GO:0070011//peptidase activity, acting on L-amino acid peptides	GO:0003006//developmental process involved in reproduction;GO:0009892//negative regulation of metabolic process;GO:0010191//mucilage metabolic process;GO:0019538//protein metabolic process;GO:0044702//single organism reproductive process
LOC105033248	0	0	0	0	0	0	0	0	0	0	0	0	0	0	0	0	0	0	0	0	0	0	0	0	SBT1.7	PREDICTED: subtilisin-like protease SBT1.7 [Elaeis guineensis]	-	-	-	-	-	-	GO:0019538//protein metabolic process
LOC105033249	15.9	16.21	17.71	10.55	10.74	12.09	14.05	13.02	15.58	10.26	11.45	12.24	249	245	294	169	159	165	197	193	225	146	156	177	P4H9	PREDICTED: probable prolyl 4-hydroxylase 9 isoform X1 [Elaeis guineensis]	Metabolism;Metabolism	Global and overview maps;Amino acid metabolism	ko01100//Metabolic pathways;ko00330//Arginine and proline metabolism	K00472;K00472	GO:0043231//intracellular membrane-bounded organelle	GO:0016705//oxidoreductase activity, acting on paired donors, with incorporation or reduction of molecular oxygen;GO:0019842//vitamin binding	GO:0006952//defense response;GO:0044710//single-organism metabolic process
LOC105033250	31.52	30.08	32.34	89.14	89.47	87.47	30.51	30.75	30.62	42.75	37.2	41.39	397	365	431	1139	1064	963	340	363	356	487	406	476	ADF11	PREDICTED: actin-depolymerizing factor isoform X1 [Elaeis guineensis]	-	-	-	-	GO:0005856//cytoskeleton	-	GO:0008154//actin polymerization or depolymerization
LOC105033252	177.38	158.44	154.89	154.1	142.48	139.9	143.23	159.8	136.6	100.88	105.22	113.8	3061	2635	2834	2700	2323	2113	2190	2589	2180	1576	1575	1795	At2g23090	PREDICTED: uncharacterized protein At2g23090-like [Elaeis guineensis]	-	-	-	-	-	-	-
LOC105033253	4.39	4.07	3.98	2.1	2.64	1.78	6	6.84	6.31	3.78	4.56	4.32	75	69	73	37	43	27	93	111	101	59	68	69	--	V-type sodium ATPase catalytic subunit A [Anthurium amnicola]	-	-	-	-	-	-	-
LOC105033254	16.33	18.31	15.11	10.16	9.47	11.32	7.19	6.78	6.23	2.4	3.44	2.65	323	349	317	204	177	196	126	126	114	43	59	48	PER51	PREDICTED: peroxidase 51-like [Elaeis guineensis]	Metabolism;Metabolism;Metabolism	Global and overview maps;Global and overview maps;Biosynthesis of other secondary metabolites	ko01100//Metabolic pathways;ko01110//Biosynthesis of secondary metabolites;ko00940//Phenylpropanoid biosynthesis	K00430;K00430;K00430	-	GO:0003824//catalytic activity;GO:0043169//cation binding;GO:0046906//tetrapyrrole binding	GO:0006950//response to stress;GO:0044710//single-organism metabolic process
LOC105033255	46.92	43.17	44.86	0.36	0.97	0.84	29.99	33.28	27.55	1.72	1.37	1.2	512	454	519	4	10	8	290	341	278	17	13	12	--	PREDICTED: uncharacterized protein LOC105033255 [Elaeis guineensis]	-	-	-	-	-	-	GO:0006787//porphyrin-containing compound catabolic process
LOC105033256	5.73	4.84	4.78	6.37	6.89	6.54	3.8	4.77	4.85	6.25	7.72	7.69	155	126	137	175	176	155	91	121	121	153	181	190	--	Transcriptional adapter 1 [Anthurium amnicola]	-	-	-	-	-	-	-
LOC105033257	17.22	15.77	18.01	23.07	24.94	23.99	18.22	17.51	18.21	21.63	23.98	23.03	406	359	450	552	555	494	380	385	396	461	490	497	CKA4	PREDICTED: casein kinase II subunit alpha-2-like isoform X1 [Elaeis guineensis]	Genetic Information Processing;Organismal Systems	Translation;Environmental adaptation	ko03008//Ribosome biogenesis in eukaryotes;ko04712//Circadian rhythm - plant	K03097;K03097	GO:0009536//plastid	GO:0004674//protein serine/threonine kinase activity;GO:0032550//purine ribonucleoside binding	GO:0006464//cellular protein modification process;GO:0006796//phosphate-containing compound metabolic process
LOC105033259	14.93	14.65	15.14	37.65	36.03	38.33	3.81	3.73	2.9	23.8	24.99	27.13	239	226	257	612	545	537	54	56	43	345	347	397	ZAT6	PREDICTED: zinc finger protein 1-like [Elaeis guineensis]	-	-	-	-	-	-	-
LOC105033260	8.01	7.6	7.16	20.01	17.71	18.47	10.41	9.95	10.8	23.03	21.58	23.27	210	192	199	533	439	424	242	245	262	547	491	558	CTU2	PREDICTED: cytoplasmic tRNA 2-thiolation protein 2 [Elaeis guineensis]	Genetic Information Processing	Folding, sorting and degradation	ko04122//Sulfur relay system	K14169	GO:0044424//intracellular part	GO:0003723//RNA binding;GO:0016772//transferase activity, transferring phosphorus-containing groups	GO:0002097//tRNA wobble base modification;GO:0032446//protein modification by small protein conjugation
LOC105033261	0	0	0	0.18	0.16	0.08	0	0	0	0.08	0.09	0.2	0	0	0	5	4	2	0	0	0	2	2	5	CYCD5-2	PREDICTED: cyclin-D5-1-like [Elaeis guineensis]	-	-	-	-	-	-	-
LOC105033262	37.35	40.88	40.99	12	12.61	11.03	35.42	35.04	36.78	23.9	23.31	21.79	1825	1923	2120	599	584	473	1533	1615	1668	1059	990	975	ACA10	PREDICTED: calcium-transporting ATPase 1, plasma membrane-type-like isoform X1 [Elaeis guineensis]	-	-	-	-	-	-	-
LOC105033263	27.09	24.19	24.95	35.4	31.97	37.12	30.31	27.03	27.55	14.55	17.95	16.77	487	418	475	641	539	576	482	452	456	235	279	276	--	PREDICTED: uncharacterized protein LOC105033263 isoform X1 [Elaeis guineensis]	-	-	-	-	-	-	-
LOC105033264	17.7	18.42	18.77	13.13	14.54	15	23.25	20.33	21.09	24.15	23.06	22.17	677	679	761	510	524	502	788	730	746	836	765	775	At2g18220	PREDICTED: nucleolar complex protein 2 homolog isoform X1 [Elaeis guineensis]	-	-	-	-	-	-	-
LOC105033265	11.29	10.29	11.92	17.31	18.8	16.66	9.08	10.14	10.79	20.06	19.37	20.23	459	406	513	716	723	594	331	391	406	736	680	747	MAPKKK5	PREDICTED: mitogen-activated protein kinase kinase kinase 5 isoform X1 [Elaeis guineensis]	-	-	-	-	-	-	-
LOC105033266	21.68	23.32	20.74	48.95	49.18	44.6	23.65	21.67	24.24	34.38	35.6	34.71	356	369	361	816	763	641	344	334	368	511	507	521	rplY	PREDICTED: 50S ribosomal protein L25-like [Phoenix dactylifera]	Genetic Information Processing	Translation	ko03010//Ribosome	K02897	-	-	-
LOC105033267	2.07	1.69	1.79	0	0	0	0.06	0	0	0	0	0	38	30	35	0	0	0	1	0	0	0	0	0	SBT1.2	PREDICTED: subtilisin-like protease SBT1.2, partial [Elaeis guineensis]	-	-	-	-	-	-	-
LOC105033268	0	0	0.04	0	0	0	0	0	0	0	0	0	0	0	1	0	0	0	0	0	0	0	0	0	CYP81E8	PREDICTED: isoflavone 3'-hydroxylase-like [Elaeis guineensis]	-	-	-	-	-	-	-
LOC105033269	0	0	0	0	0	0	0	0	0	0	0	0	0	0	0	0	0	0	0	0	0	0	0	0	CYP81E8	PREDICTED: cytochrome P450 81E8-like [Elaeis guineensis]	-	-	-	-	-	GO:0005488//binding;GO:0016491//oxidoreductase activity	-
LOC105033270	8.94	7.05	11.12	2.46	0.95	1.63	9.08	8.95	6.38	1.78	1.03	1.37	50	38	66	14	5	8	45	47	33	9	5	7	At4g18596	PREDICTED: pollen-specific protein C13-like [Elaeis guineensis]	-	-	-	-	-	-	-
LOC105033272	7.69	7.74	8.19	3.18	2.68	2.33	9.71	9.36	9.5	6.17	6.08	6.5	295	287	335	125	98	79	333	339	339	215	203	230	--	PREDICTED: calponin homology domain-containing protein DDB_G0272472 isoform X1 [Nelumbo nucifera]	-	-	-	-	-	-	-
LOC105033273	19.13	16.42	18.98	32.1	29.06	27.37	17.48	18.13	17.58	21.38	21.36	19.15	673	557	708	1147	966	843	545	599	572	681	652	616	MAPKKK5	PREDICTED: mitogen-activated protein kinase kinase kinase 5-like [Elaeis guineensis]	-	-	-	-	-	-	-
LOC105033274	8.19	7.18	7.16	39.54	38.16	40.28	14.71	18.46	15.73	45.79	46.47	47.36	206	174	191	1010	907	887	328	436	366	1043	1014	1089	GATA7	PREDICTED: GATA transcription factor 6-like [Elaeis guineensis]	-	-	-	-	-	-	-
LOC105033275	17.33	15.41	15.77	18.58	16.07	16.51	21.16	18.45	18.46	21.94	22.32	20.71	385	333	376	406	339	325	408	380	384	418	421	415	SH3P2	PREDICTED: SH3 domain-containing protein 2 isoform X1 [Elaeis guineensis]	-	-	-	-	-	-	-
LOC105033276	0	0.06	0	0	0	0	0	0	0	0	0	0	0	1	0	0	0	0	0	0	0	0	0	0	AAG	PREDICTED: ricin-like [Elaeis guineensis]	-	-	-	-	-	-	-
LOC105033277	3.46	4.9	4.51	5.34	4.8	5.11	5.12	5.23	5.31	3.24	3.23	3.27	110	150	152	172	144	142	144	156	156	93	89	95	DTX46	PREDICTED: protein DETOXIFICATION 46, chloroplastic [Elaeis guineensis]	-	-	-	-	GO:0031224//intrinsic component of membrane	GO:0015291//secondary active transmembrane transporter activity	GO:0044763//single-organism cellular process
LOC105033278	11.89	11.87	12.73	18.94	18.89	20.23	12.01	9.89	11.59	20.71	18.93	17.54	342	329	388	553	513	509	306	267	308	539	472	461	UMPS1	PREDICTED: uridine 5'-monophosphate synthase-like isoform X1 [Elaeis guineensis]	Metabolism;Metabolism	Global and overview maps;Nucleotide metabolism	ko01100//Metabolic pathways;ko00240//Pyrimidine metabolism	K13421;K13421	-	-	-
LOC105033279	22.99	22.81	23.84	43.48	45.97	45.86	26.04	25.22	25.19	55.39	54.08	51.48	1877	1795	2064	3603	3544	3276	1884	1933	1901	4093	3828	3840	ABCC2	PREDICTED: ABC transporter C family member 2 [Elaeis guineensis]	-	-	-	-	GO:0031224//intrinsic component of membrane	GO:0015405//P-P-bond-hydrolysis-driven transmembrane transporter activity;GO:0017111//nucleoside-triphosphatase activity;GO:0032550//purine ribonucleoside binding	GO:0044763//single-organism cellular process;GO:0051234//establishment of localization
LOC105033280	33.33	36.02	34.53	34.2	33.75	34.15	40.55	37.74	40.75	40.26	38.7	42.01	1805	1880	1983	1881	1727	1619	1946	1919	2041	1974	1818	2080	DDB1A	PREDICTED: DNA damage-binding protein 1a-like [Elaeis guineensis]	Genetic Information Processing;Genetic Information Processing	Folding, sorting and degradation;Replication and repair	ko04120//Ubiquitin mediated proteolysis;ko03420//Nucleotide excision repair	K10610;K10610	GO:0043231//intracellular membrane-bounded organelle	-	-
LOC105033283	40.63	38.58	40.24	43.48	42.37	41.37	43.94	41.16	41.97	43.97	43.32	41.76	1671	1529	1755	1815	1646	1489	1601	1589	1596	1637	1545	1570	--	PREDICTED: uncharacterized protein LOC105033283 isoform X1 [Elaeis guineensis]	-	-	-	-	-	-	-
LOC105033284	1.72	2.23	1.85	0.67	0.33	0.42	3.19	3.6	3.19	2.04	2.13	2.42	28	35	32	11	5	6	46	55	48	30	30	36	ASB1	PREDICTED: anthranilate synthase beta subunit 2, chloroplastic [Elaeis guineensis]	Metabolism;Metabolism;Metabolism;Metabolism	Global and overview maps;Global and overview maps;Global and overview maps;Amino acid metabolism	ko01100//Metabolic pathways;ko01110//Biosynthesis of secondary metabolites;ko01230//Biosynthesis of amino acids;ko00400//Phenylalanine, tyrosine and tryptophan biosynthesis	K01658;K01658;K01658;K01658	GO:0009536//plastid	GO:0016833//oxo-acid-lyase activity	GO:0006568//tryptophan metabolic process;GO:0006970//response to osmotic stress;GO:0009064//glutamine family amino acid metabolic process;GO:0009725//response to hormone;GO:0009791//post-embryonic development;GO:0009850//auxin metabolic process;GO:0046885//regulation of hormone biosynthetic process;GO:0051707//response to other organism
LOC105033285	56.85	57.36	59.55	118.93	122.81	123.98	58.41	61.11	57.56	31.35	32.61	32.71	1194	1161	1326	2536	2437	2279	1087	1205	1118	596	594	628	XTH28	PREDICTED: probable xyloglucan endotransglucosylase/hydrolase protein 28 [Elaeis guineensis]	-	-	-	-	-	-	-
LOC105033286	21.35	21.99	20.4	5.7	6.14	5.77	26.02	25.7	27.39	11.48	11.47	11.95	1449	1444	1478	394	396	343	1574	1643	1726	705	678	743	HK4	PREDICTED: probable histidine kinase 4 [Elaeis guineensis]	Environmental Information Processing	Signal transduction	ko04075//Plant hormone signal transduction	K14489	-	-	-
LOC105033287	0	0	0	0	0	0	0	0	0	0	0	0	0	0	0	0	0	0	0	0	0	0	0	0	TMK1	PREDICTED: receptor protein kinase TMK1-like [Elaeis guineensis]	-	-	-	-	-	-	-
LOC105033288	6.78	6.6	7.03	2.53	2.19	2.79	1.62	1.75	1.55	0.23	0.1	0.18	161	151	177	61	49	58	34	39	34	5	2	4	PUB21	PREDICTED: U-box domain-containing protein 21-like [Elaeis guineensis]	-	-	-	-	-	-	-
LOC105033289	24.43	19.96	25.56	22.79	25.36	25.38	26.35	24.92	24.69	20.39	23.12	19.47	475	374	527	450	466	432	454	455	444	359	390	346	XCT	PREDICTED: protein XAP5 CIRCADIAN TIMEKEEPER [Elaeis guineensis]	-	-	-	-	-	-	GO:0000160//phosphorelay signal transduction system;GO:0003006//developmental process involved in reproduction;GO:0009409//response to cold;GO:0009639//response to red or far red light;GO:0009756//carbohydrate mediated signaling;GO:0032446//protein modification by small protein conjugation;GO:0048507//meristem development;GO:0048580//regulation of post-embryonic development;GO:0051235//maintenanc…
LOC105033290	7.15	7.78	7.62	7.85	7.39	5.71	8.27	8.48	7.29	7.84	8.18	9.61	123	129	139	137	120	86	126	137	116	122	122	151	BBR	PREDICTED: E3 ubiquitin ligase BIG BROTHER-related-like [Elaeis guineensis]	-	-	-	-	-	-	-
LOC105033291	1.06	0.7	0.71	0.89	0.72	1.12	0.51	1.05	0.65	0.58	1.57	0.5	14	9	10	12	9	13	6	13	8	7	18	6	--	PREDICTED: uncharacterized protein LOC105033291 [Elaeis guineensis]	-	-	-	-	-	-	-
LOC105033293	5.78	4.84	6.55	14.22	13.99	12.06	7.9	7.04	6.49	12.7	12.93	12.94	104	84	125	260	238	190	126	119	108	207	202	213	LPPE2	PREDICTED: lipid phosphate phosphatase epsilon 1, chloroplastic isoform X1 [Elaeis guineensis]	-	-	-	-	-	-	-
LOC105033294	5.12	5.31	5.32	11.68	12.21	10.93	5.71	5.8	6.27	13.38	14.08	14.75	159	158	175	368	355	297	157	169	180	376	379	417	--	PREDICTED: uncharacterized protein LOC105033294 [Elaeis guineensis]	-	-	-	-	-	-	-
LOC105033295	0	0	0	0	0	0	0	0	0	0	0	0	0	0	0	0	0	0	0	0	0	0	0	0	DFR	PREDICTED: bifunctional dihydroflavonol 4-reductase/flavanone 4-reductase [Elaeis guineensis]	Metabolism;Metabolism;Metabolism	Global and overview maps;Global and overview maps;Biosynthesis of other secondary metabolites	ko01100//Metabolic pathways;ko01110//Biosynthesis of secondary metabolites;ko00941//Flavonoid biosynthesis	K13082;K13082;K13082	-	-	-
LOC105033296	66.51	67.79	67.92	13.59	15.15	14.11	91.18	92.58	91.07	38.29	38.62	39.09	4320	4244	4678	896	930	802	5248	5646	5471	2252	2176	2321	AUL1	PREDICTED: auxilin-like protein 1 [Elaeis guineensis]	-	-	-	-	-	-	-
LOC105033297	19.07	21.45	19.81	28.47	30.24	28.42	20.77	18.01	18.71	17.09	19.24	19.05	345	374	380	523	517	450	333	306	313	280	302	315	PAF1	PREDICTED: proteasome subunit alpha type-1-like [Elaeis guineensis]	Genetic Information Processing	Folding, sorting and degradation	ko03050//Proteasome	K02725	-	-	-
LOC105033298	43.65	43.8	45.15	36	35.52	34.22	59.03	56.28	60.75	55.67	61.46	55.65	1125	1088	1234	942	865	772	1348	1362	1448	1299	1374	1311	MSI4	PREDICTED: WD-40 repeat-containing protein MSI4 [Elaeis guineensis]	-	-	-	-	GO:0043231//intracellular membrane-bounded organelle	GO:0016740//transferase activity	GO:0016570//histone modification
LOC105033299	76.31	78.72	75.93	290.07	287.13	281.27	97.47	95.22	96.38	145.78	148.5	145.8	1708	1698	1802	6592	6072	5510	1933	2001	1995	2954	2883	2983	iolC	PREDICTED: uncharacterized sugar kinase slr0537 [Phoenix dactylifera]	-	-	-	-	-	GO:0016772//transferase activity, transferring phosphorus-containing groups	-
LOC105033300	26.52	26.39	28.28	5.67	5.09	5.41	21.38	27.52	24.58	4.91	3.11	4.39	363	349	410	79	66	65	260	350	312	61	37	55	IPP	PREDICTED: soluble inorganic pyrophosphatase [Elaeis guineensis]	Metabolism	Energy metabolism	ko00190//Oxidative phosphorylation	K01507	-	-	-
LOC105033301	47.48	54.81	53.37	85.51	82.71	82.49	47.76	46.24	47.26	50.96	59.42	56.6	958	1066	1142	1752	1577	1457	854	876	882	931	1040	1044	RER1B	PREDICTED: protein RER1B [Elaeis guineensis]	-	-	-	-	-	-	-
LOC105033303	29.54	31.11	31.68	3.35	4.77	3.36	19.84	22.08	20.24	5.74	4.87	5.64	478.04	485.2	543.72	55	73	47.66	284.51	335.56	303	84.1	68.37	83.42	TP7	PREDICTED: isoflavone reductase-like protein [Elaeis guineensis]	-	-	-	-	-	-	-
LOC105033304	1.09	0.85	0.88	0.54	0.46	0.62	0.37	0.41	0.24	0.72	0.76	0.78	20	15	17	10	8	10	6	7	4	12	12	13	TP7	PREDICTED: isoflavone reductase-like protein isoform X1 [Elaeis guineensis]	-	-	-	-	-	-	-
LOC105033306	5.99	4.76	5.75	2.23	2.02	3.02	5.68	5.68	7.22	4.24	4.3	3.9	106	81	108	40	34	47	89	94	118	68	66	63	PLR3	PREDICTED: probable pinoresinol-lariciresinol reductase 3 isoform X1 [Elaeis guineensis]	-	-	-	-	-	GO:0016628//oxidoreductase activity, acting on the CH-CH group of donors, NAD or NADP as acceptor	GO:0044710//single-organism metabolic process
LOC105033307	5.97	6.06	5.68	16.01	15.21	15.26	6.17	6.31	6.05	12.94	12.54	14.07	130	127	131	354	313	291	119	129	122	255	237	280	PPH	PREDICTED: pheophytinase, chloroplastic isoform X1 [Elaeis guineensis]	-	-	-	-	-	-	-
LOC105033308	0	0	0	0	0	0	0	0	0	0	0	0	0	0	0	0	0	0	0	0	0	0	0	0	GSVIVT00037159001	PREDICTED: peroxidase 5-like [Elaeis guineensis]	Metabolism;Metabolism;Metabolism	Global and overview maps;Global and overview maps;Biosynthesis of other secondary metabolites	ko01100//Metabolic pathways;ko01110//Biosynthesis of secondary metabolites;ko00940//Phenylpropanoid biosynthesis	K00430;K00430;K00430	-	-	-
LOC105033309	0.06	0.07	0	0	0	0	0	0	0	0	0	0	1	1	0	0	0	0	0	0	0	0	0	0	JMT	PREDICTED: jasmonate O-methyltransferase-like, partial [Elaeis guineensis]	Metabolism;Metabolism	Global and overview maps;Lipid metabolism	ko01110//Biosynthesis of secondary metabolites;ko00592//alpha-Linolenic acid metabolism	K08241;K08241	-	-	-
LOC105033311	14.83	16.11	14.24	2.37	2.1	2.71	9.79	10.67	10.29	4.01	3.92	3.89	388	406	395	63	52	62	227	262	249	95	89	93	CYP707A4	PREDICTED: LOW QUALITY PROTEIN: abscisic acid 8'-hydroxylase 2-like [Elaeis guineensis]	-	-	-	-	-	GO:0016491//oxidoreductase activity;GO:0046872//metal ion binding	-
LOC105033312	15.81	16.1	16.89	6.15	6.55	4.14	9.11	7.52	10.28	11.24	9.58	12.04	280.96	275.8	318.28	111	110	64.34	143.49	125.44	169	180.9	147.63	195.58	TP7	PREDICTED: isoflavone reductase-like protein [Elaeis guineensis]	-	-	-	-	-	-	-
LOC105033313	25.63	25.09	26.32	39.03	38.35	38.15	23.31	21.1	18.81	30.1	29.49	30.43	551	520	600	852	779	718	444	426	374	586	550	598	RER3	PREDICTED: LOW QUALITY PROTEIN: protein RETICULATA-RELATED 3, chloroplastic-like [Elaeis guineensis]	-	-	-	-	-	-	-
LOC105033314	3.8	3.94	3.42	6.03	6.03	6.41	5.06	7.45	4.95	2.95	3.98	3.68	44	44	42	71	66	65	52	81	53	31	40	39	YAB2	PREDICTED: LOW QUALITY PROTEIN: protein YABBY 2 [Elaeis guineensis]	-	-	-	-	-	-	-
LOC105033316	0	0	0	0	0	0	0	0	0	0	0	0	0	0	0	0	0	0	0	0	0	0	0	0	--	PREDICTED: protein MNN4-like [Elaeis guineensis]	-	-	-	-	-	-	-
LOC105033317	2.24	2.53	2.37	0.27	0.41	0.53	2.26	2.05	2.08	1.03	0.99	0.59	149	162	167	18	26	31	133	128	128	62	57	36	TRN1	PREDICTED: protein TORNADO 1 [Elaeis guineensis]	-	-	-	-	GO:0031224//intrinsic component of membrane	GO:0003824//catalytic activity;GO:0032550//purine ribonucleoside binding	GO:0009755//hormone-mediated signaling pathway;GO:0009799//specification of symmetry;GO:0009887//organ morphogenesis;GO:0009926//auxin polar transport;GO:0009933//meristem structural organization;GO:0010051//xylem and phloem pattern formation;GO:0016049//cell growth
LOC105033318	0	0	0	0	0	0	0	0	0	0	0	0	0	0	0	0	0	0	0	0	0	0	0	0	GSVIVT00037159001	PREDICTED: peroxidase 5-like [Elaeis guineensis]	Metabolism;Metabolism;Metabolism	Global and overview maps;Global and overview maps;Biosynthesis of other secondary metabolites	ko01100//Metabolic pathways;ko01110//Biosynthesis of secondary metabolites;ko00940//Phenylpropanoid biosynthesis	K00430;K00430;K00430	-	-	-
LOC105033319	21	21.53	20.74	31.18	27.11	30.91	22.82	21.63	24.66	30.19	27.62	28.12	529	526	558	805	651	685	514	515	578	686	602	643	FIE2	PREDICTED: polycomb group protein FIE2 isoform X1 [Elaeis guineensis]	-	-	-	-	GO:0043076//megasporocyte nucleus;GO:0043234//protein complex	-	GO:0009409//response to cold;GO:0009960//endosperm development;GO:0016570//histone modification;GO:0034645//cellular macromolecule biosynthetic process;GO:0040029//regulation of gene expression, epigenetic
LOC105033320	16.03	15.93	16.39	10.31	11.01	11.28	15.3	16.22	15.58	13.73	14.03	14.13	943	892	1018	616	607	572	789	888	837	728	720	767	--	UHRF1-binding protein 1-like [Anthurium amnicola]	-	-	-	-	-	-	-
LOC105033321	0	0	0	0	0	0	0	0	0	0	0	0	0	0	0	0	0	0	0	0	0	0	0	0	At5g44410	PREDICTED: berberine bridge enzyme-like 18 [Elaeis guineensis]	Metabolism;Metabolism;Metabolism	Global and overview maps;Global and overview maps;Biosynthesis of other secondary metabolites	ko01100//Metabolic pathways;ko01110//Biosynthesis of secondary metabolites;ko00940//Phenylpropanoid biosynthesis	K22395;K22395;K22395	-	-	-
LOC105033322	10.19	10.68	10.24	9.85	11.11	10.53	11.32	11.88	13.31	13.33	12.84	11.8	495	500	526	485	510	448	483	540	597	584	539	522	At4g21880	PREDICTED: pentatricopeptide repeat-containing protein At4g04790, mitochondrial-like isoform X1 [Elaeis guineensis]	-	-	-	-	-	-	-
LOC105033323	13.89	14.66	13.83	9.25	10.14	9.26	19.88	21.78	21.97	21.31	22.1	21.99	538	547	569	365	372	315	682	794	788	749	744	780	MRE11	PREDICTED: double-strand break repair protein MRE11-like isoform X1 [Elaeis guineensis]	Genetic Information Processing;Genetic Information Processing	Replication and repair;Replication and repair	ko03440//Homologous recombination;ko03450//Non-homologous end-joining	K10865;K10865	-	-	-
LOC105033325	0	0.04	0.06	1.02	0.54	1.06	0	0.03	0	0.14	0.33	0.14	0	1	2	32	16	29	0	1	0	4	8	4	NDB2	PREDICTED: external alternative NAD(P)H-ubiquinone oxidoreductase B2, mitochondrial-like isoform X1 [Elaeis guineensis]	-	-	-	-	-	-	-
LOC105033327	7.69	5.08	4.87	36.72	31.05	34.48	6.2	6.17	5.16	58.33	64.1	67.07	171	109	115	830	653	671	122	129	106	1175	1236	1363	BBX20	PREDICTED: B-box zinc finger protein 21-like isoform X1 [Elaeis guineensis]	-	-	-	-	-	-	-
LOC105033328	21.01	22.35	22.47	30.79	30.17	30.21	25.81	25.19	26.21	35.71	36.17	36.9	724	742	821	1077	982	911	788	815	835	1114	1081	1162	CCT7	PREDICTED: LOW QUALITY PROTEIN: T-complex protein 1 subunit eta-like [Elaeis guineensis]	-	-	-	-	GO:0044444//cytoplasmic part	GO:0005515//protein binding;GO:0032550//purine ribonucleoside binding	GO:0006006//glucose metabolic process;GO:0006090//pyruvate metabolic process;GO:0006970//response to osmotic stress;GO:0044267//cellular protein metabolic process;GO:0071555//cell wall organization
LOC105033329	6.54	7.13	7.64	17.95	18.23	19.72	8.01	6.97	8.23	20.33	18.24	17.27	177	186	219	493	466	467	192	177	206	498	428	427	Dus1l	PREDICTED: tRNA-dihydrouridine(16/17) synthase [NAD(P)(+)]-like [Elaeis guineensis]	-	-	-	-	-	GO:0000166//nucleotide binding;GO:0016627//oxidoreductase activity, acting on the CH-CH group of donors	GO:0006399//tRNA metabolic process;GO:0044710//single-organism metabolic process
LOC105033330	18.06	18.12	17.03	5.11	5.75	5.44	18.09	17.72	17.89	7.63	8.48	8.99	918	888	918	264	276	242	815	846	841	351	374	418	At3g51070	PREDICTED: probable methyltransferase PMT24 [Elaeis guineensis]	-	-	-	-	-	-	-
LOC105033335	0.4	0.41	0.15	0.09	0.34	0.37	0	0.25	0.26	0	0	0	5	5	2	1	4	4	0	3	3	0	0	0	--	ATP-dependent protease ATPase subunit HslU [Gossypium arboreum]	-	-	-	-	-	-	-
LOC105033336	0	0	0	0	0	0	0	0	0	0	0	0	0	0	0	0	0	0	0	0	0	0	0	0	FOX1	PREDICTED: berberine bridge enzyme-like 3 [Elaeis guineensis]	Metabolism;Metabolism;Metabolism	Global and overview maps;Global and overview maps;Biosynthesis of other secondary metabolites	ko01100//Metabolic pathways;ko01110//Biosynthesis of secondary metabolites;ko00940//Phenylpropanoid biosynthesis	K22395;K22395;K22395	-	-	-
LOC105033337	2.03	2.03	1.45	0.02	0.08	0.02	2.16	2.27	1.55	0.23	0.29	0.15	106	102	80	1	4	1	100	111	75	11	13	7	--	PREDICTED: DNA-damage-repair/toleration protein DRT100-like [Elaeis guineensis]	-	-	-	-	-	-	-
LOC105033338	0.37	0.19	0.18	0.24	0.13	0.14	0.07	0.2	0.07	0	0	0.2	6	3	3	4	2	2	1	3	1	0	0	3	PPD6	PREDICTED: psbP domain-containing protein 6, chloroplastic [Elaeis guineensis]	-	-	-	-	GO:0009521//photosystem	-	GO:0044237//cellular metabolic process
LOC105033339	5.52	4.71	4.55	1.8	1.85	2.03	4.82	5.95	5.25	2.79	3.79	3.34	190	156	166	63	60	61	147	192	167	87	113	105	At5g26960	PREDICTED: F-box/kelch-repeat protein At5g26960 [Elaeis guineensis]	-	-	-	-	-	-	-
LOC105033340	15.5	17.12	16.42	18.66	17.94	15.02	21.18	20.76	19.9	15.92	17.77	16.07	171	182	192	209	187	145	207	215	203	159	170	162	RPL34	PREDICTED: 50S ribosomal protein L34, chloroplastic [Elaeis guineensis]	Genetic Information Processing	Translation	ko03010//Ribosome	K02914	GO:0043229//intracellular organelle;GO:0044444//cytoplasmic part	-	-
LOC105033341	38	34.46	36.33	42.39	39.11	41.39	42.63	37.87	38.63	38.19	34.38	38.32	761	664	775	879	754	738	757	711	711	704	604	717	FLXL3	PREDICTED: protein FLX-like 3 [Elaeis guineensis]	-	-	-	-	-	-	-
LOC105033342	0.59	0.49	0.34	4.8	5.58	4.35	0.54	0.8	0.73	0.53	0.5	0.35	15	12	9	123	133	96	12	19	17	12	11	8	CYP94A1	PREDICTED: cytochrome P450 94A1 [Elaeis guineensis]	-	-	-	-	-	-	-
LOC105033343	2.02	1.51	2.14	1.83	1.16	2.08	2.28	3.23	2.71	4.25	5.13	5.89	50	36	56	46	27	45	50	75	62	95	110	133	CYP94A1	PREDICTED: cytochrome P450 94B3-like [Elaeis guineensis]	-	-	-	-	-	-	-
LOC105033345	7.76	5.89	7.79	2.25	2.58	2.5	6.68	8.54	5.54	3.3	3.44	4.14	156	114	166	46	49	44	119	161	103	60	60	76	CXE17	PREDICTED: probable carboxylesterase 17 [Elaeis guineensis]	-	-	-	-	-	-	-
LOC105033346	8.48	10.69	10.65	10.29	10.02	11.41	10.36	10.02	10.67	12.98	13.25	13.4	293	356	390	361	327	345	317	325	341	406	397	423	DGS1	PREDICTED: protein DGS1, mitochondrial [Elaeis guineensis]	-	-	-	-	-	-	-
LOC105033347	0.08	0.2	0.07	0	0	0	0	0	0	0.04	0.04	0	2	5	2	0	0	0	0	0	0	1	1	0	At5g07050	PREDICTED: WAT1-related protein At5g07050-like [Elaeis guineensis]	-	-	-	-	-	-	-
LOC105033348	1.07	1.11	1.19	0	0	0.05	0.37	0.55	0.45	0.1	0	0.1	23	23	27	0	0	1	7	11	9	2	0	2	At5g07050	PREDICTED: WAT1-related protein At5g07050-like [Elaeis guineensis]	-	-	-	-	-	-	-
LOC105033349	3.23	3.31	3.81	4.7	4.27	4.57	11.76	10.65	9.85	0.13	0.27	0.34	84	83	105	124	105	104	271	260	237	3	6	8	CYP98A2	PREDICTED: cytochrome P450 98A2-like [Elaeis guineensis]	Metabolism;Metabolism;Metabolism;Metabolism;Metabolism	Global and overview maps;Global and overview maps;Biosynthesis of other secondary metabolites;Biosynthesis of other secondary metabolites;Biosynthesis of other secondary metabolites	ko01100//Metabolic pathways;ko01110//Biosynthesis of secondary metabolites;ko00940//Phenylpropanoid biosynthesis;ko00941//Flavonoid biosynthesis;ko00945//Stilbenoid, diarylheptanoid and gingerol biosynthesis	K09754;K09754;K09754;K09754;K09754	GO:0016020//membrane;GO:0043231//intracellular membrane-bounded organelle	GO:0016491//oxidoreductase activity;GO:0046872//metal ion binding	GO:0009699//phenylpropanoid biosynthetic process;GO:0009812//flavonoid metabolic process
LOC105033351	37.27	36.12	35.33	2.04	3.04	2.23	11.51	14.37	10.9	1.99	2.43	2.77	972	908	977	54	75	51	266	352	263	47	55	66	DRAP1	PREDICTED: dr1-associated corepressor-like isoform X1 [Elaeis guineensis]	-	-	-	-	-	-	-
LOC105033352	0.2	0.41	0.12	0.26	0.35	0.15	0.44	0.35	0.43	0.29	0.15	0.14	3	6	2	4	5	2	6	5	6	4	2	2	Os01g0270100	PREDICTED: cysteine proteinase inhibitor 12-like [Elaeis guineensis]	-	-	-	-	-	-	-
LOC105033353	77.45	67.94	68.61	79.73	76.09	77.62	74.32	83.56	72.98	42.05	45.01	44.22	2077	1756	1951	2171	1928	1822	1766	2104	1810	1021	1047	1084	At5g25400	PREDICTED: probable sugar phosphate/phosphate translocator At5g25400 [Elaeis guineensis]	-	-	-	-	GO:0031224//intrinsic component of membrane	-	-
LOC105033354	0	0	0	0	0	0	0	0	0	0	0	0	0	0	0	0	0	0	0	0	0	0	0	0	MEE23	PREDICTED: berberine bridge enzyme-like 3 [Elaeis guineensis]	Metabolism;Metabolism;Metabolism	Global and overview maps;Global and overview maps;Biosynthesis of other secondary metabolites	ko01100//Metabolic pathways;ko01110//Biosynthesis of secondary metabolites;ko00940//Phenylpropanoid biosynthesis	K22395;K22395;K22395	-	-	-
LOC105033355	0.53	0.31	0.5	0.52	0.19	0.34	0.73	0.82	0.57	0.46	0.54	0.58	9	5	9	9	3	5	11	13	9	7	8	9	kdgA	PREDICTED: KHG/KDPG aldolase-like isoform X1 [Phoenix dactylifera]	-	-	-	-	-	-	-
LOC105033356	0.05	0.1	0.17	0.14	0.05	0.05	0.26	0.15	0.1	0.2	0.05	0.25	1	2	4	3	1	1	5	3	2	4	1	5	PIN9	PREDICTED: probable auxin efflux carrier component 1b [Elaeis guineensis]	-	-	-	-	-	-	GO:0044763//single-organism cellular process;GO:0051234//establishment of localization;GO:0065007//biological regulation
LOC105033358	0.94	1.69	1.41	1.35	2.31	1.5	1.2	1.4	1.49	1.45	1.08	1.64	15	26	24	22	35	21	17	21	22	21	15	24	--	transcription factor jun-D-like [Ananas comosus]	-	-	-	-	-	-	-
LOC105033360	0	0	0	0	0.06	0	0.07	0	0	0	0.07	0	0	0	0	0	1	0	1	0	0	0	1	0	PIN9	PREDICTED: auxin efflux carrier component 7-like [Elaeis guineensis]	-	-	-	-	-	-	-
LOC105033361	12.09	11.48	12.6	30.99	36.46	31.55	13.62	14.84	15.8	37.63	34.32	37.57	378	338	410	971	1018	850	381	437	437	1023	942	1044	CRK3	PREDICTED: CDPK-related kinase 3-like isoform X3 [Elaeis guineensis]	-	-	-	-	-	-	-
LOC105033363	2.52	1.55	1.91	2.24	2.63	2.55	2.52	2.51	1.48	2.79	3.1	3.17	61	36	49	55	60	54	54	57	33	61	65	70	--	Transposase, Ptta/En/Spm, plant [Corchorus olitorius]	-	-	-	-	-	-	-
LOC105033364	12.06	12.14	11.97	0.58	0.62	0.57	1.78	1.58	1.8	0.89	1.3	1.62	268	260	282	13	13	11	35	33	37	18	25	33	At5g07050	PREDICTED: WAT1-related protein At5g07050-like [Elaeis guineensis]	-	-	-	-	-	-	-
LOC105033365	8.96	9.87	9.62	5.14	5.24	4.71	9.1	9.37	9.43	7.97	7.51	7.25	341	360	392	212	195	163	308	336	333	290	253	261	--	P-loop containing nucleoside triphosphate hydrolase superfamily protein [Zea mays]	-	-	-	-	-	-	-
LOC105033366	16.79	18.14	18.69	17.96	16.92	17.72	20.02	20.21	20.59	22.47	21.76	20.77	604	629	713	656	575	558	638	682	685	731	679	683	Os09g0364000	PREDICTED: zinc finger CCCH domain-containing protein 59 isoform X1 [Elaeis guineensis]	-	-	-	-	GO:0044444//cytoplasmic part	GO:0003676//nucleic acid binding;GO:0043169//cation binding	-
LOC105033367	0	0	0	0	0	0	0	0	0	0	0	0	0	0	0	0	0	0	0	0	0	0	0	0	tlp	PREDICTED: thaumatin-like protein [Elaeis guineensis]	-	-	-	-	-	-	-
LOC105033368	0.08	0.23	0.35	1.18	0.56	0.77	1.1	0.24	0.81	0.25	0.61	0.33	1	3	5	16	7	9	13	3	10	3	7	4	--	PREDICTED: uncharacterized protein LOC105033368 [Elaeis guineensis]	-	-	-	-	-	-	-
LOC105033369	0	0	0	0	0	0	0	0	0	0	0	0	0	0	0	0	0	0	0	0	0	0	0	0	--	PREDICTED: uncharacterized protein LOC105033369 [Elaeis guineensis]	-	-	-	-	-	-	-
LOC105033370	8.27	10.21	7.37	7.76	6.74	6.96	10.95	10.09	7.19	8.62	6.9	8.32	112	124	103	124	89	83	114	117	91	102	79	104	MRPL58	PREDICTED: peptidyl-tRNA hydrolase ICT1, mitochondrial-like isoform X1 [Elaeis guineensis]	-	-	-	-	-	-	-
LOC105033372	0.05	0	0.1	4.04	2.88	2.92	0.18	0.17	0.29	1.47	1.9	1.63	1	0	2	77	51	48	3	3	5	25	31	28	AT5	PREDICTED: LOW QUALITY PROTEIN: probable long-chain-alcohol O-fatty-acyltransferase 5 [Elaeis guineensis]	-	-	-	-	-	-	-
LOC105033374	0.82	1.04	1.61	0.93	0.5	0.81	1.26	0.75	0.44	0.91	1.08	1.03	14	17	29	16	8	12	19	12	7	14	16	16	AT5	PREDICTED: probable long-chain-alcohol O-fatty-acyltransferase 5 [Elaeis guineensis]	-	-	-	-	-	-	-
LOC105033375	0.43	0.39	0.54	0.21	0.23	0.12	0.15	0.43	0.18	0.27	0.28	0.38	16	14	21	8	8	4	5	15	6	9	9	13	At3g54510	PREDICTED: CSC1-like protein At3g54510 isoform X1 [Elaeis guineensis]	-	-	-	-	-	-	-
LOC105033376	0	0	0.07	0.15	0.48	0.26	0	0.16	0	0	0	0	0	0	1	2	6	3	0	2	0	0	0	0	--	PREDICTED: dachshund homolog 1-like, partial [Phoenix dactylifera]	-	-	-	-	-	-	-
LOC105033379	6.68	6.77	6.84	9.25	8.89	8.05	4	4.06	3.78	7.26	6.62	7.42	128	125	139	180	161	135	68	73	67	126	110	130	At5g39865	Glutaredoxin family protein [Zea mays]	-	-	-	-	-	-	-
LOC105033381	0.63	0.56	0.64	0.03	0.07	0.04	0.16	0.13	0.19	0.1	0.16	0.19	36	31	39	2	4	2	8	7	10	5	8	10	ABCB2	PREDICTED: ABC transporter B family member 2 [Elaeis guineensis]	Environmental Information Processing	Membrane transport	ko02010//ABC transporters	K05658	GO:0031224//intrinsic component of membrane	GO:0015405//P-P-bond-hydrolysis-driven transmembrane transporter activity;GO:0017111//nucleoside-triphosphatase activity;GO:0032550//purine ribonucleoside binding	GO:0044763//single-organism cellular process;GO:0051234//establishment of localization
LOC105033382	27.67	34.33	35.43	43.89	42.41	45.39	34.38	28.91	31.55	36.74	34.25	38.62	475	568	645	765	688	682	523	466	501	571	510	606	BPA1	PREDICTED: binding partner of ACD11 1 [Elaeis guineensis]	-	-	-	-	-	-	-
LOC105033386	10.36	9.82	10.08	1.7	1.82	2.36	6.46	6.69	6.85	3.66	4.19	4	390.65	356.77	402.83	64.94	65	77.98	215.9	236.86	238.95	125	137	137.87	HAK26	PREDICTED: potassium transporter 26-like [Elaeis guineensis]	-	-	-	-	GO:0016020//membrane	-	GO:0030001//metal ion transport
LOC105033387	0	0	0	0	0	0	0	0	0	0	0	0	0	0	0	0	0	0	0	0	0	0	0	0	--	PREDICTED: glycine-rich cell wall structural protein 1.0-like [Elaeis guineensis]	-	-	-	-	-	-	-
LOC105033388	8.61	9.55	8.36	0.55	0.55	0.3	13.09	12.32	10.27	1.71	1.96	1.82	233	249	240	15	14	7	314	313	257	42	46	45	CEL1	PREDICTED: endoglucanase 1-like [Elaeis guineensis]	Metabolism;Metabolism	Global and overview maps;Carbohydrate metabolism	ko01100//Metabolic pathways;ko00500//Starch and sucrose metabolism	K01179;K01179	-	GO:0004553//hydrolase activity, hydrolyzing O-glycosyl compounds	GO:0030243//cellulose metabolic process
LOC105033389	0.07	0.14	0	0.07	0	0.08	0.08	0	0	0.08	0.08	0	1	2	0	1	0	1	1	0	0	1	1	0	--	PREDICTED: uncharacterized protein LOC105033389 [Elaeis guineensis]	-	-	-	-	-	-	-
LOC105033391	0.95	0.88	1.33	2.06	1.79	0.54	0.61	1.28	0.98	1.1	1.1	0.84	12	11	17	25	21	6	7	14	10	11	12	10	--	PREDICTED: glycine-rich cell wall structural protein 2-like isoform X1 [Elaeis guineensis]	-	-	-	-	-	-	-
LOC105033392	0.4	0.67	0.52	3.44	3.55	2.62	0.28	0.11	0.16	3.9	3.81	3.67	8	13	12	74	73	50	5	2	3	77	72	73	RCS1	PREDICTED: cysteine synthase [Elaeis guineensis]	Metabolism;Metabolism;Metabolism;Metabolism;Metabolism;Metabolism	Global and overview maps;Global and overview maps;Global and overview maps;Global and overview maps;Amino acid metabolism;Energy metabolism	ko01100//Metabolic pathways;ko01110//Biosynthesis of secondary metabolites;ko01200//Carbon metabolism;ko01230//Biosynthesis of amino acids;ko00270//Cysteine and methionine metabolism;ko00920//Sulfur metabolism	K01738;K01738;K01738;K01738;K01738;K01738	-	-	-
LOC105033393	0	0	0	0	0	0	0	0	0	0	0	0	0	0	0	0	0	0	0	0	0	0	0	0	--	PREDICTED: circumsporozoite protein-like [Elaeis guineensis]	-	-	-	-	-	-	-
LOC105033394	0.37	0.27	0.36	23.49	23.56	23.4	0.12	0	0.14	35.33	37.68	35.93	7	5	6	424	386	357	2	0	2	553	561	567	RCS1	PREDICTED: cysteine synthase [Elaeis guineensis]	Metabolism;Metabolism;Metabolism;Metabolism;Metabolism;Metabolism	Global and overview maps;Global and overview maps;Global and overview maps;Global and overview maps;Amino acid metabolism;Energy metabolism	ko01100//Metabolic pathways;ko01110//Biosynthesis of secondary metabolites;ko01200//Carbon metabolism;ko01230//Biosynthesis of amino acids;ko00270//Cysteine and methionine metabolism;ko00920//Sulfur metabolism	K01738;K01738;K01738;K01738;K01738;K01738	-	-	-
LOC105033395	55.49	51.24	55.23	40.29	36.35	37.31	60.99	55.8	58.68	50.58	48.61	50.63	1682	1497	1775	1240	1041	990	1638	1588	1645	1388	1278	1403	AKR1	PREDICTED: perakine reductase [Elaeis guineensis]	-	-	-	-	-	GO:0004033//aldo-keto reductase (NADP) activity	GO:0044710//single-organism metabolic process
LOC105033396	5.3	5.14	4.98	8.71	8.54	8.36	5.87	5.54	5.87	7.69	7.68	7.29	505	471	503	843	770	695	494	496	514	659	632	634	IDM1	Increased DNA methylation 1, partial [Ananas comosus]	-	-	-	-	-	-	-
LOC105033397	134.56	130.01	130.83	126.73	122.37	129.79	190.73	181.79	188.92	172.16	182.69	177.27	4142	3857	4270	3961	3559	3497	5202	5254	5378	4798	4878	4988	FRL4A	PREDICTED: FRIGIDA-like protein 4a [Elaeis guineensis]	-	-	-	-	-	-	-
LOC105033399	26.37	26.91	29.3	19.05	18.51	18.72	29.69	27.59	31.36	29.91	31.4	27.84	838	827	991	618	559	526	845	831	928	867	875	817	--	PREDICTED: GDP-L-galactose phosphorylase 1-like isoform X1 [Elaeis guineensis]	Metabolism;Metabolism;Metabolism	Global and overview maps;Global and overview maps;Carbohydrate metabolism	ko01100//Metabolic pathways;ko01110//Biosynthesis of secondary metabolites;ko00053//Ascorbate and aldarate metabolism	K14190;K14190;K14190	-	-	-
LOC105033400	18.15	21.56	19.83	11.93	11.16	15.59	20.27	18.9	21.62	15.76	13.85	16.81	580	664	672	387	337	436	574	567	639	456	384	491	At1g52310	PREDICTED: C-type lectin receptor-like tyrosine-protein kinase At1g52310 [Elaeis guineensis]	-	-	-	-	-	-	-
LOC105033401	3.2	4.17	3.95	3.64	3.56	3.48	3.93	3.49	4.35	4.18	4.4	4.14	125	157	165	145	131	119	137	128	158	149	152	148	--	PREDICTED: pentatricopeptide repeat-containing protein At5g18950 [Elaeis guineensis]	-	-	-	-	-	-	GO:0006259//DNA metabolic process;GO:0007059//chromosome segregation;GO:0007126//meiotic nuclear division;GO:0044710//single-organism metabolic process;GO:0051276//chromosome organization;GO:0065007//biological regulation;GO:1902589//single-organism organelle organization;GO:1903046//meiotic cell cycle process
LOC105033403	17.7	17.59	18.86	15.26	15.07	15.22	18.05	16.87	17.93	16.69	17.59	16.96	1922.52	1842	2172.53	1683	1547.01	1447.51	1737.55	1720.49	1801.06	1642	1657.53	1684.51	--	PREDICTED: uncharacterized protein LOC105033403 isoform X1 [Elaeis guineensis]	-	-	-	-	-	-	-
LOC105033404	22.87	23.14	23.24	32.3	32.08	33.22	26.78	25.44	26.86	35.6	36.97	34.26	1253	1219	1346	1790	1656	1583	1297	1304	1359	1760	1747	1704	HOS1	PREDICTED: E3 ubiquitin-protein ligase HOS1 isoform X1 [Elaeis guineensis]	-	-	-	-	-	-	-
LOC105033407	3.34	3.38	2.79	1.94	1.77	2.05	4.75	4.48	4.78	3.5	3.51	3.3	112	109	99	66	56	60	141	141	148	106	102	101	At1g71810	Kinase superfamily protein isoform 2 [Theobroma cacao]	-	-	-	-	-	GO:0016772//transferase activity, transferring phosphorus-containing groups	GO:0006796//phosphate-containing compound metabolic process
LOC105033408	0.4	0.9	0.44	0.33	0.14	0.15	0.75	0.5	0.14	0.96	0.77	0.36	6	13	7	5	2	2	10	7	2	13	10	5	LHCA1	PREDICTED: chlorophyll a-b binding protein 6, chloroplastic [Elaeis guineensis]	Metabolism	Energy metabolism	ko00196//Photosynthesis - antenna proteins	K08907	GO:0009521//photosystem;GO:0031224//intrinsic component of membrane	GO:0043169//cation binding;GO:0046906//tetrapyrrole binding	GO:0006091//generation of precursor metabolites and energy;GO:0006464//cellular protein modification process
LOC105033409	13.75	12.6	13.03	16.8	16.11	16.1	15.19	15.8	16.92	15.29	16.9	16.82	446	397	447	539	478	445	436	478	491	449	465	488	GRIK2	PREDICTED: serine/threonine-protein kinase GRIK2-like isoform X1 [Elaeis guineensis]	-	-	-	-	-	GO:0004672//protein kinase activity;GO:0032550//purine ribonucleoside binding	GO:0006464//cellular protein modification process;GO:0006796//phosphate-containing compound metabolic process
LOC105033410	16.33	17.07	16.49	116.62	120.79	119.02	12.32	13.1	12.92	30.5	30.54	30.3	632	637	677	4574	4404	4026	422	476	464	1066	1026	1069	ISPG	PREDICTED: 4-hydroxy-3-methylbut-2-en-1-yl diphosphate synthase (ferredoxin), chloroplastic [Elaeis guineensis]	Metabolism;Metabolism;Metabolism	Global and overview maps;Global and overview maps;Metabolism of terpenoids and polyketides	ko01100//Metabolic pathways;ko01110//Biosynthesis of secondary metabolites;ko00900//Terpenoid backbone biosynthesis	K03526;K03526;K03526	GO:0009526//plastid envelope;GO:0009532//plastid stroma	GO:0046914//transition metal ion binding;GO:0051536//iron-sulfur cluster binding;GO:0052592//oxidoreductase activity, acting on CH or CH2 groups, with an iron-sulfur protein as acceptor	GO:0005982//starch metabolic process;GO:0006090//pyruvate metabolic process;GO:0006091//generation of precursor metabolites and energy;GO:0006355//regulation of transcription, DNA-templated;GO:0006544//glycine metabolic process;GO:0006605//protein targeting;GO:0006633//fatty acid biosynthetic process;GO:0006739//NADP metabolic process;GO:0006779//porphyrin-containing compound biosynthetic process…
LOC105033411	11.78	11.68	12.09	79.59	81.76	82.02	14.91	13.56	16.31	45.82	43.45	45.88	312	296	339	2196	2098	1945	353	341	407	1117	1021	1133	TGD3	PREDICTED: protein TRIGALACTOSYLDIACYLGLYCEROL 3, chloroplastic isoform X1 [Elaeis guineensis]	-	-	-	-	-	-	-
LOC105033412	9.19	11.02	9.78	10.77	10.33	11.96	8.88	8.87	8.78	14.73	12.96	14.64	180	208	203	214	191	205	154	163	159	261	220	262	Os03g0206600	PREDICTED: CASP-like protein 5A1 [Elaeis guineensis]	-	-	-	-	GO:0031224//intrinsic component of membrane	-	-
LOC105033413	113.34	107.31	108.8	6.23	5.97	5.77	46.47	45.01	43.12	5.33	5.44	5.05	6999	6395	7135	391	348	313	2540	2606	2471	295	295	283	GATA8	PREDICTED: GATA transcription factor 8 isoform X2 [Elaeis guineensis]	-	-	-	-	-	-	-
LOC105033414	0.38	0.39	0.09	0	0.1	0	0.74	0.5	0.92	0.21	0.22	0.62	4	4	1	0	1	0	7	5	9	2	2	6	PSBR	PREDICTED: photosystem II 10 kDa polypeptide, chloroplastic [Elaeis guineensis]	Metabolism;Metabolism	Global and overview maps;Energy metabolism	ko01100//Metabolic pathways;ko00195//Photosynthesis	K03541;K03541	-	-	-
LOC105033415	15.77	15.63	15.13	26.29	27.17	28.57	16.25	17.6	15.72	22.13	22.37	23.68	747	706	760	1263	1197	1173	686	782	693	954	907	1024	EDR2	PREDICTED: protein ENHANCED DISEASE RESISTANCE 2 isoform X2 [Elaeis guineensis]	-	-	-	-	-	-	-
LOC105033416	0.02	0.04	0	0.88	0.94	1.02	0.13	0.04	0.12	0.15	0.24	0.21	1	2	0	49	46	49	6	2	6	8	11	10	--	glycosyl transferase family 2 protein [Musa balbisiana]	-	-	-	-	-	-	-
LOC105033417	81.02	80.51	80.28	45.62	44.89	45.26	72.98	74.92	70.18	48.97	48.82	50.43	3710	3553	3898	2121	1942	1814	2961	3221	2972	2030	1939	2111	EPSIN3	PREDICTED: clathrin interactor EPSIN 2 [Elaeis guineensis]	Cellular Processes	Transport and catabolism	ko04144//Endocytosis	K12471	-	-	-
LOC105033418	2.24	1.55	1.76	1.04	0.59	0.71	1.33	1.79	1.14	1.51	1.07	0.88	36	24	30	17	9	10	19	27	17	22	15	13	LOG3	PREDICTED: cytokinin riboside 5'-monophosphate phosphoribohydrolase LOG3 isoform X3 [Elaeis guineensis]	-	-	-	-	-	GO:0003824//catalytic activity	-
LOC105033419	6.32	6.69	5.95	5.84	5.02	4.97	7.03	7.58	7.3	7.47	6.36	6.96	280	287	279	266	212	195	278	325	302	299	247	284	--	PREDICTED: pentatricopeptide repeat-containing protein At5g16640, mitochondrial-like [Elaeis guineensis]	-	-	-	-	-	-	-
LOC105033420	35.67	35.58	34.34	16.68	14.77	16.55	49.73	47.09	50.15	41.03	38.98	38.12	2048	1968	2093	975	804	832	2529	2537	2659	2132	1939	2000	At4g20940	PREDICTED: probable LRR receptor-like serine/threonine-protein kinase At4g20940 [Elaeis guineensis]	-	-	-	-	-	-	-
LOC105033421	22.84	20.19	21.98	33.17	35.28	31.86	21.72	21.85	21.98	35.88	34.74	35.02	973	829	993	1435	1420	1188	820	874	866	1384	1284	1364	WAV3	PREDICTED: uncharacterized LOC100382510 isoform X2 [Zea mays]	-	-	-	-	-	-	-
LOC105033422	6.49	6.49	5.82	13.15	11.71	13.74	8.26	7	7.54	14.54	14.87	14.84	244	235	232	502	416	452	275	247	262	495	485	510	At2g37230	PREDICTED: pentatricopeptide repeat-containing protein At2g37230 [Elaeis guineensis]	-	-	-	-	-	-	-
LOC105033423	3.2	3.14	3.65	7.91	8.71	7.34	3.95	3.93	4.58	8.73	8.67	7.99	149	141	180	374	383	299	163	172	197	368	350	340	FRS11	PREDICTED: protein FAR1-RELATED SEQUENCE 11-like [Elaeis guineensis]	-	-	-	-	-	-	-
LOC105033424	0.85	0.99	0.88	3.14	3.3	3.19	0.85	0.9	0.61	2.66	2.18	2.07	34	40	35	135	132	111	28	35	24	102	80	80	PAL	PREDICTED: phenylalanine ammonia-lyase-like [Elaeis guineensis]	Metabolism;Metabolism;Metabolism;Metabolism	Global and overview maps;Global and overview maps;Biosynthesis of other secondary metabolites;Amino acid metabolism	ko01100//Metabolic pathways;ko01110//Biosynthesis of secondary metabolites;ko00940//Phenylpropanoid biosynthesis;ko00360//Phenylalanine metabolism	K10775;K10775;K10775;K10775	-	-	-
LOC105033425	19.56	18.33	18.91	12.31	12.28	12.01	21.55	20.6	21.77	19.9	20.77	20.01	2380	2161	2442	1532	1412	1273	2324	2360	2457	2196	2192	2231	MOM1	PREDICTED: helicase protein MOM1-like isoform X2 [Elaeis guineensis]	-	-	-	-	-	-	-
LOC105033426	188.38	177.84	185.27	123.04	117.69	126.15	148.38	157.28	143.53	125.03	123.7	125.76	2350	2126	2453	1558	1384	1373	1642	1843	1654	1412	1338	1432	ADF6	PREDICTED: actin-depolymerizing factor [Elaeis guineensis]	-	-	-	-	-	-	-
LOC105033427	11.2	10.19	6.61	12.99	12.22	11.7	4.34	4.1	3.49	2.73	3.49	3.61	163	143	102	192	168	149	56	56	47	36	44	48	PPCK1	PREDICTED: phosphoenolpyruvate carboxylase kinase 1-like [Elaeis guineensis]	-	-	-	-	-	-	-
LOC105033428	36.09	32.38	36.1	17.01	17.73	17.03	37.74	36.78	35.92	17.5	18.2	19.73	781	675	826	373	362	323	724	746	718	343	342	391	MYB30	PREDICTED: myb-related protein Myb4-like [Elaeis guineensis]	Organismal Systems	Environmental adaptation	ko04626//Plant-pathogen interaction	K09422	-	-	-
LOC105033430	15.63	15.49	13.67	4.11	3.94	4.24	14.91	16.58	14.87	4.28	4.79	4.89	460	441	427	123	110	109	390	458	406	114	122	132	--	E3 ubiquitin-protein ligase MARCH7 [Anthurium amnicola]	-	-	-	-	-	-	-
LOC105033431	0	0	0	0	0	0	0	0	0	0	0	0	0	0	0	0	0	0	0	0	0	0	0	0	--	Retrovirus-related Pol polyprotein from transposon TNT 1-94 [Cajanus cajan]	-	-	-	-	-	-	-
LOC105033434	0	0	0	0	0	0	0	0	0	0	0	0	0	0	0	0	0	0	0	0	0	0	0	0	Os04g0650000	PREDICTED: ervatamin-B-like [Elaeis guineensis]	-	-	-	-	-	GO:0070011//peptidase activity, acting on L-amino acid peptides	-
LOC105033435	13.94	14.19	14.07	14.08	14.49	13.44	12.64	13.9	11.16	19.14	16.97	18.05	557	546	596	571	547	470	447	521	412	692	588	659	POLR3E	PREDICTED: DNA-directed RNA polymerase III subunit RPC5 isoform X1 [Elaeis guineensis]	Metabolism;Metabolism;Genetic Information Processing	Nucleotide metabolism;Nucleotide metabolism;Transcription	ko00230//Purine metabolism;ko00240//Pyrimidine metabolism;ko03020//RNA polymerase	K14721;K14721;K14721	-	-	-
LOC105033436	7.61	6.6	5.36	2.85	2.65	3.3	5.98	5.74	5.31	5.32	4.33	5.48	79	66	59	30	26	30	55	56	51	50	39	52	--	50S ribosomal protein L4, partial [Anthurium amnicola]	-	-	-	-	-	-	-
LOC105033437	33.63	34.11	32.15	13.14	12.67	13.59	35.33	33.84	33.36	23.78	24.19	25.76	1981	1905	1981	783	708	695	1821	1849	1803	1254	1219	1390	KIN4A	PREDICTED: kinesin-like protein KIN-4A isoform X2 [Elaeis guineensis]	-	-	-	-	-	-	-
LOC105033438	35.76	35.24	35.28	52.22	50.13	52.57	38.93	40.66	41.48	42.75	45.14	41.98	2148	2040	2247	3185	2845	2764	2072	2293	2304	2325	2352	2305	SUD1	PREDICTED: LOW QUALITY PROTEIN: probable E3 ubiquitin ligase SUD1 [Elaeis guineensis]	Genetic Information Processing	Folding, sorting and degradation	ko04141//Protein processing in endoplasmic reticulum	K10661	GO:0031224//intrinsic component of membrane	GO:0019787//ubiquitin-like protein transferase activity;GO:0046914//transition metal ion binding	GO:0006720//isoprenoid metabolic process;GO:0006950//response to stress;GO:0009059//macromolecule biosynthetic process;GO:0009699//phenylpropanoid biosynthetic process;GO:0032446//protein modification by small protein conjugation;GO:0051353//positive regulation of oxidoreductase activity
LOC105033439	131.95	126.56	125.41	116.27	117.87	118.72	156.02	146.97	147.31	122.7	117.97	121.76	4580	4178	4545	4099	3852	3544	4784	4761	4715	3882	3556	3872	PAB2	PREDICTED: polyadenylate-binding protein 2 [Elaeis guineensis]	Genetic Information Processing;Genetic Information Processing;Genetic Information Processing	Translation;Translation;Folding, sorting and degradation	ko03013//RNA transport;ko03015//mRNA surveillance pathway;ko03018//RNA degradation	K13126;K13126;K13126	-	-	-
LOC105033440	24.59	23.02	23.82	63.87	62.27	61.73	26.86	30.7	28.89	52.14	53.92	54.24	911	822	936	2403	2180	2002	882	1068	990	1749	1733	1837	AP2	PREDICTED: floral homeotic protein APETALA 2-like isoform X1 [Elaeis guineensis]	-	-	-	-	-	-	GO:0009987//cellular process
LOC105033441	4.56	4.62	3.74	7.39	8.01	7.61	6.75	10.09	9.65	7.11	6.92	8.27	89	87	78	147	148	131	117	184	172	126	118	148	CBSX1	PREDICTED: CBS domain-containing protein CBSX1, chloroplastic [Elaeis guineensis]	-	-	-	-	-	-	-
LOC105033442	4.44	6.07	5.93	3.88	3.65	3.24	1.32	1.58	0.93	2.79	2.56	3.57	72	95	102	64	56	46	19	24	14	41	36	53	RAP2-10	PREDICTED: ethylene-responsive transcription factor ERF011-like [Phoenix dactylifera]	-	-	-	-	-	-	-
LOC105033443	26.88	25.16	24.88	7.79	10.02	7.94	22.69	21.68	26.17	14.11	14.24	14.34	642	579	630	189	226	166	480	486	578	305	295	313	At5g67130	PREDICTED: PI-PLC X domain-containing protein At5g67130 [Elaeis guineensis]	-	-	-	-	-	-	-
LOC105033444	3.07	2.54	2.95	2.29	2.59	2.15	4.67	5.74	4.06	3.04	2.75	2.95	49	39	50	37	39	30	66	86	60	44	38	43	Os04g0670700	PREDICTED: probable phytol kinase, chloroplastic isoform X1 [Elaeis guineensis]	-	-	-	-	-	-	-
LOC105033446	68.95	72.76	71.48	99.8	89.15	84.51	76.12	86.87	76.29	71.9	78.99	70.87	645	656	709	948	788	692	631	763	660	609	641	606	RPS16	PREDICTED: 40S ribosomal protein S16-like [Phoenix dactylifera]	Genetic Information Processing	Translation	ko03010//Ribosome	K02960	GO:0030529//intracellular ribonucleoprotein complex	-	GO:0010467//gene expression
LOC105033447	25.21	24.46	24.47	31.93	32.17	33.76	23.08	25.5	24.17	21.78	23.73	22.31	1049	981	1080	1349	1265	1230	851	996	930	821	857	849	HIP1	PREDICTED: probable E3 ubiquitin-protein ligase HIP1 [Elaeis guineensis]	-	-	-	-	-	-	-
LOC105033448	5.1	4.77	5.64	4.74	5.49	4.49	5.99	6.41	6.02	4.39	5.64	4.71	122	110	143	115	124	94	127	144	133	95	117	103	ARAD1	PREDICTED: LOW QUALITY PROTEIN: probable arabinosyltransferase ARAD1 [Elaeis guineensis]	-	-	-	-	-	-	-
LOC105033450	6.05	4.39	5.33	4.65	5.44	5.01	4.92	4.81	7.16	7.11	7.97	8.68	127	89	118	100	108	92	92	95	140	136	145	168	Os01g0970400	PREDICTED: methyltransferase-like protein 22 [Elaeis guineensis]	Genetic Information Processing	Translation	ko03013//RNA transport	K03259	-	-	GO:0006412//translation
LOC105033451	64.29	65.74	67.78	63.99	63.19	68.07	58.69	59.8	57.31	68.63	75.68	75.92	852	840	951	867	794	793	690	748	704	825	873	925	--	LMBR1 domain-containing protein 2 [Anthurium amnicola]	-	-	-	-	-	-	-
LOC105033452	13.88	12.69	15	64.66	66.82	65.85	13.57	14.48	13.18	49.1	50.44	46.42	336	296	385	1589	1528	1395	291	329	295	1076	1059	1027	At3g15890	PREDICTED: PTI1-like tyrosine-protein kinase At3g15890 [Elaeis guineensis]	-	-	-	-	-	GO:0004672//protein kinase activity;GO:0032550//purine ribonucleoside binding	GO:0006464//cellular protein modification process
LOC105033453	66.55	66.95	65.91	72.07	73.69	71.45	77.21	76.4	77.92	87.23	86.23	88.07	7282	7061	7647	8007	7619	6843	7486	7849	7885	8642	8185	8809	PRP8A	PREDICTED: LOW QUALITY PROTEIN: pre-mRNA-processing-splicing factor 8A [Elaeis guineensis]	Genetic Information Processing	Transcription	ko03040//Spliceosome	K12856	GO:0030529//intracellular ribonucleoprotein complex	GO:0017069//snRNA binding	-
LOC105033454	1.85	1.86	1.48	1.58	1.49	1.26	1.9	1.7	1.67	1.77	2	1.9	67	65	57	58	51	40	61	58	56	58	63	63	EMB2758	PREDICTED: pentatricopeptide repeat-containing protein At4g21065-like [Elaeis guineensis]	-	-	-	-	-	-	-
LOC105033455	5.11	4.1	5.66	6.97	7.33	5.17	6.72	5.59	5.48	8.49	9.32	9.49	109	83	125	149	151	95	128	111	108	162	171	181	At4g32272	UDP-sugar transporter sqv-7, partial [Anthurium amnicola]	-	-	-	-	-	-	-
LOC105033456	1.48	1.84	1.37	0.84	0.95	1.03	0.99	1.23	1.1	1.17	1.12	1.13	64	77	63	37	39	39	38	50	44	46	42	45	--	PREDICTED: myosin-11, partial [Elaeis guineensis]	-	-	-	-	-	-	-
LOC105033457	23.19	21.21	24.16	24.97	27.24	25.71	25.79	23.67	23.61	30.91	29.65	29.7	782	689	859	854	862	759	764	751	738	941	863	912	KEG	PREDICTED: E3 ubiquitin-protein ligase KEG [Elaeis guineensis]	-	-	-	-	-	-	-
LOC105033460	0	0	0	0	0	0.23	0	0	0	0	0	0	0	0	0	0	0	2	0	0	0	0	0	0	TPR1	PREDICTED: topless-related protein 1-like [Elaeis guineensis]	-	-	-	-	-	-	-
LOC105033461	4.65	4.61	4.62	3.02	2.87	3.66	6.24	5.37	6.06	6.03	5.44	5.24	132	126	139	87	77	91	157	143	159	155	134	136	--	PREDICTED: beta-1,4-mannosyl-glycoprotein 4-beta-N-acetylglucosaminyltransferase [Elaeis guineensis]	Metabolism;Metabolism	Global and overview maps;Glycan biosynthesis and metabolism	ko01100//Metabolic pathways;ko00510//N-Glycan biosynthesis	K00737;K00737	-	GO:0016740//transferase activity	GO:0006486//protein glycosylation
LOC105033462	1.41	1.82	1.6	5.28	6.8	6.45	1.71	1.98	1.64	5.11	4.97	4.6	54	67	65	205	246	216	58	71	58	177	165	161	--	Zinc finger CCHC domain-containing protein 8, partial [Anthurium amnicola]	-	-	-	-	-	-	-
LOC105033465	0	0	0	0	0.08	0.16	0	0	0	0.24	0.25	0.08	0	0	0	0	1	2	0	0	0	3	3	1	Os11g0706600	PREDICTED: thaumatin-like protein isoform X1 [Elaeis guineensis]	-	-	-	-	-	-	-
LOC105033466	33.1	29.68	30.76	32.45	33.4	31.27	31.76	30.93	34.4	36.7	34.99	34.43	1929	1669	1903	1921	1841	1597	1643	1697	1856	1933	1769	1833	APUM2	PREDICTED: pumilio homolog 2 isoform X1 [Elaeis guineensis]	-	-	-	-	-	-	-
LOC105033467	0.47	0.26	0.39	0	0	0	0.04	0.23	0	0	0	0	15	8	13	0	0	0	1	7	0	0	0	0	GPAT5	PREDICTED: glycerol-3-phosphate acyltransferase 5-like [Elaeis guineensis]	Metabolism;Metabolism;Metabolism;Metabolism	Global and overview maps;Global and overview maps;Lipid metabolism;Lipid metabolism	ko01100//Metabolic pathways;ko01110//Biosynthesis of secondary metabolites;ko00564//Glycerophospholipid metabolism;ko00561//Glycerolipid metabolism	K13508;K13508;K13508;K13508	-	GO:0016740//transferase activity	-
LOC105033468	28.18	25.16	27.61	17.86	16.22	15.97	23.6	22.84	23.4	20.4	21.29	21.79	853	734	886	549	464	423	633	649	655	559	559	603	RDUF1	PREDICTED: E3 ubiquitin-protein ligase RDUF1 [Elaeis guineensis]	-	-	-	-	-	-	-
LOC105033469	0	0	0	0	0	0	0	0	0	0	0	0	0	0	0	0	0	0	0	0	0	0	0	0	AVT1C	PREDICTED: vacuolar amino acid transporter 1-like [Elaeis guineensis]	-	-	-	-	GO:0031090//organelle membrane	-	-
LOC105033470	0.11	0.58	0.5	0.89	0.56	0.77	0.47	0.28	0.49	3.52	2.94	3.49	3	15	14	24	14	18	11	7	12	85	68	85	PCS1	PREDICTED: aspartic proteinase PCS1-like [Elaeis guineensis]	-	-	-	-	-	-	-
LOC105033471	40.34	36.86	37.84	24.11	28.06	28.37	26.53	30.03	26.8	42.27	43.91	42.97	913	804	908	554	600	562	532	638	561	866	862	889	PLP3	PREDICTED: patatin-like protein 3 [Elaeis guineensis]	-	-	-	-	-	-	-
LOC105033472	21.55	19.61	19.87	37.82	35.69	35.46	18.6	20.89	20.73	31.78	28.3	28.83	513	452	502	918	806	744	394	467	457	688	588	629	PAT16	PREDICTED: probable protein S-acyltransferase 16 isoform X1 [Elaeis guineensis]	-	-	-	-	GO:0031224//intrinsic component of membrane	GO:0016409//palmitoyltransferase activity;GO:0043169//cation binding	GO:0044710//single-organism metabolic process
LOC105033473	5.98	4.66	5.25	1.16	0.71	1	2.71	2.41	3.25	1.75	1.05	1.18	177	133	165	35	20	26	71	67	89	47	27	32	LAC17	PREDICTED: laccase-17-like isoform X1 [Elaeis guineensis]	-	-	-	-	GO:0005576//extracellular region	GO:0016682//oxidoreductase activity, acting on diphenols and related substances as donors, oxygen as acceptor;GO:0043169//cation binding	GO:0009808//lignin metabolic process
LOC105033474	0.47	0.97	0.59	0.31	0.33	0.18	0.7	0.83	0.51	0.69	0.54	0.68	3	6	4	2	2	1	4	5	3	4	3	4	SMR5	PREDICTED: cyclin-dependent protein kinase inhibitor SMR4-like [Elaeis guineensis]	-	-	-	-	-	-	-
LOC105033475	1.45	0.67	1.67	0.4	0.51	0.64	0.73	1.37	0.7	0	0	0	18	8	22	5	6	7	8	16	8	0	0	0	EARLI1	PREDICTED: 14 kDa proline-rich protein DC2.15 [Elaeis guineensis]	-	-	-	-	-	-	-
LOC105033476	0	0	0	0	0	0	0	0	0	0	0	0	0	0	0	0	0	0	0	0	0	0	0	0	EARLI1	PREDICTED: 14 kDa proline-rich protein DC2.15 [Elaeis guineensis]	-	-	-	-	-	-	-
LOC105033477	0	0	0	0.19	0.62	0.22	0	0	0	0	0	0	0	0	0	2	6	2	0	0	0	0	0	0	EARLI1	PREDICTED: 14 kDa proline-rich protein DC2.15-like [Elaeis guineensis]	-	-	-	-	-	-	-
LOC105033479	0.58	0.37	0.3	1.64	1.09	1.21	0.47	0.72	0.21	0.46	1.11	0.98	18	11	10	52	32	33	13	21	6	13	30	28	NPF6.3	PREDICTED: protein NRT1/ PTR FAMILY 6.3 [Elaeis guineensis]	-	-	-	-	-	-	-
LOC105033480	6.53	4.13	4.6	4.12	4.69	4.44	5.4	5.57	4.79	5.23	4.31	4.25	131	80	98	84	89	78	96	105	89	95	75	78	--	PREDICTED: uncharacterized protein LOC105033480 isoform X1 [Elaeis guineensis]	-	-	-	-	-	-	-
LOC105033481	21.95	21.11	19.99	7.38	7.25	6.48	23.08	21.84	22.23	12.77	11.54	11.77	410	380	396	140	128	106	382	383	384	216	187	201	PVA13	PREDICTED: vesicle-associated protein 1-3 [Elaeis guineensis]	-	-	-	-	-	-	-
LOC105033482	12.48	12.69	13.42	15.75	14.2	13.75	16.47	15.67	15.55	21.27	19.61	19.95	645	632	735	825	693	622	752	760	743	995	879	942	MTR4	PREDICTED: DExH-box ATP-dependent RNA helicase DExH9 [Elaeis guineensis]	Genetic Information Processing	Folding, sorting and degradation	ko03018//RNA degradation	K12598	-	-	-
LOC105033483	0.69	0.55	0.9	0.57	0.67	0.54	0.6	0.45	0.23	0.35	0.55	1.27	13	10	18	11	12	9	10	8	4	6	9	22	--	PREDICTED: uncharacterized protein LOC105033483 [Elaeis guineensis]	-	-	-	-	-	-	-
LOC105033484	241.34	245.04	245.44	164.03	160.92	165.34	260.63	282.24	270.07	216.15	217.08	230.59	6192	6059	6677	4273	3901	3713	5925	6799	6408	5021	4831	5408	BAG7	PREDICTED: BAG family molecular chaperone regulator 7 [Elaeis guineensis]	-	-	-	-	-	-	-
LOC105033485	0.8	1.08	0.52	0.84	0.9	1.25	0.76	0.78	0.85	0.94	0.77	1	13	17	9	14	14	18	11	12	12	14	11	15	--	PREDICTED: uncharacterized protein LOC105033485 isoform X1 [Elaeis guineensis]	-	-	-	-	-	-	-
LOC105033486	19.01	20.36	20.97	4.35	4.1	3.9	20.1	22.83	23.51	2.21	1.8	2.74	379	391	443	88	77	68	355	427	433	40	31	50	tal	PREDICTED: transaldolase-like [Phoenix dactylifera]	Metabolism;Metabolism;Metabolism;Metabolism;Metabolism	Global and overview maps;Global and overview maps;Global and overview maps;Global and overview maps;Carbohydrate metabolism	ko01100//Metabolic pathways;ko01110//Biosynthesis of secondary metabolites;ko01200//Carbon metabolism;ko01230//Biosynthesis of amino acids;ko00030//Pentose phosphate pathway	K00616;K00616;K00616;K00616;K00616	-	-	-
LOC105033487	1.8	1.8	1.26	0.54	0.4	0.53	1.77	1.79	2.41	0.64	0.97	1.01	62	60	46	19	13	16	54	58	77	20	29	32	IVR1	PREDICTED: beta-fructofuranosidase 1-like [Elaeis guineensis]	-	-	-	-	-	-	-
LOC105033489	180.26	180.64	184.18	24.45	26.71	25.81	161.9	153.37	159.89	46.21	48.53	44.75	6200	5988	6717	854	868	777	4934	4953	5086	1439	1448	1407	SKU5	PREDICTED: monocopper oxidase-like protein SKU5 [Elaeis guineensis]	-	-	-	-	-	-	-
LOC105033490	27.05	27.29	26.34	21.61	19.46	21.21	33.63	32.08	31.52	24.79	24.42	24.69	2531	2416	2585	2015	1717	1712	2753	2780	2683	2075	2007	2105	ALE2	PREDICTED: nascent polypeptide-associated complex subunit alpha, muscle-specific form-like isoform X4 [Elaeis guineensis]	-	-	-	-	-	-	-
LOC105033491	16.33	15.87	17.92	17.7	17.93	16.84	11.97	15.34	12.89	16.33	14.93	15.76	348	326	405	383	361	314	226	307	254	315	276	307	GOS12	PREDICTED: Golgi SNAP receptor complex member 1-2 [Elaeis guineensis]	Genetic Information Processing	Folding, sorting and degradation	ko04130//SNARE interactions in vesicular transport	K08495	GO:0031090//organelle membrane;GO:0031224//intrinsic component of membrane;GO:0031984//organelle subcompartment;GO:0043231//intracellular membrane-bounded organelle;GO:0044444//cytoplasmic part	GO:0005515//protein binding	GO:0001101//response to acid chemical;GO:0008104//protein localization;GO:0016482//cytoplasmic transport;GO:0030243//cellulose metabolic process;GO:0048193//Golgi vesicle transport;GO:0061024//membrane organization
LOC105033492	0.35	0.7	0.66	0.57	0.74	0.89	0.39	0.61	0.47	2.79	2.37	1.8	17	33	34	28	34	38	17	28	21	123	100	80	NAC007	PREDICTED: NAC domain-containing protein 7-like [Elaeis guineensis]	-	-	-	-	-	-	GO:0010467//gene expression;GO:0034645//cellular macromolecule biosynthetic process
LOC105033493	0.11	0.34	0.41	0.59	0.46	0.37	0.12	0.23	0.06	0.42	0.5	0.24	2	6	8	11	8	6	2	4	1	7	8	4	SAUR36	PREDICTED: auxin-responsive protein SAUR36-like [Elaeis guineensis]	Environmental Information Processing	Signal transduction	ko04075//Plant hormone signal transduction	K14488	-	-	-
LOC105033495	0.98	1.43	0.74	10.55	9.36	9.09	0.22	0.73	0.85	6.62	5.55	5.7	10	14	8	109	90	81	2	7	8	61	49	53	LSU2	PREDICTED: protein RESPONSE TO LOW SULFUR 3-like [Elaeis guineensis]	-	-	-	-	-	-	-
LOC105033496	0.44	0.28	0.17	11.15	8.7	9.09	0	0.28	0.1	6.93	6.63	7.84	5	3	2	128	93	90	0	3	1	71	65	81	LSU2	PREDICTED: protein RESPONSE TO LOW SULFUR 2-like [Elaeis guineensis]	-	-	-	-	-	-	-
[truncated: 26,496 more rows]
