# Supplementary material for: Hormonal and Transcriptomic Insights into Inflorescence Stalk Elongation in Oil Palm
Source: Plants (Basel). 2025 Jun 4;14(11):1715. doi: 10.3390/plants14111715 (PMC12158102; doi:10.3390/plants14111715)
Supplement: Supplementary file 1 [file plants-14-01715-s001.zip › Supplementary files/Table S3. Analysis of DEGs.xlsx]

## Sheet: Sheet1
				Table S3. Analysis of differentially expressed genes (DEGs).

## Sheet: F4-vs-F14.filter.annot
Table S3. Differentially expressed genes in F4-vs-F14.
							FPKM						Mean
id	F4-1_count	F4-2_count	F4-3_count	F14-1_count	F14-2_count	F14-3_count	F4-1	F4-2	F4-3	F14-1	F14-2	F14-3	F4	F14	log2(fc)	PValue	FDR	Symbol	Description	KEGG_A_class	KEGG_B_class	Pathway	K_ID	GO Component	GO Function	GO Process
ADPRF	12466	12339	13648	4535	4303	4029	877.79	901.52	906.36	314.5	320.68	324.13	895.223	319.77	-1.48521	0	0	ARF	PREDICTED: ADP-ribosylation factor 2-like [Phoenix dactylifera]	Cellular Processes	Transport and catabolism	ko04144//Endocytosis	K07937	GO:0044464//cell part	GO:0032550//purine ribonucleoside binding	GO:0035556//intracellular signal transduction
LOC105031936	1574	1462	1706	134	129	120	43.87	42.28	44.84	3.68	3.81	3.82	43.6633	3.77	-3.53379	0	0	SEOB	PREDICTED: protein SIEVE ELEMENT OCCLUSION B [Elaeis guineensis]	-	-	-	-	-	-	-
LOC105032071	3660	3464	3840	139	147	129	97.27	95.53	96.25	3.64	4.13	3.92	96.35	3.89667	-4.62797	0	0	--	1-phosphatidylinositol 4,5-bisphosphate phosphodiesterase beta-1 [Anthurium amnicola]	-	-	-	-	-	-	-
LOC105032079	4691	4478	4919	191	158	115	114.94	113.85	113.67	4.61	4.1	3.22	114.153	3.97667	-4.84327	0	0	--	PREDICTED: LOW QUALITY PROTEIN: disease resistance RPP13-like protein 4 [Elaeis guineensis]	-	-	-	-	-	-	-
LOC105032085	5539	5204	5561	367	341	335	224.9	219.24	212.95	14.68	14.65	15.54	219.03	14.9567	-3.87227	0	0	NHL13	PREDICTED: protein YLS9-like [Elaeis guineensis]	-	-	-	-	-	-	-
LOC105032086	3757	3481	3982	825	698	716	53.09	51.08	53.33	11.45	10.39	11.5	52.5	11.1133	-2.24003	0	0	--	50S ribosomal protein L21 [Anthurium amnicola]	-	-	-	-	-	-	-
LOC105032167	390	346	414	5322	4824	4404	12.46	11.47	12.48	167.48	163.14	160.77	12.1367	163.797	3.75446	0	0	GID1C	PREDICTED: gibberellin receptor GID1C-like [Elaeis guineensis]	Environmental Information Processing	Signal transduction	ko04075//Plant hormone signal transduction	K14493	-	-	-
LOC105032180	4754	4547	4905	1491	1478	1325	266.42	264.41	259.25	82.29	87.67	84.84	263.36	84.9333	-1.63263	0	0	PVA42	PREDICTED: vesicle-associated protein 4-2 [Elaeis guineensis]	-	-	-	-	-	-	-
LOC105032203	357	348	367	2129	2006	1915	10.49	10.61	10.17	61.59	62.37	64.27	10.4233	62.7433	2.58965	0	0	ZFP1	PREDICTED: probable E3 ubiquitin-protein ligase LUL4 isoform X3 [Phoenix dactylifera]	-	-	-	-	-	-	-
LOC105032276	733	727	871	5110	4961	4408	47.64	48.99	53.38	327.08	341.32	327.35	50.0033	331.917	2.73072	0	0	IAA20	PREDICTED: auxin-responsive protein IAA20 isoform X1 [Elaeis guineensis]	Environmental Information Processing	Signal transduction	ko04075//Plant hormone signal transduction	K14484	-	-	-
LOC105032534	184	144	171	1594	1525	1323	6.45	5.24	5.65	55.04	56.59	53	5.78	54.8767	3.24705	0	0	GT7	PREDICTED: scopoletin glucosyltransferase-like [Elaeis guineensis]	-	-	-	-	-	GO:0035251//UDP-glucosyltransferase activity	-
LOC105032634	229	233	236	2492	2277	2150	10.27	10.75	9.87	87.38	85.59	85.8	10.2967	86.2567	3.06646	0	0	SMH6	PREDICTED: single myb histone 6 isoform X1 [Elaeis guineensis]	Organismal Systems	Environmental adaptation	ko04626//Plant-pathogen interaction	K09422	-	-	-
LOC105032713	447	391	406	3658	3387	3232	20.36	18.48	17.44	164.09	163.27	168.18	18.76	165.18	3.13831	0	0	CBSX5	PREDICTED: CBS domain-containing protein CBSX5-like [Elaeis guineensis]	-	-	-	-	-	-	-
LOC105032762	2709	2735	2881	496	481	497	63.39	66.4	63.58	11.43	11.91	13.29	64.4567	12.21	-2.40027	0	0	MAP65-6	PREDICTED: 65-kDa microtubule-associated protein 6 [Elaeis guineensis]	-	-	-	-	-	-	-
LOC105032802	8028	7347	8156	1911	1641	1466	200.67	190.56	192.28	47.05	43.41	41.87	194.503	44.11	-2.14062	0	0	COBL7	PREDICTED: LOW QUALITY PROTEIN: COBRA-like protein 7 [Elaeis guineensis]	-	-	-	-	-	-	-
LOC105032807	8699	8393	9125	1073	953	921	218.52	218.76	216.18	26.54	25.34	26.44	217.82	26.1067	-3.06065	0	0	CBP60D	PREDICTED: calmodulin-binding protein 60 D isoform X1 [Elaeis guineensis]	-	-	-	-	-	-	-
LOC105032808	3968	3929	4355	449	462	412	126.78	130.26	131.23	14.13	15.62	15.04	129.423	14.93	-3.11581	0	0	Os03g0301700	PREDICTED: probable protein phosphatase 2C 33 [Elaeis guineensis]	-	-	-	-	GO:0016020//membrane	GO:0016791//phosphatase activity;GO:0043169//cation binding	GO:0006796//phosphate-containing compound metabolic process
LOC105032827	23296	22859	24927	10613	9894	9049	886.66	902.75	894.78	397.83	398.56	393.5	894.73	396.63	-1.17366	0	0	AC101	PREDICTED: actin-101 [Elaeis guineensis]	-	-	-	-	-	-	-
LOC105032941	1590	1557	1656	5363	5165	4673	52.84	53.7	51.92	175.51	181.66	177.41	52.82	178.193	1.75429	0	0	GRC2	PREDICTED: glutathione reductase, cytosolic [Elaeis guineensis]	Metabolism	Metabolism of other amino acids	ko00480//Glutathione metabolism	K00383	GO:0042579//microbody	GO:0000166//nucleotide binding;GO:0016651//oxidoreductase activity, acting on NAD(P)H;GO:0016723//oxidoreductase activity, oxidizing metal ions, NAD or NADP as acceptor;GO:0046914//transition metal ion binding	GO:0006790//sulfur compound metabolic process;GO:0009404//toxin metabolic process;GO:0019725//cellular homeostasis;GO:0061687//detoxification of inorganic compound
LOC105033240	5972	6025	6395	354	334	265	603.32	631.57	609.31	35.22	35.71	30.59	614.733	33.84	-4.18316	0	0	SN1	PREDICTED: peamaclein-like [Elaeis guineensis]	-	-	-	-	-	-	-
LOC105033296	4320	4244	4678	896	930	802	66.51	67.79	67.92	13.59	15.15	14.11	67.4067	14.2833	-2.23856	0	0	AUL1	PREDICTED: auxilin-like protein 1 [Elaeis guineensis]	-	-	-	-	-	-	-
LOC105033299	1708	1698	1802	6592	6072	5510	76.31	78.72	75.93	290.07	287.13	281.27	76.9867	286.157	1.89412	0	0	iolC	PREDICTED: uncharacterized sugar kinase slr0537 [Phoenix dactylifera]	-	-	-	-	-	GO:0016772//transferase activity, transferring phosphorus-containing groups	-
LOC105033410	632	637	677	4574	4404	4026	16.33	17.07	16.49	116.62	120.79	119.02	16.63	118.81	2.8368	0	0	ISPG	PREDICTED: 4-hydroxy-3-methylbut-2-en-1-yl diphosphate synthase (ferredoxin), chloroplastic [Elaeis guineensis]	Metabolism;Metabolism;Metabolism	Global and overview maps;Global and overview maps;Metabolism of terpenoids and polyketides	ko01100//Metabolic pathways;ko01110//Biosynthesis of secondary metabolites;ko00900//Terpenoid backbone biosynthesis	K03526;K03526;K03526	GO:0009526//plastid envelope;GO:0009532//plastid stroma	GO:0046914//transition metal ion binding;GO:0051536//iron-sulfur cluster binding;GO:0052592//oxidoreductase activity, acting on CH or CH2 groups, with an iron-sulfur protein as acceptor	GO:0005982//starch metabolic process;GO:0006090//pyruvate metabolic process;GO:0006091//generation of precursor metabolites and energy;GO:0006355//regulation of transcription, DNA-templated;GO:0006544//glycine metabolic process;GO:0006605//protein targeting;GO:0006633//fatty acid biosynthetic process;GO:0006739//NADP metabolic process;GO:0006779//porphyrin-containing compound biosynthetic process…
LOC105033411	312	296	339	2196	2098	1945	11.78	11.68	12.09	79.59	81.76	82.02	11.85	81.1233	2.77523	0	0	TGD3	PREDICTED: protein TRIGALACTOSYLDIACYLGLYCEROL 3, chloroplastic isoform X1 [Elaeis guineensis]	-	-	-	-	-	-	-
LOC105033413	6999	6395	7135	391	348	313	113.34	107.31	108.8	6.23	5.97	5.77	109.817	5.99	-4.1964	0	0	GATA8	PREDICTED: GATA transcription factor 8 isoform X2 [Elaeis guineensis]	-	-	-	-	-	-	-
LOC105033489	6200	5988	6717	854	868	777	180.26	180.64	184.18	24.45	26.71	25.81	181.693	25.6567	-2.8241	0	0	SKU5	PREDICTED: monocopper oxidase-like protein SKU5 [Elaeis guineensis]	-	-	-	-	-	-	-
LOC105033514	3941	3861	4265	602	497	544	146.56	148.98	149.59	22.05	19.56	23.11	148.377	21.5733	-2.78194	0	0	At5g10770	PREDICTED: aspartyl protease family protein At5g10770 [Elaeis guineensis]	-	-	-	-	-	GO:0016787//hydrolase activity	-
LOC105033534	5963	5942	6589	214	206	205	161.06	166.53	167.84	5.69	5.89	6.33	165.143	5.97	-4.78984	0	0	At1g31850	PREDICTED: probable methyltransferase PMT21 isoform X1 [Elaeis guineensis]	-	-	-	-	-	-	-
LOC105033565	4152	3674	3957	60	62	45	251.97	231.35	226.48	3.59	3.98	3.12	236.6	3.56333	-6.05308	0	0	TPRP-F1	PREDICTED: 36.4 kDa proline-rich protein-like [Elaeis guineensis]	-	-	-	-	-	-	-
LOC105033613	8128	7860	8862	3448	3173	2698	115.28	115.67	118.54	48.16	47.63	43.72	116.497	46.5033	-1.32488	0	0	CIP7	PREDICTED: titin homolog isoform X1 [Elaeis guineensis]	-	-	-	-	-	-	-
LOC105033627	1401	1255	1281	17279	15506	14842	67.95	63.15	58.59	825.32	795.91	822.39	63.23	814.54	3.6873	0	0	SETH3	PREDICTED: probable arabinose 5-phosphate isomerase [Elaeis guineensis]	Metabolism	Global and overview maps	ko01100//Metabolic pathways	K06041	-	GO:0016861//intramolecular oxidoreductase activity, interconverting aldoses and ketoses;GO:0017076//purine nucleotide binding;GO:0032550//purine ribonucleoside binding	GO:0006089//lactate metabolic process;GO:0044238//primary metabolic process
LOC105033633	2214	2115	2330	281	275	250	57.39	56.85	56.91	7.17	7.53	7.4	57.05	7.36667	-2.95314	0	0	XBOS34	PREDICTED: probable E3 ubiquitin-protein ligase XBOS34 isoform X1 [Musa acuminata subsp. malaccensis] [Musa acuminata]	-	-	-	-	-	-	-
LOC105033762	2324	2282	2523	349	336	298	80.78	82.3	82.71	11.95	12.36	11.83	81.93	12.0467	-2.76576	0	0	BGLU1	PREDICTED: beta-glucosidase 1 [Elaeis guineensis]	Metabolism;Metabolism;Metabolism;Metabolism;Metabolism	Global and overview maps;Global and overview maps;Biosynthesis of other secondary metabolites;Carbohydrate metabolism;Metabolism of other amino acids	ko01100//Metabolic pathways;ko01110//Biosynthesis of secondary metabolites;ko00940//Phenylpropanoid biosynthesis;ko00500//Starch and sucrose metabolism;ko00460//Cyanoamino acid metabolism	K05350;K05350;K05350;K05350;K05350	-	-	-
LOC105033838	855	829	869	4122	3772	3630	29.42	29.6	28.2	139.68	137.36	142.7	29.0733	139.913	2.26677	0	0	COL14	PREDICTED: zinc finger protein CONSTANS-LIKE 14 [Elaeis guineensis]	-	-	-	-	-	-	-
LOC105033859	6765	6289	7067	250	233	205	509.55	491.51	502.02	18.55	18.57	17.64	501.027	18.2533	-4.77866	0	0	Os02g0532500	PREDICTED: germin-like protein 2-4 [Elaeis guineensis]	-	-	-	-	-	-	-
LOC105033866	3260	3177	3482	405	416	369	125.53	127.2	126.41	15.32	17.1	16.26	126.38	16.2267	-2.96133	0	0	UEL-1	PREDICTED: probable UDP-arabinose 4-epimerase 1 isoform X1 [Elaeis guineensis]	Metabolism;Metabolism	Global and overview maps;Carbohydrate metabolism	ko01100//Metabolic pathways;ko00520//Amino sugar and nucleotide sugar metabolism	K12448;K12448	-	-	-
LOC105033885	3252	3029	3330	559	544	508	129.49	125.15	125.06	21.92	22.93	23.11	126.567	22.6533	-2.4821	0	0	GT2	PREDICTED: probable glycosyltransferase 2 [Elaeis guineensis]	-	-	-	-	-	-	-
LOC105033990	1323	1323	1410	4826	4610	4113	55.49	57.57	55.76	199.34	204.62	197.09	56.2733	200.35	1.832	0	0	GLO5	PREDICTED: peroxisomal (S)-2-hydroxy-acid oxidase [Elaeis guineensis]	Metabolism;Metabolism;Metabolism;Cellular Processes;Metabolism	Global and overview maps;Global and overview maps;Global and overview maps;Transport and catabolism;Carbohydrate metabolism	ko01100//Metabolic pathways;ko01110//Biosynthesis of secondary metabolites;ko01200//Carbon metabolism;ko04146//Peroxisome;ko00630//Glyoxylate and dicarboxylate metabolism	K11517;K11517;K11517;K11517;K11517	-	GO:0003973//(S)-2-hydroxy-acid oxidase activity;GO:0032553//ribonucleotide binding	GO:0044710//single-organism metabolic process
LOC105034002	770	735	850	6339	5638	5392	26.73	26.47	27.82	216.73	207.12	213.88	27.0067	212.577	2.9766	0	0	NPF3.1	PREDICTED: protein NRT1/ PTR FAMILY 3.1 isoform X1 [Elaeis guineensis]	-	-	-	-	-	-	-
LOC105034150	612	574	584	6248	5624	5371	26.36	25.65	23.72	265.02	256.36	264.29	25.2433	261.89	3.37499	0	0	LBD41	PREDICTED: LOB domain-containing protein 41-like [Elaeis guineensis]	-	-	-	-	-	-	-
LOC105034164	385	408	485	17166	15698	14601	10.53	11.51	12.45	460.52	452.78	454.5	11.4967	455.933	5.30954	0	0	AP2	PREDICTED: AP2-like ethylene-responsive transcription factor TOE3 isoform X1 [Elaeis guineensis]	-	-	-	-	-	-	-
LOC105034165	4297	4291	4453	10053	9472	9053	262.41	271.9	256.47	604.63	612.21	631.64	263.593	616.16	1.22499	0	0	APX1	PREDICTED: L-ascorbate peroxidase, cytosolic [Elaeis guineensis]	Metabolism;Metabolism	Metabolism of other amino acids;Carbohydrate metabolism	ko00480//Glutathione metabolism;ko00053//Ascorbate and aldarate metabolism	K00434;K00434	GO:0044444//cytoplasmic part	GO:0004601//peroxidase activity;GO:0043169//cation binding;GO:0046906//tetrapyrrole binding	GO:0000302//response to reactive oxygen species;GO:0009642//response to light intensity;GO:0042743//hydrogen peroxide metabolic process;GO:0044267//cellular protein metabolic process;GO:0044710//single-organism metabolic process
LOC105034442	329	343	322	2257	2093	1829	8.31	8.99	7.67	56.12	55.93	52.76	8.32333	54.9367	2.72254	0	0	PPC6-1	PREDICTED: probable protein phosphatase 2C 33 [Elaeis guineensis]	-	-	-	-	-	GO:0016787//hydrolase activity	GO:0008152//metabolic process
LOC105034557	6753	6271	6980	939	899	897	173.25	166.94	168.89	23.73	24.41	26.29	169.693	24.81	-2.77394	0	0	PCKA	PREDICTED: LOW QUALITY PROTEIN: phosphoenolpyruvate carboxykinase [ATP]-like [Elaeis guineensis]	Metabolism;Metabolism;Metabolism;Metabolism;Metabolism;Metabolism;Metabolism	Global and overview maps;Global and overview maps;Global and overview maps;Carbohydrate metabolism;Carbohydrate metabolism;Energy metabolism;Carbohydrate metabolism	ko01100//Metabolic pathways;ko01110//Biosynthesis of secondary metabolites;ko01200//Carbon metabolism;ko00010//Glycolysis / Gluconeogenesis;ko00620//Pyruvate metabolism;ko00710//Carbon fixation in photosynthetic organisms;ko00020//Citrate cycle (TCA cycle)	K01610;K01610;K01610;K01610;K01610;K01610;K01610	-	GO:0000166//nucleotide binding;GO:0004611//phosphoenolpyruvate carboxykinase activity;GO:0032550//purine ribonucleoside binding	GO:0006006//glucose metabolic process
LOC105034654	40975	39748	44368	7558	6850	5942	2748.78	2766.76	2807.12	499.36	486.36	455.43	2774.22	480.383	-2.52982	0	0	--	PREDICTED: fibrous sheath CABYR-binding protein-like [Elaeis guineensis]	-	-	-	-	-	-	-
LOC105034716	63	40	60	2036	1814	1805	2.31	1.52	2.08	73.56	70.44	75.66	1.97	73.22	5.21597	0	0	guaA	DNA-3-methyladenine glycosylase 1, partial [Anthurium amnicola]	Genetic Information Processing	Replication and repair	ko03410//Base excision repair	K01246	-	GO:0016798//hydrolase activity, acting on glycosyl bonds	GO:0006281//DNA repair
LOC105034750	58	61	61	1680	1659	1488	1.96	2.14	1.95	56	59.42	57.53	2.01667	57.65	4.83728	0	0	TPS11	PREDICTED: probable terpene synthase 11 [Elaeis guineensis]	Metabolism;Metabolism;Metabolism	Global and overview maps;Global and overview maps;Metabolism of terpenoids and polyketides	ko01100//Metabolic pathways;ko01110//Biosynthesis of secondary metabolites;ko00902//Monoterpenoid biosynthesis	K20979;K20979;K20979	-	GO:0016829//lyase activity	-
LOC105034783	11026	10096	11337	1074	901	819	342.97	325.86	332.59	32.9	29.66	29.11	333.807	30.5567	-3.44945	0	0	--	Transmembrane protein DDB_G0292058, partial [Anthurium amnicola]	-	-	-	-	-	-	-
LOC105034793	3412	3079	3285	88	90	56	159.45	149.3	144.79	4.05	4.45	2.99	151.18	3.83	-5.30278	0	0	Bp10	PREDICTED: L-ascorbate oxidase homolog isoform X2 [Elaeis guineensis]	-	-	-	-	-	GO:0016682//oxidoreductase activity, acting on diphenols and related substances as donors, oxygen as acceptor	GO:0044710//single-organism metabolic process
LOC105034807	2362	2225	2540	388	350	326	64.07	61.83	63.97	10.65	10.33	10.45	63.29	10.4767	-2.5948	0	0	pom1	PREDICTED: dual specificity protein kinase CLK3 isoform X1 [Elaeis guineensis]	-	-	-	-	-	GO:0016772//transferase activity, transferring phosphorus-containing groups	-
LOC105034922	5828	5524	5944	12039	11272	10588	202.45	199.13	194.75	411.9	414.47	420.25	198.777	415.54	1.06384	0	0	SAHH	PREDICTED: adenosylhomocysteinase [Elaeis guineensis]	Metabolism;Metabolism	Global and overview maps;Amino acid metabolism	ko01100//Metabolic pathways;ko00270//Cysteine and methionine metabolism	K01251;K01251	-	-	-
LOC105035115	4319	4269	4714	444	334	348	76.61	78.48	78.89	7.72	6.24	7.02	77.9933	6.99333	-3.4793	0	0	FPP4	PREDICTED: filament-like plant protein 4 [Elaeis guineensis]	-	-	-	-	-	-	-
LOC105035172	351	315	331	13106	11522	10862	21.36	19.89	19	785.44	742.04	755.15	20.0833	760.877	5.24359	0	0	CDI	PREDICTED: protein CDI [Elaeis guineensis]	-	-	-	-	-	-	-
LOC105035217	815	880	969	5656	5223	4711	98.22	110.04	110.14	671.32	666.2	648.66	106.133	662.06	2.64108	0	0	PDF2.2	PREDICTED: defensin Ec-AMP-D1 [Elaeis guineensis]	-	-	-	-	-	-	-
LOC105035266	10499	10093	10998	763	700	673	1140.17	1137.3	1126.43	81.61	80.46	83.5	1134.63	81.8567	-3.79298	0	0	SN1	PREDICTED: peamaclein-like [Elaeis guineensis]	-	-	-	-	-	-	-
LOC105035371	3046	2741	3098	16137	14572	13675	161.28	150.59	154.7	841.5	816.6	827.26	155.523	828.453	2.41329	0	0	FRK1	PREDICTED: fructokinase-1 [Elaeis guineensis]	Metabolism;Metabolism;Metabolism;Metabolism	Global and overview maps;Carbohydrate metabolism;Carbohydrate metabolism;Carbohydrate metabolism	ko01100//Metabolic pathways;ko00520//Amino sugar and nucleotide sugar metabolism;ko00500//Starch and sucrose metabolism;ko00051//Fructose and mannose metabolism	K00847;K00847;K00847;K00847	-	GO:0004396//hexokinase activity;GO:0032550//purine ribonucleoside binding	GO:0005982//starch metabolic process;GO:0016310//phosphorylation;GO:0019321//pentose metabolic process
LOC105035384	2232	1942	2097	176	163	140	75.06	68.01	67.27	5.8	5.99	5.37	70.1133	5.72	-3.6156	0	0	Os01g0856500	PREDICTED: auxin transporter-like protein 2 [Elaeis guineensis]	Environmental Information Processing	Signal transduction	ko04075//Plant hormone signal transduction	K13946	GO:0031224//intrinsic component of membrane	-	-
LOC105035469	2468	2388	2512	361	321	266	138.88	139.43	133.32	20.01	19.12	17.1	137.21	18.7433	-2.87194	0	0	RABA5E	PREDICTED: ras-related protein RABA5e-like [Elaeis guineensis]	Cellular Processes	Transport and catabolism	ko04144//Endocytosis	K07904	-	-	-
LOC105035472	304	291	307	4420	4196	3917	7.29	7.23	6.94	104.31	106.44	107.21	7.15333	105.987	3.88912	0	0	--	DNA (cytosine-5)-methyltransferase CMT2 [Anthurium amnicola]	-	-	-	-	-	-	-
LOC105035493	1918	1771	2028	5775	5227	4946	78.96	75.65	78.74	234.15	227.74	232.63	77.7833	231.507	1.57352	0	0	GS1-2	PREDICTED: glutamine synthetase nodule isozyme [Elaeis guineensis]	Metabolism;Metabolism;Metabolism;Metabolism;Metabolism;Metabolism	Global and overview maps;Global and overview maps;Carbohydrate metabolism;Amino acid metabolism;Amino acid metabolism;Energy metabolism	ko01100//Metabolic pathways;ko01230//Biosynthesis of amino acids;ko00630//Glyoxylate and dicarboxylate metabolism;ko00250//Alanine, aspartate and glutamate metabolism;ko00220//Arginine biosynthesis;ko00910//Nitrogen metabolism	K01915;K01915;K01915;K01915;K01915;K01915	-	-	-
LOC105035775	6173	5973	6405	206	178	207	265.02	266.08	259.34	8.71	8.09	10.15	263.48	8.98333	-4.8743	0	0	--	Histidinol-phosphate aminotransferase [Anthurium amnicola]	-	-	-	-	-	-	-
LOC105035901	2258	2353	2469	6156	5625	5339	56.99	61.62	58.77	153.01	150.25	153.95	59.1267	152.403	1.36601	0	0	CAT2	PREDICTED: cationic amino acid transporter 2, vacuolar [Elaeis guineensis]	-	-	-	-	-	-	-
LOC105035965	513	451	506	4584	4160	3977	12.36	11.27	11.49	108.74	106.05	109.44	11.7067	108.077	3.20665	0	0	At4g33300	Leucine Rich Repeat family protein, expressed [Oryza sativa Japonica Group]	-	-	-	-	-	-	-
LOC105036011	31209	29777	32721	6725	6088	5610	2014.26	1994.12	1991.74	427.47	415.87	413.68	2000.04	419.007	-2.25498	0	0	--	PREDICTED: uncharacterized protein LOC105036011 [Elaeis guineensis]	-	-	-	-	-	-	-
LOC105036084	283	247	318	3107	2868	2658	7.11	6.44	7.54	76.87	76.26	76.3	7.03	76.4767	3.44342	0	0	CRK6	PREDICTED: cysteine-rich receptor-like protein kinase 6 isoform X1 [Elaeis guineensis]	-	-	-	-	-	-	-
LOC105036183	2193	2188	2388	418	399	326	51.03	52.83	52.41	9.58	9.83	8.67	52.09	9.36	-2.47643	0	0	--	F26K24.5 protein [Theobroma cacao]	-	-	-	-	-	-	-
LOC105036419	3526	3448	3765	850	812	741	67.04	68.03	67.52	15.92	16.34	16.1	67.53	16.12	-2.06668	0	0	At3g03770	PREDICTED: probable inactive leucine-rich repeat receptor-like protein kinase At3g03770 [Elaeis guineensis]	-	-	-	-	-	-	-
LOC105036492	3055	3107	3351	24215	23336	20966	131.82	139.11	136.37	1029.08	1065.74	1033.62	135.767	1042.81	2.94128	0	0	ADH1	PREDICTED: alcohol dehydrogenase 1 [Elaeis guineensis]	Metabolism;Metabolism;Metabolism;Metabolism;Metabolism;Metabolism	Global and overview maps;Global and overview maps;Carbohydrate metabolism;Lipid metabolism;Lipid metabolism;Amino acid metabolism	ko01100//Metabolic pathways;ko01110//Biosynthesis of secondary metabolites;ko00010//Glycolysis / Gluconeogenesis;ko00592//alpha-Linolenic acid metabolism;ko00071//Fatty acid degradation;ko00350//Tyrosine metabolism	K18857;K18857;K18857;K18857;K18857;K18857	GO:0044424//intracellular part	GO:0016616//oxidoreductase activity, acting on the CH-OH group of donors, NAD or NADP as acceptor;GO:0043169//cation binding	GO:0044710//single-organism metabolic process
LOC105036519	314	327	364	5984	5588	5087	9.28	10.03	10.15	174.17	174.79	171.76	9.82	173.573	4.14368	0	0	GH3.5	PREDICTED: LOW QUALITY PROTEIN: jasmonic acid-amido synthetase JAR1 [Elaeis guineensis]	Environmental Information Processing	Signal transduction	ko04075//Plant hormone signal transduction	K14506	-	GO:0003824//catalytic activity;GO:0005515//protein binding	GO:0002218//activation of innate immune response;GO:0009411//response to UV;GO:0009636//response to toxic substance;GO:0009639//response to red or far red light
LOC105036551	240	218	212	5147	4901	4408	4.66	4.39	3.88	98.39	100.68	97.75	4.31	98.94	4.52079	0	0	ABCG36	PREDICTED: ABC transporter G family member 36 [Elaeis guineensis]	-	-	-	-	-	-	-
LOC105036588	7903	7591	8436	1811	1658	1521	151.88	151.37	152.91	34.28	33.72	33.4	152.053	33.8	-2.16948	0	0	TMK1	PREDICTED: LOW QUALITY PROTEIN: receptor protein kinase TMK1 [Elaeis guineensis]	-	-	-	-	GO:0016020//membrane	GO:0004672//protein kinase activity	GO:0006796//phosphate-containing compound metabolic process
LOC105036724	2852	2874	3138	294	335	274	52.37	54.67	54.29	5.32	6.5	5.75	53.7767	5.85667	-3.19883	0	0	At1g30570	PREDICTED: probable receptor-like protein kinase At1g30570 [Elaeis guineensis]	-	-	-	-	GO:0031224//intrinsic component of membrane	GO:0004672//protein kinase activity;GO:0032550//purine ribonucleoside binding	GO:0000902//cell morphogenesis;GO:0001558//regulation of cell growth;GO:0006464//cellular protein modification process;GO:0006796//phosphate-containing compound metabolic process;GO:0009725//response to hormone
LOC105036778	2725	2592	2846	137	131	110	102.85	101.52	101.31	5.09	5.23	4.74	101.893	5.02	-4.34323	0	0	AXY4	PREDICTED: protein ALTERED XYLOGLUCAN 4-like isoform X1 [Elaeis guineensis]	-	-	-	-	-	-	-
LOC105036922	435	453	458	2363	2238	2082	11.02	11.9	10.99	58.93	60.01	60.23	11.3033	59.7233	2.40155	0	0	AKT2	PREDICTED: potassium channel AKT2 [Elaeis guineensis]	-	-	-	-	-	-	-
LOC105037013	12603	12225	13757	1998	1858	1699	488.14	491.31	502.53	76.22	76.17	75.18	493.993	75.8567	-2.70314	0	0	AT5	PREDICTED: acyl transferase 5-like [Elaeis guineensis]	-	-	-	-	-	-	-
LOC105037035	2731	2627	2949	442	400	378	143.6	143.32	146.24	22.89	22.26	22.71	144.387	22.62	-2.67427	0	0	PBL7	PREDICTED: probable serine/threonine-protein kinase PBL7 [Elaeis guineensis]	-	-	-	-	-	-	-
LOC105037126	100	113	101	1926	1880	1757	3.9	4.58	3.72	74.06	77.69	78.38	4.06667	76.71	4.2375	0	0	ILL1	PREDICTED: IAA-amino acid hydrolase ILR1-like 1 [Elaeis guineensis]	-	-	-	-	-	GO:0003824//catalytic activity	-
LOC105037481	12727	11946	13134	169	147	120	686.68	668.78	668.34	8.98	8.39	7.4	674.6	8.25667	-6.35233	0	0	XTH23	PREDICTED: probable xyloglucan endotransglucosylase/hydrolase protein 23 [Elaeis guineensis]	Environmental Information Processing	Signal transduction	ko04075//Plant hormone signal transduction	K14504	GO:0005576//extracellular region;GO:0030312//external encapsulating structure	GO:0016758//transferase activity, transferring hexosyl groups;GO:0016787//hydrolase activity	GO:0044042//glucan metabolic process;GO:0045229//external encapsulating structure organization
LOC105037698	283	295	296	2097	1825	1647	13.8	14.93	13.62	100.71	94.19	91.76	14.1167	95.5533	2.75891	0	0	SWEET1A	PREDICTED: bidirectional sugar transporter SWEET1a [Elaeis guineensis]	-	-	-	-	-	-	-
LOC105037705	5273	4825	5223	136	115	120	655.19	622.07	612.06	16.64	15.12	17.04	629.773	16.2667	-5.27484	0	0	--	PREDICTED: lysine-rich arabinogalactan protein 18-like, partial [Elaeis guineensis]	-	-	-	-	-	-	-
LOC105037876	4382	4382	4816	891	855	834	524.38	544.1	543.54	105.01	108.29	114.03	537.34	109.11	-2.30005	0	0	At4g18596	PREDICTED: pollen-specific protein C13 [Elaeis guineensis]	-	-	-	-	-	-	-
LOC105037923	3129	2953	3295	351	372	327	115.1	112.71	114.32	12.72	14.48	13.74	114.043	13.6467	-3.06296	0	0	TOL5	Hepatocyte growth factor-regulated tyrosine kinase substrate [Ananas comosus]	-	-	-	-	-	-	-
LOC105038027	16822	16493	18446	1718	1601	1519	284.75	289.7	294.47	28.68	28.69	29.38	289.64	28.9167	-3.32429	0	0	CESA2	PREDICTED: cellulose synthase A catalytic subunit 2 [UDP-forming]-like [Elaeis guineensis]	-	-	-	-	-	-	-
LOC105038040	1902	1758	1951	97	96	70	49.04	47.03	47.44	2.46	2.62	2.06	47.8367	2.38	-4.32908	0	0	At1g01540	PREDICTED: probable serine/threonine-protein kinase At1g01540 [Elaeis guineensis]	-	-	-	-	-	-	-
LOC105038118	2073	1952	2093	31	29	43	61.8	60.38	58.85	0.91	0.92	1.46	60.3433	1.09667	-5.782	0	0	CPK29	PREDICTED: calcium-dependent protein kinase 8 [Elaeis guineensis]	Organismal Systems	Environmental adaptation	ko04626//Plant-pathogen interaction	K13412	-	-	-
LOC105038139	3358	3181	3522	722	737	660	103.34	100.97	102.97	21.09	23.54	22.65	102.427	22.4267	-2.1913	0	0	RTNLB21	PREDICTED: reticulon-like protein B21 [Elaeis guineensis]	-	-	-	-	-	-	-
LOC105038157	186	196	230	6279	5864	5574	3.98	4.35	4.63	132.17	132.66	136.18	4.32	133.67	4.9515	0	0	ARF1	PREDICTED: auxin response factor 11 isoform X1 [Elaeis guineensis]	Environmental Information Processing	Signal transduction	ko04075//Plant hormone signal transduction	K14486	-	-	-
LOC105038179	4571	4437	4896	11746	10973	10204	142.64	143.67	144.09	361	362.41	363.81	143.467	362.407	1.33689	0	0	OsI_35105	PREDICTED: pyruvate kinase 1, cytosolic [Elaeis guineensis]	Metabolism;Metabolism;Metabolism;Metabolism;Metabolism;Metabolism;Metabolism	Global and overview maps;Global and overview maps;Global and overview maps;Global and overview maps;Nucleotide metabolism;Carbohydrate metabolism;Carbohydrate metabolism	ko01100//Metabolic pathways;ko01110//Biosynthesis of secondary metabolites;ko01200//Carbon metabolism;ko01230//Biosynthesis of amino acids;ko00230//Purine metabolism;ko00010//Glycolysis / Gluconeogenesis;ko00620//Pyruvate metabolism	K00873;K00873;K00873;K00873;K00873;K00873;K00873	-	GO:0016301//kinase activity;GO:0031420//alkali metal ion binding	GO:0006090//pyruvate metabolic process;GO:0006796//phosphate-containing compound metabolic process
LOC105038187	2184	1996	2391	202	184	163	56.05	53.16	57.88	5.11	5	4.78	55.6967	4.96333	-3.48821	0	0	PXC1	PREDICTED: leucine-rich repeat receptor-like protein kinase PXC1 [Elaeis guineensis]	-	-	-	-	-	-	-
LOC105038310	184	154	180	1704	1581	1485	5.01	4.35	4.62	45.67	45.54	46.17	4.66	45.7933	3.29674	0	0	PRR95	PREDICTED: two-component response regulator-like APRR3 [Elaeis guineensis]	Organismal Systems	Environmental adaptation	ko04712//Circadian rhythm - plant	K12130	-	-	-
LOC105038344	149	143	165	3484	3456	3162	4.07	4.03	4.19	92.95	98.71	97.62	4.09667	96.4267	4.55691	0	0	--	PREDICTED: uncharacterized protein LOC105038344 isoform X1 [Elaeis guineensis]	-	-	-	-	-	-	-
LOC105038349	4985	4464	5209	336	301	279	180.65	167.85	178.03	11.99	11.54	11.55	175.51	11.6933	-3.9078	0	0	--	PREDICTED: UPF0496 protein 4 [Elaeis guineensis]	-	-	-	-	-	-	-
LOC105038353	2774	2804	3051	360	394	315	230.91	242.18	239.52	29.51	34.71	29.96	237.537	31.3933	-2.91962	0	0	--	PREDICTED: abscisic stress-ripening protein 2-like [Elaeis guineensis]	-	-	-	-	-	-	-
LOC105038371	4791	4596	5170	70	73	58	213.36	212.37	217.14	3.07	3.44	2.95	214.29	3.15333	-6.08654	0	0	--	DNA replication regulator SLD3, partial [Anthurium amnicola]	-	-	-	-	-	-	-
LOC105038409	352	364	373	2589	2397	2331	9.08	9.74	9.07	65.77	65.43	68.69	9.29667	66.63	2.84139	0	0	--	Zinc finger protein Pegasus [Anthurium amnicola]	-	-	-	-	-	-	-
LOC105038429	743	704	698	3456	3267	2927	18.79	18.48	16.65	86.09	87.46	84.59	17.9733	86.0467	2.25926	0	0	APX8	PREDICTED: probable L-ascorbate peroxidase 6, chloroplastic [Elaeis guineensis]	Metabolism;Metabolism	Metabolism of other amino acids;Carbohydrate metabolism	ko00480//Glutathione metabolism;ko00053//Ascorbate and aldarate metabolism	K00434;K00434	-	-	-
LOC105038466	4143	3739	4160	631	527	557	142.04	133.01	134.52	21.31	19.12	21.82	136.523	20.75	-2.71796	0	0	AAP3	PREDICTED: amino acid permease 3 [Elaeis guineensis]	-	-	-	-	-	-	-
LOC105038499	4241	3958	4554	15077	13702	13198	147.63	142.96	149.51	516.91	504.83	524.92	146.7	515.553	1.81325	0	0	VTC2	PREDICTED: GDP-L-galactose phosphorylase 1 [Elaeis guineensis]	Metabolism;Metabolism;Metabolism	Global and overview maps;Global and overview maps;Carbohydrate metabolism	ko01100//Metabolic pathways;ko01110//Biosynthesis of secondary metabolites;ko00053//Ascorbate and aldarate metabolism	K14190;K14190;K14190	-	-	-
LOC105038545	2684	2545	2830	670	625	562	83.34	81.99	82.87	20.49	20.54	19.94	82.7333	20.3233	-2.02533	0	0	--	Dephospho-CoA kinase [Anthurium amnicola]	-	-	-	-	-	-	-
LOC105038559	39	27	41	5292	5109	4577	1.93	1.39	1.91	260.4	269.99	261.29	1.74333	263.893	7.24196	0	0	OPR2	12-oxophytodienoate reductase 1-like [Ananas comosus]	Metabolism;Metabolism;Metabolism	Global and overview maps;Global and overview maps;Lipid metabolism	ko01100//Metabolic pathways;ko01110//Biosynthesis of secondary metabolites;ko00592//alpha-Linolenic acid metabolism	K05894;K05894;K05894	-	-	-
LOC105038599	488	530	559	3362	3248	2994	24.01	27.06	25.94	162.9	169.13	168.29	25.67	166.773	2.69973	0	0	DBR	PREDICTED: polygalacturonase-like [Elaeis guineensis]	-	-	-	-	-	-	-
LOC105038633	4582	4468	4855	15716	14944	13705	145.04	146.76	144.95	489.97	500.68	495.67	145.583	495.44	1.76687	0	0	INT1	PREDICTED: inositol transporter 1-like [Elaeis guineensis]	-	-	-	-	GO:0005774//vacuolar membrane;GO:0031224//intrinsic component of membrane	GO:0005365//myo-inositol transmembrane transporter activity;GO:0015291//secondary active transmembrane transporter activity	GO:0006818//hydrogen transport;GO:0015791//polyol transport;GO:0044763//single-organism cellular process
LOC105038638	2467	2588	2678	507	453	414	74.49	81.08	76.26	15.08	14.48	14.28	77.2767	14.6133	-2.40275	0	0	CSTLP5	PREDICTED: CMP-sialic acid transporter 5-like [Elaeis guineensis]	-	-	-	-	-	-	-
LOC105038753	4709	4458	4933	732	716	650	133.88	131.51	132.27	20.5	21.54	21.11	132.553	21.05	-2.65468	0	0	SEOB	PREDICTED: protein SIEVE ELEMENT OCCLUSION B [Elaeis guineensis]	-	-	-	-	-	-	-
LOC105038912	9227	8896	9608	2919	2749	2546	212.71	212.17	207.25	66.65	66.79	67.35	210.71	66.93	-1.65453	0	0	--	PREDICTED: uncharacterized protein LOC105038912 [Elaeis guineensis]	-	-	-	-	-	-	-
LOC105038944	53894	53633	59707	19864	18751	16743	4218.02	4355.47	4407.21	1531.15	1553.23	1497.16	4326.9	1527.18	-1.50246	0	0	--	PREDICTED: major latex allergen Hev b 5-like [Phoenix dactylifera]	-	-	-	-	-	-	-
LOC105038968	4721	4603	5175	1678	1478	1375	140.01	141.64	144.74	49.01	46.39	46.59	142.13	47.33	-1.58638	0	0	MAP65-1	PREDICTED: 65-kDa microtubule-associated protein 1 [Elaeis guineensis]	-	-	-	-	-	-	-
LOC105039007	3720	3660	4104	461	437	407	210.73	215.13	219.26	25.72	26.2	26.34	215.04	26.0867	-3.04322	0	0	LLG1	PREDICTED: GPI-anchored protein LLG1 [Elaeis guineensis]	-	-	-	-	-	-	-
LOC105039062	5212	5005	5472	722	681	575	129	128.54	127.74	17.6	17.84	16.26	128.427	17.2333	-2.89767	0	0	AVP1	PREDICTED: pyrophosphate-energized vacuolar membrane proton pump-like [Elaeis guineensis]	Metabolism	Energy metabolism	ko00190//Oxidative phosphorylation	K01507	-	GO:0015405//P-P-bond-hydrolysis-driven transmembrane transporter activity	GO:0006818//hydrogen transport;GO:0044763//single-organism cellular process
LOC105039154	3404	3236	3420	236	200	196	136.74	134.88	129.57	9.34	8.5	9	133.73	8.94667	-3.90183	0	0	PER63	PREDICTED: peroxidase 63 [Elaeis guineensis]	Metabolism;Metabolism;Metabolism	Global and overview maps;Global and overview maps;Biosynthesis of other secondary metabolites	ko01100//Metabolic pathways;ko01110//Biosynthesis of secondary metabolites;ko00940//Phenylpropanoid biosynthesis	K00430;K00430;K00430	-	GO:0003824//catalytic activity;GO:0043169//cation binding;GO:0046906//tetrapyrrole binding	GO:0006950//response to stress;GO:0044710//single-organism metabolic process
LOC105039160	4470	4435	5075	471	427	396	436.05	448.91	466.92	45.25	44.09	44.14	450.627	44.4933	-3.34027	0	0	--	PREDICTED: snakin-2-like [Elaeis guineensis]	-	-	-	-	-	-	-
LOC105039166	2328	2296	2694	460	358	389	82.55	84.48	90.09	16.06	13.43	15.76	85.7067	15.0833	-2.50645	0	0	CYCD2-1	PREDICTED: cyclin-D2-1 isoform X1 [Elaeis guineensis]	-	-	-	-	-	-	-
LOC105039185	337	350	346	5053	4470	4299	6.86	7.04	6.34	95.93	91.42	93.43	6.74667	93.5933	3.79416	0	0	--	PREDICTED: uncharacterized protein LOC105039185 isoform X1 [Elaeis guineensis]	-	-	-	-	-	-	-
LOC105039187	3947	4001	4496	48929	47448	43239	41.64	43.74	44.7	504.81	525.5	517.81	43.36	516.04	3.57305	0	0	GLT1	PREDICTED: glutamate synthase 1 [NADH], chloroplastic-like isoform X1 [Elaeis guineensis]	Metabolism;Metabolism;Metabolism;Metabolism;Metabolism	Global and overview maps;Global and overview maps;Global and overview maps;Amino acid metabolism;Energy metabolism	ko01100//Metabolic pathways;ko01110//Biosynthesis of secondary metabolites;ko01230//Biosynthesis of amino acids;ko00250//Alanine, aspartate and glutamate metabolism;ko00910//Nitrogen metabolism	K00264;K00264;K00264;K00264;K00264	GO:0009532//plastid stroma	GO:0032553//ribonucleotide binding;GO:0045181//glutamate synthase activity, NAD(P)H as acceptor;GO:0046914//transition metal ion binding;GO:0051536//iron-sulfur cluster binding	GO:0006006//glucose metabolic process;GO:0006090//pyruvate metabolic process;GO:0006537//glutamate biosynthetic process;GO:0006970//response to osmotic stress;GO:0040007//growth
LOC105039256	2237	2202	2400	6069	5976	5408	58.94	60.1	59.52	157.17	166.17	162.38	59.52	161.907	1.44372	0	0	CBP60B	PREDICTED: calmodulin-binding protein 60 C-like [Elaeis guineensis]	-	-	-	-	-	-	-
LOC105039328	1579	1449	1629	43682	39020	37490	63.96	60.9	62.23	1742.63	1672.83	1735.01	62.3633	1716.82	4.7829	0	0	CYP74A2	PREDICTED: allene oxide synthase 2-like [Elaeis guineensis]	Metabolism;Metabolism;Metabolism	Global and overview maps;Global and overview maps;Lipid metabolism	ko01100//Metabolic pathways;ko01110//Biosynthesis of secondary metabolites;ko00592//alpha-Linolenic acid metabolism	K01723;K01723;K01723	-	GO:0016491//oxidoreductase activity;GO:0046906//tetrapyrrole binding	GO:0044710//single-organism metabolic process
LOC105039367	5352	5247	5656	596	639	576	237.25	241.35	236.47	26.02	29.98	29.17	238.357	28.39	-3.06967	0	0	Os04g0609600	PREDICTED: probable protein phosphatase 2C 44 [Elaeis guineensis]	-	-	-	-	-	-	-
LOC105039456	16	12	10	11839	10663	10353	0.91	0.71	0.54	664.38	643.05	673.99	0.72	660.473	9.84129	0	0	CLKR27	PREDICTED: 3-oxoacyl-[acyl-carrier-protein] reductase, chloroplastic [Elaeis guineensis]	-	-	-	-	-	-	-
LOC105039489	2325	2185	2427	397	362	380	56.02	54.63	55.15	9.42	9.23	10.46	55.2667	9.70333	-2.50986	0	0	GDPDL4	PREDICTED: glycerophosphodiester phosphodiesterase GDPDL4-like isoform X1 [Elaeis guineensis]	-	-	-	-	-	-	-
LOC105039566	14567	13530	15237	2234	2018	1949	805.75	776.54	794.88	121.7	118.14	123.17	792.39	121.003	-2.71116	0	0	TET8	PREDICTED: tetraspanin-8-like [Elaeis guineensis]	-	-	-	-	-	-	-
LOC105039662	207	191	206	14268	13771	12944	4.39	4.2	4.11	297.74	308.8	313.35	4.23333	306.63	6.17856	0	0	Os04g0656100	PREDICTED: plasma membrane ATPase-like [Elaeis guineensis]	Metabolism	Energy metabolism	ko00190//Oxidative phosphorylation	K01535	GO:0031224//intrinsic component of membrane	GO:0017111//nucleoside-triphosphatase activity;GO:0032550//purine ribonucleoside binding;GO:0043169//cation binding	GO:0009152//purine ribonucleotide biosynthetic process
LOC105039842	437	416	464	2458	2305	2095	5.41	5.35	5.41	29.92	30.19	29.6	5.39	29.9033	2.47195	0	0	ABCC14	PREDICTED: ABC transporter C family member 14 [Elaeis guineensis]	Environmental Information Processing	Membrane transport	ko02010//ABC transporters	K05665	-	-	-
LOC105039852	261	299	289	2321	2110	1997	21.44	25.48	22.39	187.75	183.43	187.4	23.1033	186.193	3.01063	0	0	--	hypoxia induced protein conserved region containing protein [Zea mays]	-	-	-	-	-	-	-
LOC105039900	345	352	322	2047	1876	1755	16.37	17.29	14.41	95.64	94.09	95.3	16.0233	95.01	2.56791	0	0	DI19-2	PREDICTED: protein DEHYDRATION-INDUCED 19 homolog 2 isoform X3 [Elaeis guineensis]	-	-	-	-	-	-	-
LOC105039986	202	182	203	1946	1771	1721	5.61	5.25	5.32	53.27	52.09	54.65	5.39333	53.3367	3.30588	0	0	NIN1	PREDICTED: LOW QUALITY PROTEIN: neutral/alkaline invertase 1, mitochondrial [Elaeis guineensis]	-	-	-	-	GO:0043231//intracellular membrane-bounded organelle	GO:0004564//beta-fructofuranosidase activity	GO:0009692//ethylene metabolic process;GO:0009845//seed germination;GO:0048506//regulation of timing of meristematic phase transition
LOC105039992	1709	1649	1921	142	116	107	80.36	80.46	85.2	6.58	5.77	5.75	82.0067	6.03333	-3.76471	0	0	PME53	PREDICTED: probable pectinesterase 53 [Elaeis guineensis]	Metabolism;Metabolism	Global and overview maps;Carbohydrate metabolism	ko01100//Metabolic pathways;ko00040//Pentose and glucuronate interconversions	K01051;K01051	-	-	-
LOC105040010	2885	2701	2954	248	187	164	58.26	56.59	56.26	4.93	4	3.78	57.0367	4.23667	-3.75089	0	0	BOR1	PREDICTED: probable boron transporter 2 [Elaeis guineensis]	-	-	-	-	-	-	-
LOC105040060	114	109	86	12205	10922	10580	6.74	6.69	4.8	711.1	683.85	715.1	6.07667	703.35	6.85482	0	0	--	albumin-2 protein [Medicago truncatula]	-	-	-	-	-	-	-
LOC105040101	563	599	670	3841	3556	3427	15.73	17.37	17.66	105.7	105.16	109.4	16.92	106.753	2.65748	0	0	CHUP1	PREDICTED: protein CHUP1, chloroplastic [Elaeis guineensis]	-	-	-	-	-	-	-
LOC105040103	4029	3859	4257	8169	7605	7181	129.77	128.97	129.32	259.14	259.25	264.26	129.353	260.883	1.01209	0	0	PFK3	PREDICTED: ATP-dependent 6-phosphofructokinase 3 isoform X1 [Elaeis guineensis]	Metabolism;Metabolism;Metabolism;Metabolism;Metabolism;Genetic Information Processing;Metabolism;Metabolism;Metabolism	Global and overview maps;Global and overview maps;Global and overview maps;Global and overview maps;Carbohydrate metabolism;Folding, sorting and degradation;Carbohydrate metabolism;Carbohydrate metabolism;Carbohydrate metabolism	ko01100//Metabolic pathways;ko01110//Biosynthesis of secondary metabolites;ko01200//Carbon metabolism;ko01230//Biosynthesis of amino acids;ko00010//Glycolysis / Gluconeogenesis;ko03018//RNA degradation;ko00051//Fructose and mannose metabolism;ko00030//Pentose phosphate pathway;ko00052//Galactose metabolism	K00850;K00850;K00850;K00850;K00850;K00850;K00850;K00850;K00850	-	-	-
LOC105040116	159	153	179	1611	1451	1347	10.67	10.67	11.21	105.71	103.63	103.68	10.85	104.34	3.26553	0	0	HYH	PREDICTED: transcription factor HY5-like isoform X1 [Elaeis guineensis]	Organismal Systems	Environmental adaptation	ko04712//Circadian rhythm - plant	K16241	-	GO:0003677//DNA binding	GO:0010468//regulation of gene expression
LOC105040132	8109	7865	8541	1655	1607	1523	139.12	139.69	138.2	27.73	29.09	29.72	139.003	28.8467	-2.26864	0	0	PHYA	PREDICTED: phytochrome A isoform X1 [Elaeis guineensis]	Organismal Systems	Environmental adaptation	ko04712//Circadian rhythm - plant	K12120	GO:0016604//nuclear body	GO:0009883//red or far-red light photoreceptor activity;GO:0032550//purine ribonucleoside binding;GO:0046983//protein dimerization activity	GO:0006417//regulation of translation;GO:0006464//cellular protein modification process;GO:0007602//phototransduction;GO:0009606//tropism;GO:0010017//red or far-red light signaling pathway;GO:0010114//response to red light;GO:0010218//response to far red light;GO:0035556//intracellular signal transduction;GO:0042221//response to chemical;GO:0048511//rhythmic process
LOC105040159	2935	2706	2922	535	496	485	167.8	160.52	157.55	30.12	30.01	31.68	161.957	30.6033	-2.40385	0	0	ATS3B	PREDICTED: embryo-specific protein ATS3B [Elaeis guineensis]	-	-	-	-	-	-	-
LOC105040182	145	151	152	1721	1630	1562	10.78	11.65	10.66	126	128.24	132.66	11.03	128.967	3.54749	0	0	HY5	PREDICTED: transcription factor HY5 [Elaeis guineensis]	Organismal Systems	Environmental adaptation	ko04712//Circadian rhythm - plant	K16241	-	-	-
LOC105040202	2153	2058	2282	229	202	180	79.85	79.19	79.82	8.36	7.93	7.63	79.62	7.97333	-3.31988	0	0	At5g56590	PREDICTED: glucan endo-1,3-beta-glucosidase 13-like [Elaeis guineensis]	-	-	-	-	-	-	-
LOC105040207	627	645	720	2806	2738	2556	14.28	14.94	15.11	64.15	67.16	67.7	14.7767	66.3367	2.16649	0	0	TKT2	PREDICTED: probable 1-deoxy-D-xylulose-5-phosphate synthase, chloroplastic isoform X1 [Elaeis guineensis]	Metabolism;Metabolism;Metabolism;Metabolism	Global and overview maps;Global and overview maps;Metabolism of terpenoids and polyketides;Metabolism of cofactors and vitamins	ko01100//Metabolic pathways;ko01110//Biosynthesis of secondary metabolites;ko00900//Terpenoid backbone biosynthesis;ko00730//Thiamine metabolism	K01662;K01662;K01662;K01662	-	-	-
LOC105040237	7027	6648	7210	1858	1699	1611	636.27	624.59	615.71	165.69	162.82	166.66	625.523	165.057	-1.9221	0	0	A0418	PREDICTED: profilin-2 [Elaeis guineensis]	-	-	-	-	-	-	-
LOC105040256	2283	2138	2302	27	41	18	68.63	66.69	65.27	0.8	1.3	0.62	66.8633	0.906667	-6.2045	0	0	SBT1.7	PREDICTED: subtilisin-like protease SBT1.7 [Elaeis guineensis]	-	-	-	-	-	-	-
LOC105040257	676	639	740	5053	4858	4467	23.52	23.07	24.28	173.13	178.87	177.56	23.6233	176.52	2.90155	0	0	FATB	PREDICTED: palmitoyl-acyl carrier protein thioesterase, chloroplastic [Elaeis guineensis]	Metabolism;Metabolism;Metabolism	Global and overview maps;Global and overview maps;Lipid metabolism	ko01100//Metabolic pathways;ko01212//Fatty acid metabolism;ko00061//Fatty acid biosynthesis	K10781;K10781;K10781	-	GO:0016788//hydrolase activity, acting on ester bonds	-
LOC105040267	849	851	959	3375	3153	2921	32.37	33.66	34.48	126.73	127.23	127.23	33.5033	127.063	1.92317	0	0	--	PREDICTED: neurofilament heavy polypeptide [Elaeis guineensis]	-	-	-	-	-	-	-
LOC105040294	12343	12192	13373	47476	45723	41782	187.6	192.27	191.69	710.67	735.51	725.55	190.52	723.91	1.92587	0	0	GI	PREDICTED: protein GIGANTEA [Elaeis guineensis]	Organismal Systems	Environmental adaptation	ko04712//Circadian rhythm - plant	K12124	-	-	-
LOC105040311	1826	1636	1808	74	91	76	43.04	40.01	40.19	1.72	2.27	2.05	41.08	2.01333	-4.35078	0	0	At1g14390	PREDICTED: probable LRR receptor-like serine/threonine-protein kinase At1g14390 [Elaeis guineensis]	-	-	-	-	-	-	-
LOC105040312	5234	5129	5643	1543	1451	1301	155.16	158.16	157.78	45.08	45.55	43.89	157.033	44.84	-1.80821	0	0	IQD31	PREDICTED: protein IQ-DOMAIN 31 isoform X1 [Elaeis guineensis]	-	-	-	-	-	-	-
LOC105040383	8118	7915	8974	3175	2913	2773	178.89	180.97	186.5	68.91	67.94	69.81	182.12	68.8867	-1.40259	0	0	APM1	PREDICTED: aminopeptidase M1 [Elaeis guineensis]	-	-	-	-	-	GO:0046914//transition metal ion binding;GO:0070011//peptidase activity, acting on L-amino acid peptides	GO:0019538//protein metabolic process
LOC105040392	3700	3659	4082	8603	8046	7464	86.25	88.5	89.74	197.51	198.51	198.79	88.1633	198.27	1.16922	0	0	LOS1	PREDICTED: elongation factor 2 [Elaeis guineensis]	-	-	-	-	GO:0030529//intracellular ribonucleoprotein complex	GO:0008135//translation factor activity, RNA binding;GO:0017111//nucleoside-triphosphatase activity;GO:0032550//purine ribonucleoside binding	GO:0034645//cellular macromolecule biosynthetic process
LOC105040393	4056	3611	4106	211	156	173	152.5	140.87	145.6	7.81	6.21	7.43	146.323	7.15	-4.35507	0	0	--	PREDICTED: protein ALP1-like [Elaeis guineensis]	-	-	-	-	-	-	-
LOC105040402	71	76	88	1897	1698	1710	3.01	3.34	3.52	79.16	76.15	82.78	3.29	79.3633	4.59231	0	0	CYP74A2	PREDICTED: allene oxide synthase 2-like [Elaeis guineensis]	Metabolism;Metabolism;Metabolism	Global and overview maps;Global and overview maps;Lipid metabolism	ko01100//Metabolic pathways;ko01110//Biosynthesis of secondary metabolites;ko00592//alpha-Linolenic acid metabolism	K01723;K01723;K01723	-	-	-
LOC105040436	3596	3700	3873	170	168	158	86.4	92.24	87.76	4.02	4.27	4.34	88.8	4.21	-4.39867	0	0	LYK3	PREDICTED: lysM domain receptor-like kinase 3 [Elaeis guineensis]	-	-	-	-	GO:0031224//intrinsic component of membrane	GO:0004672//protein kinase activity;GO:0032550//purine ribonucleoside binding	GO:0000226//microtubule cytoskeleton organization;GO:0006464//cellular protein modification process;GO:0006796//phosphate-containing compound metabolic process;GO:0044036//cell wall macromolecule metabolic process
LOC105040443	8169	7925	8816	991	838	789	132.51	133.37	134.86	15.81	14.38	14.6	133.58	14.93	-3.16142	0	0	ALE2	PREDICTED: receptor-like serine/threonine-protein kinase ALE2 isoform X1 [Elaeis guineensis]	-	-	-	-	-	-	-
LOC105040519	676	637	770	5024	4364	4101	9.5	9.26	10.2	69.33	64.81	65.58	9.65333	66.5733	2.78585	0	0	HSL1	PREDICTED: receptor-like protein kinase HSL1 [Elaeis guineensis]	-	-	-	-	-	-	-
LOC105040662	1416	1224	1488	6371	5735	5387	70.33	63.08	69.7	311.63	301.46	305.68	67.7033	306.257	2.17744	0	0	At5g45910	PREDICTED: GDSL esterase/lipase At5g45910 [Elaeis guineensis]	Metabolism;Metabolism	Global and overview maps;Biosynthesis of other secondary metabolites	ko01110//Biosynthesis of secondary metabolites;ko00901//Indole alkaloid biosynthesis	K21026;K21026	-	-	-
LOC105040673	2821	2780	3027	194	179	166	134.78	138.1	136.51	9.1	9.05	9.08	136.463	9.07667	-3.91021	0	0	TBL37	PREDICTED: protein trichome birefringence-like 42 isoform X1 [Elaeis guineensis]	-	-	-	-	-	-	-
LOC105040681	2507	2367	2504	358	325	328	64.01	62.7	60.29	9	8.78	9.57	62.3333	9.11667	-2.77343	0	0	TTL1	PREDICTED: TPR repeat-containing thioredoxin TTL1-like [Elaeis guineensis]	-	-	-	-	-	-	-
LOC105040690	708	691	732	3449	3610	3172	29.09	29.46	28.37	139.59	157.01	148.92	28.9733	148.507	2.35773	0	0	ICDH-1	PREDICTED: isocitrate dehydrogenase [NADP] [Elaeis guineensis]	Metabolism;Metabolism;Metabolism;Metabolism;Metabolism;Cellular Processes;Metabolism;Metabolism	Global and overview maps;Global and overview maps;Global and overview maps;Global and overview maps;Metabolism of other amino acids;Transport and catabolism;Carbohydrate metabolism;Global and overview maps	ko01100//Metabolic pathways;ko01110//Biosynthesis of secondary metabolites;ko01200//Carbon metabolism;ko01230//Biosynthesis of amino acids;ko00480//Glutathione metabolism;ko04146//Peroxisome;ko00020//Citrate cycle (TCA cycle);ko01210//2-Oxocarboxylic acid metabolism	K00031;K00031;K00031;K00031;K00031;K00031;K00031;K00031	-	-	-
LOC105040709	3595	3502	3755	352	279	289	91.65	92.63	90.28	8.84	7.53	8.42	91.52	8.26333	-3.46929	0	0	PYL3	PREDICTED: abscisic acid receptor PYL8-like [Elaeis guineensis]	Environmental Information Processing;Environmental Information Processing	Signal transduction;Signal transduction	ko04075//Plant hormone signal transduction;ko04016//MAPK signaling pathway - plant	K14496;K14496	-	-	-
LOC105040737	3433	3111	3514	340	291	340	396.2	372.54	382.48	38.65	35.54	44.83	383.74	39.6733	-3.27389	0	0	AGP16	PREDICTED: arabinogalactan peptide 16-like [Elaeis guineensis]	-	-	-	-	-	-	-
LOC105040771	1685	1598	1699	115	96	103	47.61	46.54	44.96	3.06	2.75	3.05	46.37	2.95333	-3.97278	0	0	SLAH3	PREDICTED: S-type anion channel SLAH2-like isoform X1 [Elaeis guineensis]	-	-	-	-	-	-	-
LOC105040783	160	163	176	2015	1802	1694	5.3	5.6	5.49	65.69	63.13	64.07	5.46333	64.2967	3.55689	0	0	UGT88B1	PREDICTED: UDP-glycosyltransferase 88B1-like [Elaeis guineensis]	Metabolism;Metabolism	Global and overview maps;Biosynthesis of other secondary metabolites	ko01110//Biosynthesis of secondary metabolites;ko00941//Flavonoid biosynthesis	K22845;K22845	-	-	-
LOC105040884	4344	4027	4454	1042	1018	913	254.84	245.12	246.43	60.21	63.22	61.2	248.797	61.5433	-2.01529	0	0	PCAP1	PREDICTED: plasma membrane-associated cation-binding protein 1 [Elaeis guineensis]	-	-	-	-	-	-	-
LOC105040992	3926	3838	4002	311	298	270	161.79	156.18	155.11	20	19.94	20.81	157.693	20.25	-2.96113	0	0	--	PREDICTED: 60S ribosomal protein L18a-like protein [Elaeis guineensis]	-	-	-	-	-	-	-
LOC105041017	177	190	180	4627	4186	4087	5.87	6.54	5.63	151.14	146.94	154.87	6.01333	150.983	4.65008	0	0	WRKY6	PREDICTED: probable WRKY transcription factor 31 [Elaeis guineensis]	-	-	-	-	-	-	-
LOC105041064	6271	5804	6539	1110	1038	934	239.48	229.98	235.51	41.75	41.95	40.75	234.99	41.4833	-2.502	0	0	--	IST1-like protein [Ananas comosus]	Cellular Processes	Transport and catabolism	ko04144//Endocytosis	K19476	-	-	-
LOC105041065	2580	2468	2719	572	544	454	79.97	79.55	79.49	17.41	17.86	16.14	79.67	17.1367	-2.21695	0	0	GAUT13	PREDICTED: probable galacturonosyltransferase 15 [Elaeis guineensis]	-	-	-	-	-	-	-
LOC105041078	2747	2539	2768	335	303	279	75.9	72.78	72.13	9.17	8.85	8.82	73.6033	8.94667	-3.04035	0	0	PUB10	PREDICTED: U-box domain-containing protein 11 isoform X1 [Elaeis guineensis]	-	-	-	-	-	-	-
LOC105041120	468	387	478	2902	2395	2292	24.12	20.7	23.24	147.32	130.66	134.98	22.6867	137.653	2.60112	0	0	MKK9	PREDICTED: mitogen-activated protein kinase kinase 9 [Elaeis guineensis]	Environmental Information Processing	Signal transduction	ko04016//MAPK signaling pathway - plant	K20604	-	GO:0004672//protein kinase activity	GO:0006796//phosphate-containing compound metabolic process
LOC105041258	2206	2051	2216	202	199	182	188.7	182.04	178.78	17.02	18.02	17.79	183.173	17.61	-3.37874	0	0	CML18	PREDICTED: probable calcium-binding protein CML18 [Elaeis guineensis]	Organismal Systems	Environmental adaptation	ko04626//Plant-pathogen interaction	K13448	-	-	-
LOC105041313	3261	3003	3386	311	281	273	82.99	79.28	81.26	7.79	7.57	7.93	81.1767	7.76333	-3.38632	0	0	At5g22090	PREDICTED: protein FAF-like, chloroplastic isoform X1 [Elaeis guineensis]	-	-	-	-	-	-	-
LOC105041316	5107	4859	5468	1452	1400	1292	130.31	129.83	128.98	35.21	37.81	39.31	129.707	37.4433	-1.79247	0	0	ORP1C	PREDICTED: oxysterol-binding protein-related protein 1C isoform X1 [Elaeis guineensis]	-	-	-	-	-	-	-
LOC105041345	3069	2841	3136	254	275	240	131.84	126.64	127.06	10.75	12.5	11.78	128.513	11.6767	-3.46022	0	0	ERF012	PREDICTED: ethylene-responsive transcription factor ERF014-like [Elaeis guineensis]	-	-	-	-	-	-	-
LOC105041398	1991	2056	2151	178	168	148	66.46	71.21	67.71	5.85	5.93	5.64	68.46	5.80667	-3.55948	0	0	--	PREDICTED: IRK-interacting protein [Vitis vinifera]	-	-	-	-	-	-	-
LOC105041422	956	973	1011	3455	3085	3053	32.27	34.08	32.19	114.87	110.23	117.75	32.8467	114.283	1.7988	0	0	DTX27	PREDICTED: protein DETOXIFICATION 27-like [Elaeis guineensis]	-	-	-	-	-	-	-
LOC105041542	53	35	35	2796	2532	2336	2.13	1.46	1.33	110.88	107.91	107.47	1.64	108.753	6.05122	0	0	MAPKKK18	PREDICTED: mitogen-activated protein kinase kinase kinase A-like [Elaeis guineensis]	Environmental Information Processing	Signal transduction	ko04016//MAPK signaling pathway - plant	K20716	-	-	-
LOC105041598	8379	8056	9034	2175	1934	1772	208	206.94	212.33	54.13	51.28	51.13	209.09	52.18	-2.00256	0	0	--	Dynein assembly factor 1, axonemal [Anthurium amnicola]	-	-	-	-	-	-	-
LOC105041622	32345	31448	34404	13104	12496	11429	1604.23	1618.34	1609.85	650.33	666.34	657.91	1610.81	658.193	-1.2912	0	0	ANN2	PREDICTED: annexin D1 isoform X1 [Elaeis guineensis]	-	-	-	-	-	-	-
LOC105041630	5020	4815	5295	1470	1463	1274	113.01	112.62	113.62	33.58	35.85	33.7	113.083	34.3767	-1.71788	0	0	SPBC2A9.03	PREDICTED: uncharacterized WD repeat-containing protein C2A9.03-like isoform X1 [Elaeis guineensis]	-	-	-	-	-	-	-
LOC105041647	7511	7186	7704	2211	1968	1872	384.24	381.44	371.7	111.4	106.56	109.42	379.127	109.127	-1.79668	0	0	HIPP23	PREDICTED: heavy metal-associated isoprenylated plant protein 23-like [Elaeis guineensis]	-	-	-	-	-	-	-
LOC105041710	2371	2281	2424	7609	7096	6702	79.36	79.28	76.23	253.31	253.78	259.18	78.29	255.423	1.70599	0	0	SUT1	PREDICTED: sucrose transport protein SUT3 isoform X1 [Elaeis guineensis]	-	-	-	-	-	-	-
LOC105041836	3338	3164	3565	849	852	729	87.02	85.58	87.65	21.8	23.51	21.71	86.75	22.34	-1.95723	0	0	OFUT35	DUF246 domain-containing protein At1g04910, partial [Anthurium amnicola]	-	-	-	-	-	-	-
LOC105041842	12595	11740	12897	2016	1733	1733	230.35	222.79	222.46	36.31	33.55	36.21	225.2	35.3567	-2.67115	0	0	ERECTA	PREDICTED: LRR receptor-like serine/threonine-protein kinase ERECTA [Elaeis guineensis]	Environmental Information Processing	Signal transduction	ko04016//MAPK signaling pathway - plant	K20718	GO:0031224//intrinsic component of membrane;GO:0043231//intracellular membrane-bounded organelle	GO:0004672//protein kinase activity;GO:0016628//oxidoreductase activity, acting on the CH-CH group of donors, NAD or NADP as acceptor;GO:0032550//purine ribonucleoside binding	GO:0003006//developmental process involved in reproduction;GO:0006464//cellular protein modification process;GO:0006796//phosphate-containing compound metabolic process;GO:0006833//water transport;GO:0006950//response to stress;GO:0007155//cell adhesion;GO:0009617//response to bacterium;GO:0009620//response to fungus;GO:0009718//anthocyanin-containing compound biosynthetic process;GO:0009886//pos…
LOC105041896	2713	2795	3063	493	441	392	73.74	78.83	78.52	13.2	12.69	12.17	77.03	12.6867	-2.60211	0	0	TBR	PREDICTED: protein trichome birefringence [Elaeis guineensis]	-	-	-	-	-	-	-
LOC105041902	3314	3114	3535	643	605	555	103.84	101.25	104.47	19.84	20.06	19.87	103.187	19.9233	-2.37273	0	0	GAD	PREDICTED: glutamate decarboxylase [Elaeis guineensis]	Metabolism;Metabolism;Metabolism;Metabolism;Metabolism;Metabolism	Global and overview maps;Global and overview maps;Amino acid metabolism;Metabolism of other amino acids;Carbohydrate metabolism;Metabolism of other amino acids	ko01100//Metabolic pathways;ko01110//Biosynthesis of secondary metabolites;ko00250//Alanine, aspartate and glutamate metabolism;ko00410//beta-Alanine metabolism;ko00650//Butanoate metabolism;ko00430//Taurine and hypotaurine metabolism	K01580;K01580;K01580;K01580;K01580;K01580	-	GO:0016831//carboxy-lyase activity;GO:0043168//anion binding	GO:0009064//glutamine family amino acid metabolic process
LOC105041931	6669	6539	7326	857	805	751	134.79	137.13	139.64	17.06	17.22	17.34	137.187	17.2067	-2.9951	0	0	At1g78280	PREDICTED: F-box protein At1g78280 isoform X2 [Elaeis guineensis]	-	-	-	-	-	-	-
LOC105041953	1450	1314	1431	4772	4128	3809	90.9	86.29	85.88	297.76	275.49	273.07	87.69	282.107	1.68576	0	0	TIFY3	PREDICTED: protein TIFY 3-like isoform X1 [Elaeis guineensis]	Environmental Information Processing	Signal transduction	ko04075//Plant hormone signal transduction	K13464	-	-	-
LOC105041962	69	57	66	11412	10873	9953	2.73	2.34	2.47	445.2	455.83	450.43	2.51333	450.487	7.48574	0	0	--	Lipase, partial [Anthurium amnicola]	-	-	-	-	-	-	-
LOC105041978	8602	8003	8660	900	799	679	308.09	297.4	292.53	31.75	30.29	27.79	299.34	29.9433	-3.32148	0	0	PME32	PREDICTED: pectinesterase [Elaeis guineensis]	Metabolism;Metabolism	Global and overview maps;Carbohydrate metabolism	ko01100//Metabolic pathways;ko00040//Pentose and glucuronate interconversions	K01051;K01051	-	GO:0016788//hydrolase activity, acting on ester bonds	GO:0008152//metabolic process
LOC105041982	5055	4491	4993	235	207	203	147.22	135.71	137.14	6.74	6.38	6.75	140.023	6.62333	-4.40197	0	0	MPE3	PREDICTED: pectinesterase 3 isoform X1 [Elaeis guineensis]	Metabolism;Metabolism	Global and overview maps;Carbohydrate metabolism	ko01100//Metabolic pathways;ko00040//Pentose and glucuronate interconversions	K01051;K01051	-	-	-
LOC105041983	10978	10702	11845	1455	1381	1213	119.95	121.2	121.91	15.55	15.84	15.02	121.02	15.47	-2.9677	0	0	FAB1B	PREDICTED: 1-phosphatidylinositol-3-phosphate 5-kinase FAB1B isoform X1 [Elaeis guineensis]	Metabolism;Cellular Processes;Environmental Information Processing;Metabolism	Global and overview maps;Transport and catabolism;Signal transduction;Carbohydrate metabolism	ko01100//Metabolic pathways;ko04145//Phagosome;ko04070//Phosphatidylinositol signaling system;ko00562//Inositol phosphate metabolism	K00921;K00921;K00921;K00921	GO:0016020//membrane;GO:0043231//intracellular membrane-bounded organelle	GO:0005488//binding;GO:0016307//phosphatidylinositol phosphate kinase activity	GO:0007275//multicellular organism development;GO:0033043//regulation of organelle organization;GO:0044267//cellular protein metabolic process;GO:0046488//phosphatidylinositol metabolic process;GO:0048856//anatomical structure development
LOC105042002	2121	1940	1996	48375	45330	41540	50.49	48.35	44.96	1144.95	1153.99	1142.79	47.9333	1147.24	4.581	0	0	SUS3	PREDICTED: sucrose synthase 1-like [Elaeis guineensis]	Metabolism;Metabolism	Global and overview maps;Carbohydrate metabolism	ko01100//Metabolic pathways;ko00500//Starch and sucrose metabolism	K00695;K00695	-	-	-
LOC105042221	3786	3597	4161	91	83	67	95.2	93.85	98.67	2.25	2.21	1.92	95.9067	2.12667	-5.49497	0	0	ACA7	PREDICTED: calcium-transporting ATPase 12, plasma membrane-type-like [Musa acuminata subsp. malaccensis] [Musa acuminata]	-	-	-	-	-	-	-
LOC105042251	7749	7494	8364	2283	2346	2051	170.7	171.29	173.77	49.53	54.7	51.62	171.92	51.95	-1.72654	0	0	Os03g0165400	PREDICTED: beta-galactosidase 5-like [Elaeis guineensis]	-	-	-	-	-	-	-
LOC105042282	1774	1742	1881	4968	4726	4439	41.77	42.5	41.85	115.02	117.46	119.17	42.04	117.217	1.47934	0	0	YTHDF2	PREDICTED: YTH domain-containing family protein 1-like [Phoenix dactylifera]	-	-	-	-	-	-	-
LOC105042391	5137	5164	5687	1111	967	920	159.84	166.57	166.83	34.08	31.83	32.61	164.413	32.84	-2.3238	0	0	BACOVA_02659	PREDICTED: beta-glucosidase BoGH3B-like isoform X2 [Phoenix dactylifera]	Metabolism;Metabolism;Metabolism;Metabolism;Metabolism	Global and overview maps;Global and overview maps;Biosynthesis of other secondary metabolites;Carbohydrate metabolism;Metabolism of other amino acids	ko01100//Metabolic pathways;ko01110//Biosynthesis of secondary metabolites;ko00940//Phenylpropanoid biosynthesis;ko00500//Starch and sucrose metabolism;ko00460//Cyanoamino acid metabolism	K05349;K05349;K05349;K05349;K05349	-	-	-
LOC105042410	243	196	233	2332	2172	2056	6.26	5.24	5.66	59.17	59.22	60.52	5.72	59.6367	3.38211	0	0	ABCG22	PREDICTED: ABC transporter G family member 22 isoform X1 [Elaeis guineensis]	-	-	-	-	-	-	-
LOC105042416	49	47	49	1896	1646	1528	1.78	1.77	1.68	67.92	63.37	63.5	1.74333	64.93	5.21896	0	0	--	pollen preferential protein [Lilium longiflorum]	-	-	-	-	-	-	-
LOC105042419	5731	5095	5799	623	578	493	188.92	174.28	180.27	20.33	20.26	18.68	181.157	19.7567	-3.19683	0	0	FLA17	PREDICTED: fasciclin-like arabinogalactan protein 16 [Elaeis guineensis]	-	-	-	-	-	-	-
LOC105042489	577	576	560	3149	3094	2735	17.28	17.9	15.82	92.91	98.1	93.61	17	94.8733	2.48047	0	0	At4g26390	PREDICTED: pyruvate kinase, cytosolic isozyme [Elaeis guineensis]	Metabolism;Metabolism;Metabolism;Metabolism;Metabolism;Metabolism;Metabolism	Global and overview maps;Global and overview maps;Global and overview maps;Global and overview maps;Nucleotide metabolism;Carbohydrate metabolism;Carbohydrate metabolism	ko01100//Metabolic pathways;ko01110//Biosynthesis of secondary metabolites;ko01200//Carbon metabolism;ko01230//Biosynthesis of amino acids;ko00230//Purine metabolism;ko00010//Glycolysis / Gluconeogenesis;ko00620//Pyruvate metabolism	K00873;K00873;K00873;K00873;K00873;K00873;K00873	-	GO:0016301//kinase activity;GO:0031420//alkali metal ion binding	GO:0006090//pyruvate metabolic process;GO:0006796//phosphate-containing compound metabolic process
LOC105042507	785	758	895	7570	6966	6676	36.69	36.76	39.45	348.42	344.55	356.46	37.6333	349.81	3.21649	0	0	AOX1B	PREDICTED: ubiquinol oxidase 2, mitochondrial [Elaeis guineensis]	-	-	-	-	GO:0031224//intrinsic component of membrane	GO:0003824//catalytic activity;GO:0043169//cation binding	GO:0044710//single-organism metabolic process
LOC105042521	6123	5870	6604	2221	2037	1927	166.92	166.03	169.78	59.64	58.78	60.03	167.577	59.4833	-1.49426	0	0	At1g31850	PREDICTED: probable methyltransferase PMT21 [Elaeis guineensis]	-	-	-	-	-	-	-
LOC105042583	3647	3147	3601	99	73	99	249.32	223.23	232.18	6.67	5.28	7.73	234.91	6.56	-5.16227	0	0	--	PREDICTED: protein GDAP2 homolog [Elaeis guineensis]	-	-	-	-	-	-	-
LOC105042624	7383	7064	7621	464	450	402	239.16	237.43	232.83	14.8	15.43	14.88	236.473	15.0367	-3.97512	0	0	Bp10	PREDICTED: L-ascorbate oxidase homolog [Elaeis guineensis]	-	-	-	-	-	GO:0016682//oxidoreductase activity, acting on diphenols and related substances as donors, oxygen as acceptor	GO:0044710//single-organism metabolic process
LOC105042693	3875	3648	3791	156	118	155	208.41	203.58	192.3	8.26	6.72	9.52	201.43	8.16667	-4.62439	0	0	EXL5	PREDICTED: protein EXORDIUM-like 5 [Elaeis guineensis]	-	-	-	-	-	-	-
LOC105042716	68	51	67	1976	1757	1677	2.36	1.84	2.2	67.74	64.65	66.64	2.13333	66.3433	4.95877	0	0	PHR	PREDICTED: deoxyribodipyrimidine photo-lyase isoform X1 [Elaeis guineensis]	-	-	-	-	-	-	-
LOC105042892	2267	2109	2201	249	240	217	47.36	45.72	43.37	5.12	5.31	5.18	45.4833	5.20333	-3.12783	0	0	FTIP1	PREDICTED: FT-interacting protein 1-like [Elaeis guineensis]	-	-	-	-	-	-	-
LOC105042975	46	39	29	4794	4535	4192	2.2	1.95	1.31	227.08	231.13	230.86	1.82	229.69	6.97961	0	0	HIPP05	PREDICTED: heavy metal-associated isoprenylated plant protein 3 isoform X1 [Elaeis guineensis]	-	-	-	-	-	-	-
LOC105043037	1262	1320	1444	8974	8539	7717	54.18	58.8	58.47	379.45	388	378.53	57.15	381.993	2.74072	0	0	CYSC	PREDICTED: bifunctional L-3-cyanoalanine synthase/cysteine synthase 1, mitochondrial [Elaeis guineensis]	Metabolism;Metabolism;Metabolism;Metabolism;Metabolism;Metabolism;Metabolism	Global and overview maps;Global and overview maps;Global and overview maps;Global and overview maps;Amino acid metabolism;Metabolism of other amino acids;Energy metabolism	ko01100//Metabolic pathways;ko01110//Biosynthesis of secondary metabolites;ko01200//Carbon metabolism;ko01230//Biosynthesis of amino acids;ko00270//Cysteine and methionine metabolism;ko00460//Cyanoamino acid metabolism;ko00920//Sulfur metabolism	K13034;K13034;K13034;K13034;K13034;K13034;K13034	-	-	-
LOC105043053	1051	992	1048	5931	5790	5310	21.91	21.43	20.33	121.28	127.23	126.57	21.2233	125.027	2.55851	0	0	ETR2	PREDICTED: ethylene receptor 2-like [Elaeis guineensis]	Environmental Information Processing;Environmental Information Processing	Signal transduction;Signal transduction	ko04075//Plant hormone signal transduction;ko04016//MAPK signaling pathway - plant	K14509;K14509	-	-	-
LOC105043132	3347	3287	3634	718	788	692	79.1	80.61	81	16.71	19.71	18.69	80.2367	18.37	-2.12691	0	0	MUR3	PREDICTED: xyloglucan galactosyltransferase KATAMARI1 homolog [Elaeis guineensis]	-	-	-	-	-	GO:0016740//transferase activity	-
LOC105043171	187	182	197	1762	1701	1514	11.58	11.69	11.5	107.42	111.44	107.07	11.59	108.643	3.22865	0	0	RZPF34	PREDICTED: E3 ubiquitin-protein ligase MIEL1 isoform X2 [Elaeis guineensis]	Genetic Information Processing	Folding, sorting and degradation	ko04120//Ubiquitin mediated proteolysis	K10144	-	GO:0043169//cation binding	-
LOC105043176	3432	3299	3706	869	751	743	100.98	99.82	102.2	25.37	23.4	25.14	101	24.6367	-2.03548	0	0	--	UPF0133 protein PEPE_1483 [Anthurium amnicola]	-	-	-	-	-	-	-
LOC105043241	1574	1417	1570	4227	4002	3627	18.89	17.62	17.74	44.93	45.46	44.86	18.0833	45.0833	1.31793	0	0	NTL9	PREDICTED: protein NTM1-like 9 isoform X1 [Elaeis guineensis]	-	-	-	-	-	-	-
LOC105043306	11274	10746	11605	1779	1636	1500	447.09	442.18	434.04	69.48	68.67	67.96	441.103	68.7033	-2.68266	0	0	At5g24010	PREDICTED: probable receptor-like protein kinase At5g24010 [Elaeis guineensis]	-	-	-	-	-	-	-
LOC105043359	2722	2529	2582	280	226	192	118.73	114.46	106.22	12.03	10.43	9.57	113.137	10.6767	-3.40553	0	0	GRF12	PREDICTED: growth-regulating factor 10-like [Elaeis guineensis]	-	-	-	-	-	-	-
LOC105043377	1072	994	1123	3855	3526	3348	32.12	30.93	31.76	114.08	112.2	114.65	31.6033	113.643	1.84636	0	0	Os04g0573000	PREDICTED: SPX domain-containing membrane protein OsI_17046 [Elaeis guineensis]	-	-	-	-	-	-	-
LOC105043483	322	330	381	2843	2651	2559	13.18	14.02	14.71	114.64	114.88	119.71	13.97	116.41	3.05881	0	0	MGL	PREDICTED: methionine gamma-lyase [Elaeis guineensis]	Metabolism;Metabolism	Amino acid metabolism;Metabolism of other amino acids	ko00270//Cysteine and methionine metabolism;ko00450//Selenocompound metabolism	K01761;K01761	GO:0044444//cytoplasmic part	GO:0016846//carbon-sulfur lyase activity;GO:0043168//anion binding	GO:0009087//methionine catabolic process;GO:0051260//protein homooligomerization
LOC105043522	4410	4351	4858	719	617	585	92.8	95.66	97.62	15.04	13.87	14.04	95.36	14.3167	-2.73569	0	0	KIN7F	PREDICTED: kinesin-like protein KIN-7F isoform X1 [Elaeis guineensis]	-	-	-	-	-	-	-
LOC105043526	1695	1648	1756	157	178	122	51.23	52.1	50.05	4.73	5.73	4.23	51.1267	4.89667	-3.3842	0	0	At4g10440	PREDICTED: probable methyltransferase PMT17 isoform X1 [Elaeis guineensis]	-	-	-	-	-	GO:0003824//catalytic activity	GO:0008152//metabolic process
LOC105043595	151	133	127	2128	1848	1767	4.05	3.71	3.22	56.27	52.52	54.21	3.66	54.3333	3.89192	0	0	IVR1	PREDICTED: beta-fructofuranosidase 1 isoform X1 [Elaeis guineensis]	Metabolism;Metabolism;Metabolism	Global and overview maps;Carbohydrate metabolism;Carbohydrate metabolism	ko01100//Metabolic pathways;ko00500//Starch and sucrose metabolism;ko00052//Galactose metabolism	K01193;K01193;K01193	-	-	-
LOC105043625	3574	3511	3932	988	870	818	97.89	99.78	101.57	26.65	25.22	25.6	99.7467	25.8233	-1.94959	0	0	Slc37a2	MFS_1 domain-containing protein [Cephalotus follicularis]	-	-	-	-	-	-	-
LOC105043681	10538	9830	10962	79274	69411	67063	717.54	694.51	703.96	5316.2	5002.18	5217.19	705.337	5178.52	2.87616	0	0	PLAT1	PREDICTED: PLAT domain-containing protein 3-like [Elaeis guineensis]	-	-	-	-	-	-	-
LOC105043735	279	262	295	7333	6430	6077	12.15	11.84	12.11	314.42	296.28	302.28	12.0333	304.327	4.66051	0	0	ERF1A	PREDICTED: ethylene-responsive transcription factor 2 [Elaeis guineensis]	-	-	-	-	-	-	-
LOC105043799	6622	6298	6984	1929	1751	1724	274.94	271.32	273.48	78.88	76.94	81.78	273.247	79.2	-1.78663	0	0	--	PREDICTED: uncharacterized protein LOC105043799 [Elaeis guineensis]	-	-	-	-	-	-	-
LOC105043800	358	353	349	2032	2083	1864	12.34	12.63	11.35	69	76.01	73.42	12.1067	72.81	2.58833	0	0	BAM3	PREDICTED: beta-amylase 3, chloroplastic [Elaeis guineensis]	-	-	-	-	GO:0009532//plastid stroma	GO:0016160//amylase activity	GO:0000023//maltose metabolic process;GO:0005982//starch metabolic process
LOC105043827	25	15	23	5157	5004	4659	1.2	0.75	1.04	243.72	254.14	255.43	0.996667	251.097	7.97692	0	0	GA2OX3	PREDICTED: gibberellin 2-beta-dioxygenase-like [Elaeis guineensis]	Metabolism;Metabolism	Global and overview maps;Metabolism of terpenoids and polyketides	ko01110//Biosynthesis of secondary metabolites;ko00904//Diterpenoid biosynthesis	K04125;K04125	-	-	-
LOC105043913	1149	1116	1197	8939	8269	7863	54.48	54.91	53.53	417.45	414.98	425.98	54.3067	419.47	2.94937	0	0	--	PLATZ1 [Narcissus tazetta var. chinensis] [Narcissus tazetta]	-	-	-	-	-	-	-
LOC105043923	8518	7806	8707	35	19	14	232	220.6	223.66	0.94	0.55	0.44	225.42	0.643333	-8.45283	0	0	SBT1.2	PREDICTED: subtilisin-like protease SBT1.7 [Elaeis guineensis]	-	-	-	-	-	-	-
LOC105043966	547	559	556	3669	3356	3173	18.65	19.78	17.88	123.21	121.11	123.61	18.77	122.643	2.70797	0	0	At3g02360	PREDICTED: 6-phosphogluconate dehydrogenase, decarboxylating 1 [Elaeis guineensis]	Metabolism;Metabolism;Metabolism;Metabolism;Metabolism	Global and overview maps;Global and overview maps;Global and overview maps;Metabolism of other amino acids;Carbohydrate metabolism	ko01100//Metabolic pathways;ko01110//Biosynthesis of secondary metabolites;ko01200//Carbon metabolism;ko00480//Glutathione metabolism;ko00030//Pentose phosphate pathway	K00033;K00033;K00033;K00033;K00033	-	-	-
LOC105044023	6262	5880	6574	1777	1620	1509	339.48	330.76	336.12	94.88	92.95	93.47	335.453	93.7667	-1.83897	0	0	PIP2-6	PREDICTED: probable aquaporin PIP2-6 [Elaeis guineensis]	-	-	-	-	GO:0031224//intrinsic component of membrane	-	GO:0051234//establishment of localization
LOC105044043	6745	6548	7233	2976	2801	2604	152.83	154.26	154.59	66.34	67.12	67.43	153.893	66.9633	-1.20049	0	0	EDR1	PREDICTED: serine/threonine-protein kinase EDR1 isoform X1 [Elaeis guineensis]	-	-	-	-	-	-	-
LOC105044044	3325	3164	3549	331	330	256	89.32	87.88	89.66	8.97	9.71	8.14	88.9533	8.94	-3.3147	0	0	ERD7	PREDICTED: protein EARLY-RESPONSIVE TO DEHYDRATION 7, chloroplastic [Elaeis guineensis]	Cellular Processes	Transport and catabolism	ko04144//Endocytosis	K19366	-	-	-
LOC105044070	447	459	499	3255	2820	2679	15.16	16.15	15.96	108.71	101.21	103.79	15.7567	104.57	2.73043	0	0	TLP1	PREDICTED: thaumatin-like protein 1b [Elaeis guineensis]	-	-	-	-	-	-	-
LOC105044072	5610	5254	5715	31718	28517	26720	290.71	282.5	279.3	1618.75	1564.01	1581.96	284.17	1588.24	2.4826	0	0	ROMT	PREDICTED: trans-resveratrol di-O-methyltransferase-like [Elaeis guineensis]	Metabolism	Biosynthesis of other secondary metabolites	ko00945//Stilbenoid, diarylheptanoid and gingerol biosynthesis	K16040	-	-	-
LOC105044141	4296	4246	4516	936	877	795	131.93	135.71	130.88	28.26	28.38	27.8	132.84	28.1467	-2.23865	0	0	CPK4	PREDICTED: calcium-dependent protein kinase 18 isoform X1 [Elaeis guineensis]	Organismal Systems	Environmental adaptation	ko04626//Plant-pathogen interaction	K13412	-	-	-
LOC105044153	94	117	123	4427	4151	3892	3.83	4.94	4.7	177.12	178.39	180.49	4.49	178.667	5.31441	0	0	--	uncharacterized LOC100839725 [Brachypodium distachyon]	-	-	-	-	-	-	-
LOC105044163	56	57	64	3724	3364	3308	1.78	1.84	1.8	115.94	112.33	119.73	1.80667	116	6.00465	0	0	APS2	PREDICTED: ATP sulfurylase 2-like [Elaeis guineensis]	Metabolism;Metabolism;Metabolism;Metabolism;Metabolism	Global and overview maps;Nucleotide metabolism;Energy metabolism;Metabolism of other amino acids;Biosynthesis of other secondary metabolites	ko01100//Metabolic pathways;ko00230//Purine metabolism;ko00920//Sulfur metabolism;ko00450//Selenocompound metabolism;ko00261//Monobactam biosynthesis	K13811;K13811;K13811;K13811;K13811	GO:0009532//plastid stroma	GO:0004779//sulfate adenylyltransferase activity;GO:0032550//purine ribonucleoside binding	GO:0044272//sulfur compound biosynthetic process
LOC105044208	3444	3380	3649	1048	1015	913	56.96	57.72	56.83	13	14.01	13.17	57.17	13.3933	-2.09374	0	0	NPGR2	PREDICTED: tetratricopeptide repeat protein 7A isoform X1 [Elaeis guineensis]	-	-	-	-	GO:0016020//membrane;GO:0043231//intracellular membrane-bounded organelle	-	-
LOC105044283	184	178	183	8601	7887	7408	9.49	9.51	8.89	437.42	430.76	437.05	9.29667	435.077	5.54841	0	0	PIP2-4	PREDICTED: aquaporin PIP2-4 isoform X1 [Elaeis guineensis]	-	-	-	-	GO:0031224//intrinsic component of membrane	-	GO:0051234//establishment of localization
LOC105044296	4193	4196	4425	856	780	744	235.3	244.32	234.2	47.33	46.35	47.73	237.94	47.1367	-2.33568	0	0	Os01g0760900	PREDICTED: probable protein ABIL5 isoform X1 [Elaeis guineensis]	-	-	-	-	-	-	-
LOC105044367	4692	4636	4935	1625	1506	1379	171.76	176.1	170.39	58.59	58.35	57.68	172.75	58.2067	-1.56943	0	0	RHC2A	PREDICTED: probable E3 ubiquitin-protein ligase RHC2A [Elaeis guineensis]	-	-	-	-	-	-	-
LOC105044385	1507	1418	1607	5330	4864	4706	31.74	31.14	32	111.03	109.12	114.23	31.6267	111.46	1.81731	0	0	SCL9	PREDICTED: scarecrow-like protein 9 [Elaeis guineensis]	-	-	-	-	-	-	-
LOC105044410	5888	5684	6059	798	630	655	563.88	564.82	547.25	75.27	63.86	71.67	558.65	70.2667	-2.99103	0	0	--	PREDICTED: metallothionein-like protein type 2 [Elaeis guineensis]	-	-	-	-	-	-	-
LOC105044427	9421	8956	10307	45634	42566	39077	279.27	275.47	288.16	1332.29	1335.47	1323.47	280.967	1330.41	2.2434	0	0	HSP70	PREDICTED: probable mediator of RNA polymerase II transcription subunit 37c [Elaeis guineensis]	Genetic Information Processing;Genetic Information Processing;Cellular Processes	Folding, sorting and degradation;Transcription;Transport and catabolism	ko04141//Protein processing in endoplasmic reticulum;ko03040//Spliceosome;ko04144//Endocytosis	K03283;K03283;K03283	-	-	-
LOC105044513	3077	3046	3262	676	565	552	69.56	71.43	69.55	15.05	13.52	14.25	70.18	14.2733	-2.29774	0	0	HERK1	PREDICTED: probable receptor-like protein kinase At5g59700 [Elaeis guineensis]	-	-	-	-	-	-	-
LOC105044534	2877	2572	2886	51	43	40	240.07	222.69	227.12	4.19	3.8	3.81	229.96	3.93333	-5.86949	0	0	--	PREDICTED: mannose-specific lectin 3-like [Elaeis guineensis]	-	-	-	-	-	-	-
LOC105044565	3525	3278	3477	14504	13022	12586	115.06	111.02	107.04	466.28	449.88	469.38	111.04	461.847	2.05633	0	0	PDC2	PREDICTED: pyruvate decarboxylase 1 [Elaeis guineensis]	Metabolism;Metabolism;Metabolism	Global and overview maps;Global and overview maps;Carbohydrate metabolism	ko01100//Metabolic pathways;ko01110//Biosynthesis of secondary metabolites;ko00010//Glycolysis / Gluconeogenesis	K01568;K01568;K01568	-	GO:0016830//carbon-carbon lyase activity;GO:0019842//vitamin binding	-
LOC105044585	1164	1174	1391	4941	4750	4429	34.28	35.88	38.63	143.35	148.05	149.13	36.2633	146.843	2.01769	0	0	GSH1	PREDICTED: glutamate--cysteine ligase, chloroplastic-like [Elaeis guineensis]	Metabolism;Metabolism;Metabolism	Global and overview maps;Metabolism of other amino acids;Amino acid metabolism	ko01100//Metabolic pathways;ko00480//Glutathione metabolism;ko00270//Cysteine and methionine metabolism	K01919;K01919;K01919	-	GO:0003824//catalytic activity	GO:0006749//glutathione metabolic process
LOC105044586	607	597	661	5431	5029	4784	25.63	26.02	26.39	226.35	225.3	231.43	26.0133	227.693	3.12977	0	0	MTP1	PREDICTED: metal tolerance protein 1-like [Elaeis guineensis]	-	-	-	-	-	-	GO:0044763//single-organism cellular process;GO:0044765//single-organism transport
LOC105044685	1102	975	1112	4558	4087	3833	60.12	55.2	57.22	244.92	236.01	238.93	57.5133	239.953	2.06079	0	0	GSTZ5	PREDICTED: protein IN2-1 homolog B [Elaeis guineensis]	Metabolism	Metabolism of other amino acids	ko00480//Glutathione metabolism	K00799	-	-	-
LOC105044715	1663	1553	1664	143	123	106	65.64	63.61	61.95	5.56	5.14	4.78	63.7333	5.16	-3.62661	0	0	--	PREDICTED: peptide-N4-(N-acetyl-beta-glucosaminyl)asparagine amidase A-like [Elaeis guineensis]	-	-	-	-	-	-	-
LOC105044716	4180	3841	4212	465	415	421	121.94	116.27	115.89	13.36	12.81	14.03	118.033	13.4	-3.13889	0	0	--	PREDICTED: peptide-N4-(N-acetyl-beta-glucosaminyl)asparagine amidase A [Elaeis guineensis]	-	-	-	-	-	-	-
LOC105044755	4330	3991	4464	276	229	217	136.18	130.24	132.41	8.55	7.62	7.8	132.943	7.99	-4.05647	0	0	--	Methyltransferase FkbM [Corchorus capsularis]	-	-	-	-	-	GO:0016740//transferase activity	-
LOC105044758	1215	1182	1329	9806	8827	8307	36.82	37.17	37.98	292.66	283.1	287.6	37.3233	287.787	2.94685	0	0	WRKY24	PREDICTED: WRKY transcription factor WRKY24 [Elaeis guineensis]	Organismal Systems;Environmental Information Processing	Environmental adaptation;Signal transduction	ko04626//Plant-pathogen interaction;ko04016//MAPK signaling pathway - plant	K13424;K13424	-	-	-
LOC105044766	4923	4431	4950	643	579	554	402.41	375.82	381.61	51.77	50.09	51.74	386.613	51.2	-2.91668	0	0	WUN1	PREDICTED: wound-induced protein 1-like [Elaeis guineensis]	-	-	-	-	-	-	-
LOC105044769	3860	3671	4009	377	439	335	111.71	110.47	109.48	10.73	13.51	11.13	110.553	11.79	-3.22911	0	0	--	Protein PLANT CADMIUM RESISTANCE 8 [Anthurium amnicola]	-	-	-	-	-	-	-
LOC105044793	101	72	87	1446	1409	1362	5.51	4.1	4.49	78.11	81.79	85.59	4.7	81.83	4.1219	0	0	--	PREDICTED: proactivator polypeptide-like 1 isoform X1 [Elaeis guineensis]	-	-	-	-	-	-	-
LOC105044794	2794	2469	2694	7619	6883	6655	108.84	99.79	98.97	292.3	283.77	296.18	102.533	290.75	1.50369	0	0	CIPK14	PREDICTED: CBL-interacting serine/threonine-protein kinase 14-like [Elaeis guineensis]	-	-	-	-	-	GO:0004672//protein kinase activity;GO:0005488//binding	GO:0001101//response to acid chemical;GO:0006796//phosphate-containing compound metabolic process;GO:0009725//response to hormone;GO:0035556//intracellular signal transduction;GO:0071704//organic substance metabolic process
LOC105044820	5528	5205	5905	577	559	425	84.95	82.99	85.58	8.73	9.09	7.46	84.5067	8.42667	-3.32603	0	0	CIP7	PREDICTED: uncharacterized protein LOC105044820 [Elaeis guineensis]	-	-	-	-	-	-	-
LOC105044840	2204	1953	2262	204	215	199	44.87	41.24	43.12	4.14	4.64	4.69	43.0767	4.49	-3.26212	0	0	EDR4	PREDICTED: protein ENHANCED DISEASE RESISTANCE 4 isoform X1 [Elaeis guineensis]	-	-	-	-	-	-	-
LOC105044841	6035	6077	6579	1109	1100	964	179.65	187.74	184.69	32.49	34.63	32.76	184.027	33.2933	-2.46661	0	0	NET4A	PREDICTED: protein NETWORKED 4B [Elaeis guineensis]	-	-	-	-	-	-	-
LOC105044846	11783	11121	12561	2681	2404	2310	237.51	232.6	238.79	53.22	51.29	53.2	236.3	52.57	-2.16831	0	0	FER	PREDICTED: receptor-like protein kinase FERONIA [Elaeis guineensis]	-	-	-	-	-	GO:0004672//protein kinase activity;GO:0032550//purine ribonucleoside binding	GO:0006464//cellular protein modification process
LOC105044885	5522	5423	5826	584	527	562	148.26	151.02	147.52	16	15.26	17.82	148.933	16.36	-3.18642	0	0	GAUT7	PREDICTED: probable galacturonosyltransferase 7 isoform X1 [Elaeis guineensis]	Metabolism	Carbohydrate metabolism	ko00520//Amino sugar and nucleotide sugar metabolism	K13648	-	-	-
LOC105044891	8211	7901	8512	2558	2391	2243	262.12	261.71	256.27	80.42	80.78	81.81	260.033	81.0033	-1.68264	0	0	GLU1	PREDICTED: endoglucanase 9 [Elaeis guineensis]	-	-	-	-	-	-	-
LOC105044894	4748	4221	4605	14047	12575	11748	102.71	94.49	93.46	295.68	285.69	287.99	96.8867	289.787	1.58062	0	0	Os07g0682400	PREDICTED: zinc finger CCCH domain-containing protein 53-like isoform X1 [Elaeis guineensis]	-	-	-	-	-	-	-
LOC105044896	3418	3310	3605	856	753	709	111.68	112.22	111.09	27.55	26.04	26.47	111.663	26.6867	-2.06496	0	0	APY1	PREDICTED: probable apyrase 1 [Elaeis guineensis]	Metabolism;Metabolism	Nucleotide metabolism;Nucleotide metabolism	ko00230//Purine metabolism;ko00240//Pyrimidine metabolism	K14641;K14641	-	-	-
LOC105044900	1275	1170	1440	5594	5289	4977	62.5	59.51	66.58	270.08	274.41	278.75	62.8633	274.413	2.12606	0	0	NAC068	PREDICTED: NAC domain-containing protein 68 [Elaeis guineensis]	-	-	-	-	-	-	-
LOC105044926	543	525	511	4997	4609	4221	18.07	18.13	16.04	163.78	162.34	160.5	17.4133	162.207	3.21957	0	0	At4g26390	PREDICTED: pyruvate kinase, cytosolic isozyme [Elaeis guineensis]	Metabolism;Metabolism;Metabolism;Metabolism;Metabolism;Metabolism;Metabolism	Global and overview maps;Global and overview maps;Global and overview maps;Global and overview maps;Nucleotide metabolism;Carbohydrate metabolism;Carbohydrate metabolism	ko01100//Metabolic pathways;ko01110//Biosynthesis of secondary metabolites;ko01200//Carbon metabolism;ko01230//Biosynthesis of amino acids;ko00230//Purine metabolism;ko00010//Glycolysis / Gluconeogenesis;ko00620//Pyruvate metabolism	K00873;K00873;K00873;K00873;K00873;K00873;K00873	-	-	-
LOC105044935	65750	61718	67185	14297	12708	12116	2840.71	2766.8	2737.62	608.36	581.1	598.08	2781.71	595.847	-2.22296	0	0	SAMS	PREDICTED: S-adenosylmethionine synthase [Elaeis guineensis]	Metabolism;Metabolism;Metabolism;Metabolism	Global and overview maps;Global and overview maps;Global and overview maps;Amino acid metabolism	ko01100//Metabolic pathways;ko01110//Biosynthesis of secondary metabolites;ko01230//Biosynthesis of amino acids;ko00270//Cysteine and methionine metabolism	K00789;K00789;K00789;K00789	-	-	-
LOC105044936	4673	4483	4883	925	999	879	88	87.11	86.28	17.07	19.72	18.71	87.13	18.5	-2.23564	0	0	CAMTA2	PREDICTED: calmodulin-binding transcription activator 1-like isoform X1 [Elaeis guineensis]	-	-	-	-	-	-	-
LOC105044938	97	98	103	13065	11450	10916	3.04	3.18	3.04	403.01	379.56	390.62	3.08667	391.063	6.98521	0	0	yuxL	TolB protein-related isoform 1 [Theobroma cacao]	-	-	-	-	-	-	GO:0007165//signal transduction;GO:0009725//response to hormone;GO:0044237//cellular metabolic process;GO:0044710//single-organism metabolic process
LOC105044940	69	77	94	2400	2352	2087	3.57	4.13	4.58	122.21	128.7	123.28	4.09333	124.73	4.92939	0	0	GSVIVT00037159001	PREDICTED: peroxidase 5-like [Elaeis guineensis]	Metabolism;Metabolism;Metabolism	Global and overview maps;Global and overview maps;Biosynthesis of other secondary metabolites	ko01100//Metabolic pathways;ko01110//Biosynthesis of secondary metabolites;ko00940//Phenylpropanoid biosynthesis	K00430;K00430;K00430	-	GO:0003824//catalytic activity;GO:0043169//cation binding;GO:0046906//tetrapyrrole binding	GO:0006950//response to stress;GO:0044710//single-organism metabolic process
LOC105045026	11038	10878	11762	4514	4123	3994	228.94	234.19	230.02	92.37	90.44	94.78	231.05	92.53	-1.32021	0	0	--	Protein EFR [Ananas comosus]	-	-	-	-	-	-	-
LOC105045056	1164	1159	1187	4687	4358	4042	38.49	39.77	37.02	152.65	152.53	152.72	38.4267	152.633	1.98989	0	0	AAE7	PREDICTED: acetate/butyrate--CoA ligase AAE7, peroxisomal-like isoform X1 [Elaeis guineensis]	Metabolism;Metabolism;Metabolism;Metabolism;Metabolism;Metabolism	Global and overview maps;Global and overview maps;Global and overview maps;Carbohydrate metabolism;Carbohydrate metabolism;Carbohydrate metabolism	ko01100//Metabolic pathways;ko01110//Biosynthesis of secondary metabolites;ko01200//Carbon metabolism;ko00010//Glycolysis / Gluconeogenesis;ko00620//Pyruvate metabolism;ko00630//Glyoxylate and dicarboxylate metabolism	K01913;K01913;K01913;K01913;K01913;K01913	-	-	-
LOC105045072	201	177	211	9562	8479	8001	8.84	8.08	8.75	414.24	394.73	402.09	8.55667	403.687	5.56004	0	0	LBD41	PREDICTED: LOB domain-containing protein 41 [Elaeis guineensis]	-	-	-	-	-	-	-
LOC105045129	7957	7485	8474	18632	16900	15816	252.94	246.88	254.05	583.32	568.59	574.42	251.29	575.443	1.19532	0	0	PPO	PREDICTED: polyphenol oxidase, chloroplastic-like [Elaeis guineensis]	Metabolism;Metabolism;Metabolism;Metabolism	Global and overview maps;Global and overview maps;Amino acid metabolism;Biosynthesis of other secondary metabolites	ko01100//Metabolic pathways;ko01110//Biosynthesis of secondary metabolites;ko00350//Tyrosine metabolism;ko00950//Isoquinoline alkaloid biosynthesis	K00422;K00422;K00422;K00422	-	-	-
LOC105045147	974	905	1004	3329	3055	2778	33.19	32	32.27	111.73	110.19	108.17	32.4867	110.03	1.75998	0	0	At4g02290	PREDICTED: endoglucanase 3 [Elaeis guineensis]	-	-	-	-	-	GO:0004553//hydrolase activity, hydrolyzing O-glycosyl compounds	GO:0030243//cellulose metabolic process
LOC105045154	2706	2509	2693	20322	17380	16582	154.45	148.59	144.96	1142.34	1049.88	1081.31	149.333	1091.18	2.86928	0	0	ERF071	PREDICTED: ethylene-responsive transcription factor ERF071-like [Elaeis guineensis]	-	-	-	-	-	-	GO:0044699//single-organism process;GO:0050794//regulation of cellular process;GO:0050896//response to stimulus
LOC105045193	3239	3145	3243	84	72	64	51.19	51.58	48.34	1.31	1.2	1.16	50.37	1.22333	-5.36368	0	0	--	PREDICTED: LOW QUALITY PROTEIN: putative E3 ubiquitin-protein ligase LIN-1 [Elaeis guineensis]	-	-	-	-	-	-	-
LOC105045337	55	47	83	2200	2030	1911	1.61	1.43	2.29	63.48	62.95	63.97	1.77667	63.4667	5.15875	0	0	CKX4	PREDICTED: cytokinin dehydrogenase 9-like [Elaeis guineensis]	Metabolism	Metabolism of terpenoids and polyketides	ko00908//Zeatin biosynthesis	K00279	-	GO:0000166//nucleotide binding;GO:0016616//oxidoreductase activity, acting on the CH-OH group of donors, NAD or NADP as acceptor;GO:0016645//oxidoreductase activity, acting on the CH-NH group of donors	GO:0006725//cellular aromatic compound metabolic process;GO:0044710//single-organism metabolic process
LOC105045379	2513	2524	2797	225	165	168	193.13	201.27	202.73	17.03	13.42	14.75	199.043	15.0667	-3.72365	0	0	KIC	PREDICTED: calcium-binding protein KIC-like [Elaeis guineensis]	-	-	-	-	-	-	-
LOC105045405	3963	3757	3907	976	982	893	112.95	111.11	105.02	27.4	29.62	29.08	109.693	28.7	-1.93435	0	0	SRF1	PREDICTED: protein STRUBBELIG-RECEPTOR FAMILY 3-like [Elaeis guineensis]	-	-	-	-	-	-	-
LOC105045569	3497	3286	3695	299	272	263	153.03	149.2	152.5	12.89	12.6	13.15	151.577	12.88	-3.55684	0	0	AED3	PREDICTED: aspartyl protease 25-like [Elaeis guineensis]	-	-	-	-	-	-	-
LOC105045617	4512	3892	4275	1082	904	885	156.67	140.22	140	37	33.22	35.11	145.63	35.11	-2.05235	0	0	XXT2	PREDICTED: probable xyloglucan 6-xylosyltransferase 1 [Elaeis guineensis]	-	-	-	-	GO:0031224//intrinsic component of membrane	GO:0042285//xylosyltransferase activity	-
LOC105045646	738	694	798	5790	5438	4942	15.57	15.31	16.13	120.15	122.57	118.94	15.67	120.553	2.94359	0	0	SCL14	PREDICTED: scarecrow-like protein 9 [Elaeis guineensis]	-	-	-	-	-	-	-
LOC105045660	1520	1479	1696	85	62	54	57.8	58.34	60.83	3.18	2.49	2.34	58.99	2.67	-4.46556	0	0	RS2	PREDICTED: transcription factor AS1-like [Elaeis guineensis]	Organismal Systems	Environmental adaptation	ko04626//Plant-pathogen interaction	K09422	-	GO:0005488//binding	-
LOC105045696	12006	11228	12426	5069	4767	4338	349.66	339.3	341.31	145.39	146.94	144.34	343.423	145.557	-1.23841	0	0	MED37C	PREDICTED: probable mediator of RNA polymerase II transcription subunit 37c [Elaeis guineensis]	Genetic Information Processing;Genetic Information Processing;Cellular Processes	Folding, sorting and degradation;Transcription;Transport and catabolism	ko04141//Protein processing in endoplasmic reticulum;ko03040//Spliceosome;ko04144//Endocytosis	K03283;K03283;K03283	-	-	-
LOC105045735	526	508	559	4300	4004	3711	19.76	19.82	19.79	159.12	159.12	159.19	19.79	159.143	3.00748	0	0	MTP5	PREDICTED: metal tolerance protein 5 isoform X1 [Elaeis guineensis]	-	-	-	-	GO:0010008//endosome membrane;GO:0031224//intrinsic component of membrane	GO:0005384//manganese ion transmembrane transporter activity	GO:0006828//manganese ion transport;GO:0010038//response to metal ion;GO:0032958//inositol phosphate biosynthetic process;GO:0046916//cellular transition metal ion homeostasis
LOC105045737	217	194	239	2197	1911	1776	6.33	5.87	6.58	63.12	59.01	59.2	6.26	60.4433	3.27135	0	0	SULTR4;1	PREDICTED: sulfate transporter 4.1, chloroplastic-like isoform X2 [Elaeis guineensis]	-	-	-	-	-	-	-
LOC105045769	2941	2791	3142	93	80	70	71.19	70.08	71.79	2.14	1.95	1.83	71.02	1.97333	-5.16952	0	0	RBOHF	respiratory burst oxidase1 [Zea mays]	-	-	-	-	-	-	-
LOC105045783	31574	29519	32513	1743	1611	1514	1778.24	1725.03	1726.98	96.68	96.03	97.42	1743.42	96.71	-4.17211	0	0	--	PREDICTED: cucumber peeling cupredoxin-like [Elaeis guineensis]	-	-	-	-	-	-	-
LOC105045794	4665	4629	5037	1670	1501	1350	93.42	96.19	95.14	32.94	31.82	30.89	94.9167	31.8833	-1.57386	0	0	At1g67720	PREDICTED: probable LRR receptor-like serine/threonine-protein kinase At1g67720 [Elaeis guineensis]	-	-	-	-	-	-	-
LOC105045855	2526	2406	2603	16443	15325	14126	78.43	77.51	76.22	502.82	503.61	501.11	77.3867	502.513	2.699	0	0	PDC1	PREDICTED: pyruvate decarboxylase 2-like [Elaeis guineensis]	Metabolism;Metabolism;Metabolism	Global and overview maps;Global and overview maps;Carbohydrate metabolism	ko01100//Metabolic pathways;ko01110//Biosynthesis of secondary metabolites;ko00010//Glycolysis / Gluconeogenesis	K01568;K01568;K01568	-	GO:0016830//carbon-carbon lyase activity;GO:0019842//vitamin binding	-
LOC105045928	469	442	505	2665	2597	2351	31.37	30.68	31.86	175.56	183.85	179.66	31.3033	179.69	2.52112	0	0	At5g01750	PREDICTED: protein LURP-one-related 15 [Elaeis guineensis]	-	-	-	-	-	-	-
LOC105045931	2784	2688	2952	657	575	543	40.08	39.85	39.73	9.34	8.65	8.85	39.8867	8.94667	-2.15648	0	0	RAPTOR1	PREDICTED: regulatory-associated protein of TOR 2-like isoform X1 [Elaeis guineensis]	Cellular Processes	Transport and catabolism	ko04136//Autophagy - other eukaryotes	K07204	-	-	-
LOC105045959	1569	1513	1718	9260	9061	8200	36.67	35.85	37.57	209.56	220.3	215.32	36.6967	215.06	2.55102	0	0	POT2	PREDICTED: potassium transporter 2-like isoform X1 [Elaeis guineensis]	-	-	-	-	-	-	-
LOC105045963	352	322	339	2873	2635	2484	8.47	8.13	7.8	68.97	67.75	68.97	8.13333	68.5633	3.07552	0	0	WNK5	PREDICTED: probable serine/threonine-protein kinase WNK5 [Elaeis guineensis]	-	-	-	-	-	-	-
LOC105045990	1753	1776	1922	5300	5085	4767	48.98	52.19	51.16	148.92	154.21	155.61	50.7767	152.913	1.59048	0	0	VSR2	PREDICTED: vacuolar-sorting receptor 1 [Elaeis guineensis]	-	-	-	-	-	-	-
LOC105046029	262	231	311	2958	2699	2529	7.99	7.31	8.94	88.74	87.01	87.98	8.08	87.91	3.4436	0	0	PILS6	PREDICTED: protein PIN-LIKES 6-like [Elaeis guineensis]	-	-	-	-	-	-	-
LOC105046069	780	818	832	22790	20931	19731	37.83	41.16	38.06	1088.55	1074.37	1093.29	39.0167	1085.4	4.798	0	0	NAC068	PREDICTED: NAC domain-containing protein 68 [Elaeis guineensis]	-	-	-	-	-	-	-
LOC105046105	391	375	411	5674	5350	4963	14.1	14.03	13.98	201.54	204.21	204.5	14.0367	203.417	3.85717	0	0	--	Pre-mRNA-splicing factor ISY1 [Anthurium amnicola]	-	-	-	-	-	-	-
LOC105046142	12372	11260	12483	2305	1942	1904	679.92	642.08	647	124.76	112.96	119.55	656.333	119.09	-2.46238	0	0	CAMBP25	PREDICTED: calmodulin-binding protein 25-like [Elaeis guineensis]	-	-	-	-	-	-	-
LOC105046249	5438	4910	5342	892	834	805	155.53	145.64	143.8	24.92	25.22	26.17	148.323	25.4367	-2.54376	0	0	LAX2	PREDICTED: auxin transporter-like protein 2 [Elaeis guineensis]	Environmental Information Processing	Signal transduction	ko04075//Plant hormone signal transduction	K13946	GO:0031224//intrinsic component of membrane	-	-
LOC105046252	9517	8939	10264	3352	2935	2841	341.06	332.4	346.91	118.31	111.32	116.32	340.123	115.317	-1.56046	0	0	HSPRO2	PREDICTED: nematode resistance protein-like HSPRO1 [Elaeis guineensis]	-	-	-	-	-	-	-
LOC105046462	5082	4960	5345	1590	1505	1294	202.84	205.41	201.2	62.5	63.58	59.01	203.15	61.6967	-1.71928	0	0	TUBA3	PREDICTED: tubulin alpha-3 chain [Elaeis guineensis]	Cellular Processes	Transport and catabolism	ko04145//Phagosome	K07374	GO:0015630//microtubule cytoskeleton;GO:0032991//macromolecular complex	GO:0017111//nucleoside-triphosphatase activity;GO:0032550//purine ribonucleoside binding	GO:0043623//cellular protein complex assembly;GO:0044763//single-organism cellular process
LOC105046508	1409	1288	1343	5105	4643	4500	17.24	16.36	15.47	61.49	60.04	62.83	16.3567	61.4533	1.90961	0	0	TIC	PREDICTED: protein TIME FOR COFFEE-like isoform X1 [Elaeis guineensis]	-	-	-	-	-	-	-
LOC105046520	3022	2831	3202	172	127	143	163.7	159.12	163.59	9.18	7.28	8.85	162.137	8.43667	-4.26439	0	0	REM4.1	PREDICTED: remorin-like [Elaeis guineensis]	-	-	-	-	-	-	-
LOC105046522	991	949	995	6906	6350	5851	26.05	25.89	24.67	178.81	176.69	175.75	25.5367	177.083	2.79379	0	0	SIR1	PREDICTED: sulfite reductase [ferredoxin], chloroplastic [Elaeis guineensis]	Metabolism;Metabolism	Global and overview maps;Energy metabolism	ko01100//Metabolic pathways;ko00920//Sulfur metabolism	K00392;K00392	-	-	-
LOC105046565	219	203	211	4883	4587	4200	8.75	8.9	8.31	195.46	197.57	192.93	8.65333	195.32	4.49644	0	0	RISBZ2	PREDICTED: light-inducible protein CPRF2-like [Elaeis guineensis]	-	-	-	-	-	-	-
LOC105046574	3269	3397	3510	262	271	232	145.66	156.98	147.4	11.44	12.39	11.63	150.013	11.82	-3.66579	0	0	GME-1	PREDICTED: GDP-mannose 3,5-epimerase 2 [Elaeis guineensis]	Metabolism;Metabolism;Metabolism;Metabolism	Global and overview maps;Global and overview maps;Carbohydrate metabolism;Carbohydrate metabolism	ko01100//Metabolic pathways;ko01110//Biosynthesis of secondary metabolites;ko00520//Amino sugar and nucleotide sugar metabolism;ko00053//Ascorbate and aldarate metabolism	K10046;K10046;K10046;K10046	GO:0043234//protein complex;GO:0044444//cytoplasmic part	GO:0000166//nucleotide binding;GO:0016857//racemase and epimerase activity, acting on carbohydrates and derivatives;GO:0048037//cofactor binding	GO:0006355//regulation of transcription, DNA-templated;GO:0019852//L-ascorbic acid metabolic process
LOC105046596	408	398	376	2861	2756	2506	11.49	11.63	9.99	79.35	82.14	80.63	11.0367	80.7067	2.87038	0	0	STY13	PREDICTED: serine/threonine-protein kinase HT1-like [Elaeis guineensis]	-	-	-	-	-	-	-
LOC105046619	2953	2849	3210	145	141	118	76.08	76.16	77.99	3.68	3.84	3.47	76.7433	3.66333	-4.38881	0	0	PAT22	PREDICTED: probable protein S-acyltransferase 22 [Elaeis guineensis]	-	-	-	-	-	-	-
LOC105046638	11003	10600	11877	4174	3923	3646	387.46	387.13	393.81	144.41	145.15	146.12	389.467	145.227	-1.42319	0	0	UGD4	PREDICTED: UDP-glucose 6-dehydrogenase 4 [Elaeis guineensis]	Metabolism;Metabolism;Metabolism;Metabolism	Global and overview maps;Carbohydrate metabolism;Carbohydrate metabolism;Carbohydrate metabolism	ko01100//Metabolic pathways;ko00520//Amino sugar and nucleotide sugar metabolism;ko00040//Pentose and glucuronate interconversions;ko00053//Ascorbate and aldarate metabolism	K00012;K00012;K00012;K00012	-	-	-
LOC105046704	5010	4801	5600	1394	1299	1170	57.93	57.63	61.08	15.87	15.9	15.46	58.88	15.7433	-1.90304	0	0	AIR9	PREDICTED: 187-kDa microtubule-associated protein AIR9-like [Elaeis guineensis]	-	-	-	-	-	-	-
LOC105046779	99	105	94	2126	2071	1858	6.11	6.73	5.58	129.46	135.31	131.44	6.14	132.07	4.42692	0	0	PARA	PREDICTED: probable glutathione S-transferase parA [Elaeis guineensis]	Metabolism	Metabolism of other amino acids	ko00480//Glutathione metabolism	K00799	-	-	-
LOC105046790	66	58	69	1920	1892	1783	2.22	2.07	2.23	63.62	67.07	68.32	2.17333	66.3367	4.93183	0	0	INT2	PREDICTED: probable inositol transporter 2 isoform X1 [Elaeis guineensis]	-	-	-	-	GO:0031224//intrinsic component of membrane;GO:0042995//cell projection	GO:0005365//myo-inositol transmembrane transporter activity;GO:0015291//secondary active transmembrane transporter activity	GO:0006818//hydrogen transport;GO:0015791//polyol transport;GO:0015851//nucleobase transport;GO:0044707//single-multicellular organism process;GO:0044763//single-organism cellular process
LOC105046823	2209	2156	2322	95	101	101	175.51	177.74	174	7.43	8.49	9.17	175.75	8.36333	-4.3933	0	0	VIT_19s0090g00570	PREDICTED: CASP-like protein 2D1 [Elaeis guineensis]	-	-	-	-	GO:0016020//membrane	-	-
LOC105046838	15771	14707	16223	399	363	333	512.34	495.74	497.05	12.77	12.48	12.36	501.71	12.5367	-5.32263	0	0	Bp10	PREDICTED: L-ascorbate oxidase homolog [Elaeis guineensis]	-	-	-	-	-	GO:0003824//catalytic activity	GO:0044710//single-organism metabolic process
LOC105046839	4458	3939	4342	215	187	176	164.44	150.76	151.05	7.81	7.3	7.42	155.417	7.51	-4.37118	0	0	At1g11820	PREDICTED: glucan endo-1,3-beta-glucosidase 1-like [Elaeis guineensis]	Metabolism	Carbohydrate metabolism	ko00500//Starch and sucrose metabolism	K19891	-	-	-
LOC105046896	3532	3524	3940	9333	8960	8142	292.57	302.89	307.81	761.41	785.54	770.57	301.09	772.507	1.35935	0	0	GOS2	PREDICTED: protein translation factor SUI1 homolog [Elaeis guineensis]	Genetic Information Processing	Translation	ko03013//RNA transport	K03113	-	-	-
LOC105046898	3587	3545	3811	12954	11648	10848	178.67	183.22	179.03	635.49	614.06	617.35	180.307	622.3	1.78716	0	0	THI1	PREDICTED: thiamine thiazole synthase, chloroplastic [Elaeis guineensis]	Metabolism;Metabolism	Global and overview maps;Metabolism of cofactors and vitamins	ko01100//Metabolic pathways;ko00730//Thiamine metabolism	K03146;K03146	-	-	-
LOC105047195	67	67	70	1748	1600	1427	1.78	1.85	1.76	45.84	45.09	43.42	1.79667	44.7833	4.63957	0	0	cysG	PREDICTED: uroporphyrinogen-III C-methyltransferase-like [Phoenix dactylifera]	Metabolism;Metabolism;Metabolism	Global and overview maps;Global and overview maps;Metabolism of cofactors and vitamins	ko01100//Metabolic pathways;ko01110//Biosynthesis of secondary metabolites;ko00860//Porphyrin and chlorophyll metabolism	K02303;K02303;K02303	-	-	-
LOC105047258	5028	5125	5492	1975	1843	1664	98.07	103.72	101.04	37.94	38.04	37.08	100.943	37.6867	-1.42142	0	0	ARF15	PREDICTED: auxin response factor 15-like isoform X1 [Elaeis guineensis]	Environmental Information Processing	Signal transduction	ko04075//Plant hormone signal transduction	K14486	-	-	-
LOC105047457	9771	9443	10373	3713	3551	3254	260.4	261.12	260.72	97.46	100.16	99.08	260.747	98.9	-1.39861	0	0	RHM1	PREDICTED: trifunctional UDP-glucose 4,6-dehydratase/UDP-4-keto-6-deoxy-D-glucose 3,5-epimerase/UDP-4-keto-L-rhamnose-reductase RHM3 [Elaeis guineensis]	Metabolism	Carbohydrate metabolism	ko00520//Amino sugar and nucleotide sugar metabolism	K12450	-	-	-
LOC105047460	2002	1979	2148	304	318	276	38.22	39.23	38.68	5.7	6.43	6.03	38.71	6.05333	-2.6769	0	0	TPS1	PREDICTED: alpha,alpha-trehalose-phosphate synthase [UDP-forming] 1-like isoform X1 [Elaeis guineensis]	Metabolism;Metabolism	Global and overview maps;Carbohydrate metabolism	ko01100//Metabolic pathways;ko00500//Starch and sucrose metabolism	K16055;K16055	-	-	-
LOC105047523	672	689	786	3908	3840	3397	42.29	44.99	46.65	242.21	255.76	244.24	44.6433	247.403	2.47035	0	0	AOC	PREDICTED: allene oxide cyclase, chloroplastic-like [Elaeis guineensis]	Metabolism;Metabolism;Metabolism	Global and overview maps;Global and overview maps;Lipid metabolism	ko01100//Metabolic pathways;ko01110//Biosynthesis of secondary metabolites;ko00592//alpha-Linolenic acid metabolism	K10525;K10525;K10525	GO:0009536//plastid	GO:0003824//catalytic activity	-
LOC105047555	640	566	685	3124	3014	2639	9.57	8.79	9.61	45.92	47.57	44.95	9.32333	46.1467	2.30731	0	0	SPA1	PREDICTED: protein SPA1-RELATED 4-like [Elaeis guineensis]	Organismal Systems	Environmental adaptation	ko04712//Circadian rhythm - plant	K16240	-	-	-
LOC105047556	1145	1025	1159	4307	4261	3881	18.31	17.03	17.51	68.03	72.34	71.03	17.6167	70.4667	2	0	0	--	PREDICTED: myosin-3-like [Elaeis guineensis]	-	-	-	-	-	-	-
LOC105047558	830	806	923	15838	15396	14006	23.41	23.59	24.55	439.98	459.62	451.37	23.85	450.323	4.2389	0	0	GH3.5	PREDICTED: jasmonic acid-amido synthetase JAR1 [Elaeis guineensis]	Environmental Information Processing	Signal transduction	ko04075//Plant hormone signal transduction	K14506	-	GO:0003824//catalytic activity;GO:0005515//protein binding	GO:0002218//activation of innate immune response;GO:0009411//response to UV;GO:0009636//response to toxic substance;GO:0009639//response to red or far red light
LOC105047736	5455	4836	5385	473	505	405	150.5	138.44	140.12	12.85	14.75	12.77	143.02	13.4567	-3.40982	0	0	LRX4	PREDICTED: leucine-rich repeat extensin-like protein 4 [Elaeis guineensis]	-	-	-	-	-	-	-
LOC105047760	2393	2248	2646	8851	8180	7534	65.83	64.17	68.66	239.82	238.18	236.81	66.22	238.27	1.84726	0	0	AATP1	PREDICTED: ADP,ATP carrier protein 1, chloroplastic [Elaeis guineensis]	-	-	-	-	GO:0031224//intrinsic component of membrane	GO:0032550//purine ribonucleoside binding	GO:0015711//organic anion transport
LOC105047908	496	523	560	5594	5246	4832	7.94	8.7	8.45	88.31	88.98	88.43	8.36333	88.5733	3.40472	0	0	GI	PREDICTED: protein GIGANTEA-like [Elaeis guineensis]	Organismal Systems	Environmental adaptation	ko04712//Circadian rhythm - plant	K12124	-	-	-
LOC105047953	543	532	592	2765	2531	2279	9.6	9.76	9.9	48.23	47.33	46.01	9.75333	47.19	2.27451	0	0	SIS8	PREDICTED: serine/threonine-protein kinase EDR1 isoform X1 [Elaeis guineensis]	-	-	-	-	-	-	-
LOC105047975	5710	5394	5933	1030	858	851	189.29	185.54	185.49	33.63	30.1	32.23	186.773	31.9867	-2.54575	0	0	AAO	PREDICTED: L-ascorbate oxidase [Elaeis guineensis]	Metabolism;Metabolism	Global and overview maps;Carbohydrate metabolism	ko01100//Metabolic pathways;ko00053//Ascorbate and aldarate metabolism	K00423;K00423	-	-	-
LOC105047987	3677	3376	3791	1065	939	882	92.83	88.44	90.27	26.48	25.09	25.44	90.5133	25.67	-1.81805	0	0	IDD2	PREDICTED: protein indeterminate-domain 7 [Elaeis guineensis]	-	-	-	-	-	-	-
LOC105048039	5814	5091	5745	446	386	389	166.83	151.58	155.47	12.6	11.72	12.75	157.96	12.3567	-3.6762	0	0	LRX5	PREDICTED: leucine-rich repeat extensin-like protein 4, partial [Elaeis guineensis]	-	-	-	-	-	-	-
LOC105048045	9931	8939	9768	3456	3478	3243	147.51	137.77	136.84	50.56	54.68	55.04	140.707	53.4267	-1.39706	0	0	PUB34	PREDICTED: U-box domain-containing protein 34 [Elaeis guineensis]	-	-	-	-	-	GO:0004672//protein kinase activity	GO:0006464//cellular protein modification process;GO:0006796//phosphate-containing compound metabolic process
LOC105048054	389	359	406	2814	2678	2407	11.95	11.44	11.77	85.14	87.08	84.49	11.72	85.57	2.86813	0	0	IAA6	PREDICTED: auxin-responsive protein IAA16 [Elaeis guineensis]	Environmental Information Processing	Signal transduction	ko04075//Plant hormone signal transduction	K14484	-	-	-
LOC105048090	829	877	911	4845	4640	4155	27.03	29.68	28.01	155.55	160.08	154.77	28.24	156.8	2.47311	0	0	CSY3	PREDICTED: citrate synthase, glyoxysomal-like [Elaeis guineensis]	Metabolism;Metabolism;Metabolism;Metabolism;Metabolism;Metabolism;Metabolism	Global and overview maps;Global and overview maps;Global and overview maps;Global and overview maps;Carbohydrate metabolism;Carbohydrate metabolism;Global and overview maps	ko01100//Metabolic pathways;ko01110//Biosynthesis of secondary metabolites;ko01200//Carbon metabolism;ko01230//Biosynthesis of amino acids;ko00630//Glyoxylate and dicarboxylate metabolism;ko00020//Citrate cycle (TCA cycle);ko01210//2-Oxocarboxylic acid metabolism	K01647;K01647;K01647;K01647;K01647;K01647;K01647	-	GO:0016746//transferase activity, transferring acyl groups	GO:0005975//carbohydrate metabolic process
LOC105048275	70	42	67	3237	2939	2679	4.98	3.1	4.49	226.59	221.09	217.55	4.19	221.743	5.7258	0	0	BURP3	PREDICTED: BURP domain-containing protein 2-like [Elaeis guineensis]	-	-	-	-	-	-	-
LOC105048278	5045	4846	5573	573	528	497	197.31	196.66	205.56	22.07	21.86	22.21	199.843	22.0467	-3.18024	0	0	cfxQ	PREDICTED: protein CfxQ-like [Phoenix dactylifera]	-	-	-	-	GO:0009536//plastid	GO:0016462//pyrophosphatase activity;GO:0032550//purine ribonucleoside binding	-
LOC105048335	4498	4135	4799	139	103	107	252.28	240.65	253.86	7.68	6.11	6.86	248.93	6.88333	-5.17649	0	0	PCAP1	PREDICTED: plasma membrane-associated cation-binding protein 1 [Elaeis guineensis]	-	-	-	-	-	-	-
LOC105048340	4054	3572	4067	624	607	574	124.68	113.99	117.97	18.9	19.76	20.17	118.88	19.61	-2.59984	0	0	PME34	PREDICTED: probable pectinesterase/pectinesterase inhibitor 34 [Elaeis guineensis]	-	-	-	-	-	-	-
LOC105048403	707	690	789	3792	3651	3226	21.85	22.13	23	115.43	119.43	113.92	22.3267	116.26	2.38052	0	0	TULP5	PREDICTED: tubby-like F-box protein 5 [Elaeis guineensis]	-	-	-	-	-	-	-
LOC105048526	418	452	522	3026	2935	2730	33.52	37.61	39.48	239.02	249.13	250.15	36.87	246.1	2.73873	0	0	--	PREDICTED: microsomal glutathione S-transferase 3 [Elaeis guineensis]	Metabolism	Metabolism of other amino acids	ko00480//Glutathione metabolism	K00799	GO:0043231//intracellular membrane-bounded organelle	GO:0003824//catalytic activity	GO:0016482//cytoplasmic transport
LOC105048606	419	358	404	2257	2258	2123	11.46	10.16	10.42	60.81	65.38	66.36	10.68	64.1833	2.58729	0	0	ST3	PREDICTED: low affinity sulfate transporter 3 [Elaeis guineensis]	-	-	-	-	-	-	-
LOC105048608	1075	1059	1215	48745	46110	42850	38.77	39.63	41.33	1731.4	1760.05	1765.64	39.91	1752.36	5.45641	0	0	INPS1	PREDICTED: inositol-3-phosphate synthase [Elaeis guineensis]	Metabolism;Metabolism	Global and overview maps;Carbohydrate metabolism	ko01100//Metabolic pathways;ko00562//Inositol phosphate metabolism	K01858;K01858	-	GO:0003824//catalytic activity	GO:0006020//inositol metabolic process;GO:0006644//phospholipid metabolic process
LOC105048645	3749	3426	3854	522	462	400	112.23	106.51	108.9	15.39	14.6	13.69	109.213	14.56	-2.90707	0	0	OFUT7	DUF246 domain-containing protein At1g04910 [Anthurium amnicola]	-	-	-	-	-	GO:0016740//transferase activity	-
LOC105048716	10556	10264	11240	5006	4749	4335	358.13	361.32	359.65	167.27	170.52	168.03	359.7	168.607	-1.09313	0	0	ERF1-3	PREDICTED: eukaryotic peptide chain release factor subunit 1-3 [Elaeis guineensis]	Genetic Information Processing	Translation	ko03015//mRNA surveillance pathway	K03265	-	GO:0003747//translation release factor activity	GO:0043624//cellular protein complex disassembly
LOC105048741	5292	4926	5599	519	392	381	218.52	211.06	218.05	21.11	17.13	17.97	215.877	18.7367	-3.52627	0	0	TUBB1	PREDICTED: tubulin beta-5 chain [Elaeis guineensis]	Cellular Processes	Transport and catabolism	ko04145//Phagosome	K07375	GO:0015630//microtubule cytoskeleton;GO:0032991//macromolecular complex	GO:0005198//structural molecule activity;GO:0017111//nucleoside-triphosphatase activity;GO:0032550//purine ribonucleoside binding	GO:0043623//cellular protein complex assembly;GO:0044763//single-organism cellular process
LOC105048752	147	171	164	3780	3401	3133	5.62	6.78	5.91	142.33	137.62	136.85	6.10333	138.933	4.50865	0	0	RAV2	PREDICTED: AP2/ERF and B3 domain-containing transcription repressor RAV2-like [Elaeis guineensis]	-	-	-	-	-	-	GO:0010467//gene expression;GO:0034645//cellular macromolecule biosynthetic process
LOC105048874	14552	14432	16142	6549	6248	5606	1046.31	1076.71	1094.62	463.76	475.47	460.53	1072.55	466.587	-1.20082	0	0	--	PREDICTED: induced stolen tip protein TUB8-like [Elaeis guineensis]	-	-	-	-	-	-	-
LOC105048888	5446	5219	5754	1834	1736	1439	139.41	138.62	138.91	46.24	47.03	42.09	138.98	45.12	-1.62304	0	0	MPK10	PREDICTED: mitogen-activated protein kinase 10-like [Elaeis guineensis]	-	-	-	-	-	-	-
LOC105049020	1553	1604	1763	5178	5089	4535	48.21	51.72	51.7	158.52	167.25	160.89	50.5433	162.22	1.68236	0	0	AK1	PREDICTED: aspartokinase 2, chloroplastic [Elaeis guineensis]	Metabolism;Metabolism;Metabolism;Metabolism;Metabolism;Metabolism;Metabolism;Metabolism	Global and overview maps;Global and overview maps;Global and overview maps;Amino acid metabolism;Amino acid metabolism;Global and overview maps;Amino acid metabolism;Biosynthesis of other secondary metabolites	ko01100//Metabolic pathways;ko01110//Biosynthesis of secondary metabolites;ko01230//Biosynthesis of amino acids;ko00270//Cysteine and methionine metabolism;ko00260//Glycine, serine and threonine metabolism;ko01210//2-Oxocarboxylic acid metabolism;ko00300//Lysine biosynthesis;ko00261//Monobactam biosynthesis	K00928;K00928;K00928;K00928;K00928;K00928;K00928;K00928	-	-	-
LOC105049050	2580	2505	2733	534	526	438	73.38	73.93	73.31	14.96	15.83	14.23	73.54	15.0067	-2.29293	0	0	PATL4	PREDICTED: patellin-4 [Elaeis guineensis]	-	-	-	-	GO:0031224//intrinsic component of membrane	-	-
LOC105049122	6295	5725	6197	1685	1380	1280	178.97	168.89	166.16	47.18	41.52	41.58	171.34	43.4267	-1.98021	0	0	AED3	PREDICTED: aspartyl protease AED3-like [Elaeis guineensis]	-	-	-	-	-	GO:0003824//catalytic activity	GO:0019538//protein metabolic process
LOC105049188	2995	2866	2990	125	130	132	169.38	168.18	159.48	6.96	7.78	8.53	165.68	7.75667	-4.41682	0	0	XTH23	PREDICTED: probable xyloglucan endotransglucosylase/hydrolase protein 23 [Elaeis guineensis]	Environmental Information Processing	Signal transduction	ko04075//Plant hormone signal transduction	K14504	GO:0005576//extracellular region;GO:0030312//external encapsulating structure	GO:0016758//transferase activity, transferring hexosyl groups;GO:0016787//hydrolase activity	GO:0044042//glucan metabolic process;GO:0045229//external encapsulating structure organization
LOC105049189	14386	13274	14179	291	220	233	970.8	929.48	902.45	19.34	15.69	17.96	934.243	17.6633	-5.72497	0	0	XTH23	PREDICTED: probable xyloglucan endotransglucosylase/hydrolase protein 23 [Elaeis guineensis]	Environmental Information Processing	Signal transduction	ko04075//Plant hormone signal transduction	K14504	GO:0005576//extracellular region;GO:0030312//external encapsulating structure	GO:0016758//transferase activity, transferring hexosyl groups;GO:0016787//hydrolase activity	GO:0044042//glucan metabolic process;GO:0045229//external encapsulating structure organization
LOC105049190	3411	3284	3563	63	56	55	168.3	168.13	165.8	3.06	2.92	3.1	167.41	3.02667	-5.78951	0	0	XTH23	PREDICTED: probable xyloglucan endotransglucosylase/hydrolase protein 23 [Elaeis guineensis]	Environmental Information Processing	Signal transduction	ko04075//Plant hormone signal transduction	K14504	GO:0005576//extracellular region;GO:0030312//external encapsulating structure	GO:0016758//transferase activity, transferring hexosyl groups;GO:0016787//hydrolase activity	GO:0044042//glucan metabolic process;GO:0045229//external encapsulating structure organization
LOC105049242	9753	8439	9282	435	309	352	271.72	243.96	243.89	11.94	9.11	11.2	253.19	10.75	-4.55781	0	0	LRX2	PREDICTED: leucine-rich repeat extensin-like protein 2 [Elaeis guineensis]	-	-	-	-	-	GO:0016628//oxidoreductase activity, acting on the CH-CH group of donors, NAD or NADP as acceptor	GO:0044710//single-organism metabolic process
LOC105049312	8491	8318	9032	2256	2188	1973	189.59	192.68	190.25	49.6	51.69	50.34	190.84	50.5433	-1.91677	0	0	SBT2.5	PREDICTED: subtilisin-like protease SBT2.5 [Elaeis guineensis]	-	-	-	-	-	-	-
LOC105049341	11117	10881	11988	4770	4586	4047	209.98	213.25	213.55	88.73	91.68	87.33	212.26	89.2467	-1.24996	0	0	ACA5	PREDICTED: calcium-transporting ATPase 8, plasma membrane-type [Elaeis guineensis]	-	-	-	-	-	-	-
LOC105049368	3289	2857	3212	669	594	539	117.44	105.85	108.16	23.53	22.45	21.99	110.483	22.6567	-2.28582	0	0	GALS1	PREDICTED: galactan beta-1,4-galactosyltransferase GALS1-like [Elaeis guineensis]	-	-	-	-	-	-	-
LOC105049373	631	556	636	3550	3476	3231	10.48	9.58	9.96	58.04	61.08	61.3	10.0067	60.14	2.58736	0	0	SPL15	PREDICTED: squamosa promoter-binding-like protein 15 isoform X1 [Elaeis guineensis]	-	-	-	-	-	-	-
LOC105049421	422	406	475	11245	10766	9932	10.31	10.29	10.94	270.58	278.39	277.24	10.5133	275.403	4.71125	0	0	AVP1	PREDICTED: pyrophosphate-energized vacuolar membrane proton pump-like [Elaeis guineensis]	Metabolism	Energy metabolism	ko00190//Oxidative phosphorylation	K01507	-	GO:0015405//P-P-bond-hydrolysis-driven transmembrane transporter activity	GO:0006818//hydrogen transport;GO:0044763//single-organism cellular process
LOC105049519	16032	15845	17279	7027	6831	6352	226.2	231.97	229.93	97.65	102.01	102.39	229.367	100.683	-1.18783	0	0	CESA5	PREDICTED: probable cellulose synthase A catalytic subunit 5 [UDP-forming] [Elaeis guineensis]	-	-	-	-	-	-	-
LOC105049527	4352	4189	4692	1357	1400	1194	142.37	142.18	144.71	43.74	48.49	44.64	143.087	45.6233	-1.64905	0	0	ATJ10	PREDICTED: chaperone protein dnaJ 10 [Elaeis guineensis]	-	-	-	-	-	-	-
LOC105049529	400	391	403	5889	5527	5167	18.77	18.91	17.78	268.76	270.94	273.6	18.4867	271.1	3.87427	0	0	RSS3	PREDICTED: transcription factor bHLH155 isoform X3 [Elaeis guineensis]	-	-	-	-	-	-	-
LOC105049532	331	329	348	30687	28329	26395	12.99	13.4	12.88	1186.11	1176.69	1183.52	13.09	1182.11	6.49675	0	0	RD21B	PREDICTED: oryzain alpha chain [Elaeis guineensis]	-	-	-	-	-	GO:0070011//peptidase activity, acting on L-amino acid peptides	-
LOC105049537	899	910	1018	3639	3476	3184	22.74	23.88	24.28	90.65	93.05	92.01	23.6333	91.9033	1.95929	0	0	PGDH1	PREDICTED: D-3-phosphoglycerate dehydrogenase 3, chloroplastic-like [Elaeis guineensis]	Metabolism;Metabolism;Metabolism;Metabolism	Global and overview maps;Global and overview maps;Global and overview maps;Amino acid metabolism	ko01100//Metabolic pathways;ko01200//Carbon metabolism;ko01230//Biosynthesis of amino acids;ko00260//Glycine, serine and threonine metabolism	K00058;K00058;K00058;K00058	-	GO:0000166//nucleotide binding;GO:0016614//oxidoreductase activity, acting on CH-OH group of donors;GO:0031406//carboxylic acid binding	GO:0006563//L-serine metabolic process
LOC105049544	6410	6157	6850	931	860	795	175.65	174.87	177.13	24.78	24.61	24.35	175.883	24.58	-2.83906	0	0	CBP60E	PREDICTED: calmodulin-binding protein 60 E isoform X1 [Elaeis guineensis]	-	-	-	-	-	-	-
LOC105049575	4987	4804	5462	25419	23858	21349	249.32	249.2	257.53	1251.56	1262.37	1219.42	252.017	1244.45	2.30392	0	0	FBA1	PREDICTED: fructose-bisphosphate aldolase 1, cytoplasmic [Elaeis guineensis]	Metabolism;Metabolism;Metabolism;Metabolism;Metabolism;Metabolism;Metabolism;Metabolism	Global and overview maps;Global and overview maps;Global and overview maps;Global and overview maps;Carbohydrate metabolism;Energy metabolism;Carbohydrate metabolism;Carbohydrate metabolism	ko01100//Metabolic pathways;ko01110//Biosynthesis of secondary metabolites;ko01200//Carbon metabolism;ko01230//Biosynthesis of amino acids;ko00010//Glycolysis / Gluconeogenesis;ko00710//Carbon fixation in photosynthetic organisms;ko00051//Fructose and mannose metabolism;ko00030//Pentose phosphate pathway	K01623;K01623;K01623;K01623;K01623;K01623;K01623;K01623	-	-	-
LOC105049792	2195	2177	2453	176	157	143	64.47	66.41	68.01	5.03	4.8	4.73	66.2967	4.85333	-3.77189	0	0	--	PREDICTED: protein WVD2-like 7 isoform X1 [Elaeis guineensis]	-	-	-	-	-	-	-
LOC105049809	981	941	966	3788	3541	3301	48.58	48.35	45.12	184.75	185.59	186.77	47.35	185.703	1.97156	0	0	FRK2	PREDICTED: fructokinase-2 [Elaeis guineensis]	Metabolism;Metabolism;Metabolism;Metabolism	Global and overview maps;Carbohydrate metabolism;Carbohydrate metabolism;Carbohydrate metabolism	ko01100//Metabolic pathways;ko00520//Amino sugar and nucleotide sugar metabolism;ko00500//Starch and sucrose metabolism;ko00051//Fructose and mannose metabolism	K00847;K00847;K00847;K00847	-	-	-
LOC105049817	12389	11873	13226	3507	3413	2977	564.26	561.1	568.13	157.31	164.52	154.91	564.497	158.913	-1.82872	0	0	--	PREDICTED: desiccation-related protein At2g46140-like [Musa acuminata subsp. malaccensis] [Musa acuminata]	-	-	-	-	GO:0005911//cell-cell junction;GO:0016020//membrane;GO:0043231//intracellular membrane-bounded organelle;GO:0044444//cytoplasmic part	-	GO:0000097//sulfur amino acid biosynthetic process;GO:0006006//glucose metabolic process;GO:0006090//pyruvate metabolic process;GO:0006970//response to osmotic stress;GO:0009414//response to water deprivation;GO:0016192//vesicle-mediated transport;GO:0040007//growth
LOC105049848	317	322	306	2017	1884	1768	8.98	9.46	8.17	56.27	56.48	57.21	8.87	56.6533	2.67515	0	0	At5g02620	PREDICTED: ankyrin repeat-containing protein At5g02620-like [Elaeis guineensis]	-	-	-	-	-	-	-
LOC105049926	1065	1022	1103	5387	4976	4417	27.73	27.59	27.28	139.49	138.53	132.41	27.5333	136.81	2.31292	0	0	RFS1	PREDICTED: probable galactinol--sucrose galactosyltransferase 1 isoform X1 [Elaeis guineensis]	Metabolism	Carbohydrate metabolism	ko00052//Galactose metabolism	K06617	-	GO:0008378//galactosyltransferase activity	-
LOC105049975	1286	1148	1275	5381	5072	4670	36.75	33.93	34.38	151.52	153.32	152.54	35.02	152.46	2.12218	0	0	BIM1	PREDICTED: transcription factor BIM2-like isoform X1 [Elaeis guineensis]	-	-	-	-	-	-	-
LOC105050080	5997	5241	5775	561	468	418	214.24	194.27	194.57	19.74	17.7	17.06	201.027	18.1667	-3.46802	0	0	At2g01630	PREDICTED: glucan endo-1,3-beta-glucosidase 10-like [Elaeis guineensis]	-	-	-	-	-	GO:0016798//hydrolase activity, acting on glycosyl bonds	GO:0009653//anatomical structure morphogenesis;GO:0032535//regulation of cellular component size;GO:0044238//primary metabolic process;GO:0048509//regulation of meristem development;GO:0051301//cell division;GO:0060918//auxin transport
LOC105050136	1608	1529	1643	4409	4123	3840	26.54	26.16	25.56	71.77	72.06	72.49	26.0867	72.1067	1.46682	0	0	TPR3	PREDICTED: protein TPR3-like isoform X1 [Elaeis guineensis]	-	-	-	-	-	-	-
LOC105050166	4716	4603	4890	644	650	569	91.48	92.91	89.69	12.31	13.33	12.71	91.36	12.7833	-2.8373	0	0	FH11	PREDICTED: formin-like protein 11 isoform X1 [Elaeis guineensis]	-	-	-	-	-	-	-
LOC105050200	2891	2871	3062	317	271	255	177.18	182.58	176.99	19.13	17.58	17.86	178.917	18.19	-3.29807	0	0	--	PREDICTED: uncharacterized protein LOC105050200 [Elaeis guineensis]	-	-	-	-	-	-	-
LOC105050201	1957	1744	1972	6388	5662	5497	79.22	73.26	75.29	254.69	242.59	254.25	75.9233	250.51	1.72225	0	0	FAD12	PREDICTED: omega-6 fatty acid desaturase, endoplasmic reticulum isozyme 2-like [Elaeis guineensis]	Metabolism;Metabolism	Global and overview maps;Lipid metabolism	ko01212//Fatty acid metabolism;ko01040//Biosynthesis of unsaturated fatty acids	K10256;K10256	-	-	-
LOC105050208	1574	1484	1525	5990	5171	5061	79.33	77.61	72.49	297.33	275.84	291.43	76.4767	288.2	1.91398	0	0	PGIP1	PREDICTED: polygalacturonase inhibitor-like [Elaeis guineensis]	-	-	-	-	-	-	-
LOC105050253	8773	8904	9839	1361	1366	1229	790.16	832.12	835.77	120.73	130.21	126.47	819.35	125.803	-2.70331	0	0	--	PREDICTED: cytochrome c1-like [Phoenix dactylifera]	-	-	-	-	-	-	-
LOC105050260	4145	3894	4305	754	807	705	230.89	224.81	224.95	41.61	47.56	44.87	226.883	44.68	-2.34425	0	0	FLA7	PREDICTED: fasciclin-like arabinogalactan protein 7 [Elaeis guineensis]	-	-	-	-	-	-	-
LOC105050384	1078	1000	1072	25309	23854	22456	22.37	21.47	20.89	516.23	522.79	531.28	21.5767	523.433	4.60046	0	0	Os04g0656100	PREDICTED: plasma membrane ATPase isoform X3 [Elaeis guineensis]	Metabolism	Energy metabolism	ko00190//Oxidative phosphorylation	K01535	GO:0031224//intrinsic component of membrane	GO:0017111//nucleoside-triphosphatase activity;GO:0032550//purine ribonucleoside binding;GO:0043169//cation binding	GO:0009152//purine ribonucleotide biosynthetic process
LOC105050395	3584	3411	3813	580	572	498	67.09	66.25	67.31	10.69	11.33	10.65	66.8833	10.89	-2.61864	0	0	VLN3	PREDICTED: villin-3-like isoform X1 [Elaeis guineensis]	-	-	-	-	-	-	-
LOC105050421	5893	5788	6385	732	659	646	118.57	122.01	122.73	14.79	14.16	15.02	121.103	14.6567	-3.04661	0	0	TOR1L2	PREDICTED: TORTIFOLIA1-like protein 2 [Elaeis guineensis]	-	-	-	-	-	-	-
LOC105050513	6932	6442	7315	1063	999	965	160.93	155.18	160.16	24.3	24.55	25.6	158.757	24.8167	-2.67744	0	0	GDPDL4	PREDICTED: glycerophosphodiester phosphodiesterase GDPDL3 [Elaeis guineensis]	-	-	-	-	-	-	-
LOC105050525	7259	7300	8052	991	1036	826	206.34	215.19	215.99	27.63	31.01	26.94	212.507	28.5267	-2.89713	0	0	MAP65-1	PREDICTED: 65-kDa microtubule-associated protein 1-like isoform X1 [Elaeis guineensis]	-	-	-	-	-	-	-
LOC105050566	5592	5672	6355	48	56	60	165.17	173.96	177.44	1.39	1.77	2.08	172.19	1.74667	-6.62325	0	0	OFUT19	PREDICTED: uncharacterized protein At1g04910 isoform X1 [Elaeis guineensis]	-	-	-	-	-	-	-
LOC105050628	2576	2585	2820	339	309	311	140.85	146.72	145.42	18.29	17.93	19.48	144.33	18.5667	-2.95858	0	0	VPS32.1	PREDICTED: vacuolar protein sorting-associated protein 32 homolog 2 [Elaeis guineensis]	Cellular Processes	Transport and catabolism	ko04144//Endocytosis	K12194	-	-	-
LOC105050670	3380	3310	3553	100	99	91	136.97	139.19	135.79	3.99	4.24	4.21	137.317	4.14667	-5.04941	0	0	PCO3	PREDICTED: plant cysteine oxidase 3 isoform X1 [Elaeis guineensis]	Metabolism;Metabolism	Global and overview maps;Metabolism of other amino acids	ko01100//Metabolic pathways;ko00430//Taurine and hypotaurine metabolism	K10712;K10712	-	-	-
LOC105050806	492	456	518	2790	2740	2630	13.29	12.77	13.2	74.24	78.32	81.14	13.0867	77.9	2.57353	0	0	KAKU4	PREDICTED: protein KAKU4 isoform X6 [Elaeis guineensis]	-	-	-	-	-	-	-
LOC105050809	782	841	765	10202	9798	8930	14.71	16.41	13.57	188.94	195	191.86	14.8967	191.933	3.68754	0	0	Os04g0656100	PREDICTED: plasma membrane ATPase [Elaeis guineensis]	Metabolism	Energy metabolism	ko00190//Oxidative phosphorylation	K01535	GO:0031224//intrinsic component of membrane	GO:0017111//nucleoside-triphosphatase activity;GO:0032550//purine ribonucleoside binding;GO:0043169//cation binding	GO:0009152//purine ribonucleotide biosynthetic process
LOC105050834	338	299	281	2415	2165	1981	13.12	12.04	10.29	92.33	88.95	87.86	11.8167	89.7133	2.9245	0	0	WRKY11	PREDICTED: WRKY transcription factor WRKY51 [Elaeis guineensis]	-	-	-	-	-	-	-
LOC105050898	1021	989	1094	4486	4409	3967	29.98	30.13	30.3	129.73	136.99	133.1	30.1367	133.273	2.1448	0	0	IBI1	PREDICTED: aspartate--tRNA ligase 2, cytoplasmic [Elaeis guineensis]	Genetic Information Processing	Translation	ko00970//Aminoacyl-tRNA biosynthesis	K22503	GO:0044424//intracellular part	GO:0004812//aminoacyl-tRNA ligase activity;GO:0032550//purine ribonucleoside binding	GO:0006418//tRNA aminoacylation for protein translation
LOC105050935	100	113	104	2197	2046	1873	3.53	4.14	3.46	76.42	76.48	75.58	3.71	76.16	4.35954	0	0	2024-04-01	PREDICTED: 5'-adenylylsulfate reductase 1, chloroplastic [Elaeis guineensis]	Metabolism	Energy metabolism	ko00920//Sulfur metabolism	K05907	-	-	-
LOC105050967	2650	2481	2776	388	314	292	49.27	47.76	48.64	7.03	6.1	6.15	48.5567	6.42667	-2.91753	0	0	PUB12	PREDICTED: U-box domain-containing protein 44-like [Elaeis guineensis]	-	-	-	-	-	-	-
LOC105050987	7891	7257	8082	1309	1116	1034	146.36	139.67	141.38	23.91	21.91	21.91	142.47	22.5767	-2.65775	0	0	RBOHC	PREDICTED: respiratory burst oxidase homolog protein B-like [Elaeis guineensis]	Organismal Systems;Environmental Information Processing	Environmental adaptation;Signal transduction	ko04626//Plant-pathogen interaction;ko04016//MAPK signaling pathway - plant	K13447;K13447	GO:0031224//intrinsic component of membrane	GO:0016651//oxidoreductase activity, acting on NAD(P)H;GO:0046872//metal ion binding	GO:0044710//single-organism metabolic process
LOC105051005	4855	4691	5013	886	807	769	153.69	154.08	149.66	27.62	27.04	27.81	152.477	27.49	-2.47161	0	0	Bp10	PREDICTED: L-ascorbate oxidase homolog [Elaeis guineensis]	-	-	-	-	-	GO:0016682//oxidoreductase activity, acting on diphenols and related substances as donors, oxygen as acceptor	GO:0044710//single-organism metabolic process
LOC105051028	329	328	344	2444	2246	2201	17.82	18.44	17.57	130.39	128.77	136.22	17.9433	131.793	2.87676	0	0	MUB4	PREDICTED: membrane-anchored ubiquitin-fold protein 4 [Elaeis guineensis]	-	-	-	-	-	-	-
LOC105051040	4529	4370	4846	52	60	39	170.75	170.96	172.32	1.93	2.39	1.68	171.343	2	-6.42075	0	0	GDPD1	PREDICTED: glycerophosphodiester phosphodiesterase GDPD1, chloroplastic-like [Elaeis guineensis]	Metabolism	Lipid metabolism	ko00564//Glycerophospholipid metabolism	K18696	-	-	-
LOC105051222	5997	5805	6341	1396	1355	1194	116.07	116.58	115.75	26.61	27.76	26.4	116.133	26.9233	-2.10885	0	0	At3g28040	PREDICTED: probably inactive leucine-rich repeat receptor-like protein kinase At3g28040 [Elaeis guineensis]	-	-	-	-	GO:0016020//membrane	GO:0016301//kinase activity	GO:0006796//phosphate-containing compound metabolic process;GO:0009791//post-embryonic development;GO:0048367//shoot system development;GO:0050896//response to stimulus
LOC105051275	370	389	365	9291	8707	8199	14.13	15.41	13.15	349.45	351.92	357.74	14.23	353.037	4.63281	0	0	Os12g0290150	PREDICTED: quinolinate synthase, chloroplastic [Elaeis guineensis]	Metabolism;Metabolism	Global and overview maps;Metabolism of cofactors and vitamins	ko01100//Metabolic pathways;ko00760//Nicotinate and nicotinamide metabolism	K03517;K03517	-	-	-
LOC105051313	652	664	645	4985	4741	4413	18.25	19.28	17.05	137.33	140.5	141.08	18.1933	139.637	2.9402	0	0	HERC2	PREDICTED: ultraviolet-B receptor UVR8 isoform X1 [Elaeis guineensis]	-	-	-	-	-	-	-
LOC105051365	2140	2005	2389	7973	7745	6873	56.99	55.4	60	209.1	218.28	209.11	57.4633	212.163	1.88446	0	0	HSP70	PREDICTED: stromal 70 kDa heat shock-related protein, chloroplastic [Elaeis guineensis]	Genetic Information Processing;Genetic Information Processing;Cellular Processes	Folding, sorting and degradation;Transcription;Transport and catabolism	ko04141//Protein processing in endoplasmic reticulum;ko03040//Spliceosome;ko04144//Endocytosis	K03283;K03283;K03283	-	GO:0005515//protein binding;GO:0016628//oxidoreductase activity, acting on the CH-CH group of donors, NAD or NADP as acceptor;GO:0032550//purine ribonucleoside binding	GO:0044267//cellular protein metabolic process;GO:0044710//single-organism metabolic process
LOC105051427	105	75	89	2276	1943	1840	8.12	6.02	6.49	173.44	159.12	162.66	6.87667	165.073	4.58525	0	0	HSP15.4	PREDICTED: 15.4 kDa class V heat shock protein [Elaeis guineensis]	Genetic Information Processing	Folding, sorting and degradation	ko04141//Protein processing in endoplasmic reticulum	K13993	-	-	-
LOC105051431	254	281	310	2402	2265	2202	11.04	12.68	12.71	102.86	104.23	109.39	12.1433	105.493	3.11892	0	0	BIO2	PREDICTED: biotin synthase [Elaeis guineensis]	Metabolism;Metabolism	Global and overview maps;Metabolism of cofactors and vitamins	ko01100//Metabolic pathways;ko00780//Biotin metabolism	K01012;K01012	-	GO:0016783//sulfurtransferase activity;GO:0046914//transition metal ion binding;GO:0051536//iron-sulfur cluster binding	GO:0000226//microtubule cytoskeleton organization;GO:0003006//developmental process involved in reproduction;GO:0006637//acyl-CoA metabolic process;GO:0006768//biotin metabolic process;GO:0016129//phytosteroid biosynthetic process;GO:0048509//regulation of meristem development
LOC105051461	1982	1761	1913	106	115	79	76.12	70.17	69.29	4.01	4.67	3.47	71.86	4.05	-4.1492	0	0	BHLH153	PREDICTED: transcription factor bHLH113 [Elaeis guineensis]	-	-	-	-	-	-	-
LOC105051663	3395	3405	3843	740	696	647	119.31	124.18	127.39	25.6	25.91	25.97	123.627	25.8267	-2.25906	0	0	--	PREDICTED: uncharacterized protein LOC105051663 [Elaeis guineensis]	-	-	-	-	-	-	-
LOC105051814	5065	4911	5439	214	205	173	189.91	191.06	192.34	7.9	8.14	7.41	191.103	7.81667	-4.61166	0	0	ASP1	PREDICTED: aspartic proteinase Asp1-like [Elaeis guineensis]	-	-	-	-	-	-	-
LOC105051868	440	382	454	3559	3383	2987	13.05	11.76	12.7	104	106.23	101.25	12.5033	103.827	3.05379	0	0	CINV2	PREDICTED: probable alkaline/neutral invertase D [Elaeis guineensis]	-	-	-	-	-	-	-
LOC105051884	1841	1819	1996	149	146	108	126.21	129.2	128.62	10.14	10.77	8.52	128.01	9.81	-3.70586	0	0	--	PREDICTED: metallothiol transferase FosB-like [Phoenix dactylifera]	-	-	-	-	-	-	-
LOC105051978	3661	3700	3986	36	42	36	194.75	204.23	199.98	1.89	2.36	2.19	199.653	2.14667	-6.53926	0	0	XTH8	PREDICTED: probable xyloglucan endotransglucosylase/hydrolase protein 8 [Elaeis guineensis]	-	-	-	-	GO:0005576//extracellular region;GO:0030312//external encapsulating structure	GO:0016758//transferase activity, transferring hexosyl groups;GO:0016787//hydrolase activity	GO:0044042//glucan metabolic process;GO:0045229//external encapsulating structure organization
LOC105051987	3763	3887	4293	1021	1017	985	309.82	332.07	333.36	82.79	88.62	92.66	325.083	88.0233	-1.88485	0	0	GOS2	PREDICTED: protein translation factor SUI1 homolog [Elaeis guineensis]	Genetic Information Processing	Translation	ko03013//RNA transport	K03113	-	-	-
LOC105051990	2509	2380	2596	8778	7740	7213	197.73	194.62	192.95	681.32	645.59	649.46	195.1	658.79	1.7556	0	0	--	PREDICTED: knob-associated histidine-rich protein-like [Elaeis guineensis]	-	-	-	-	-	-	-
LOC105052000	5956	5568	6111	481	447	387	203.99	198	196.8	15.32	15.86	14.34	199.597	15.1733	-3.71748	0	0	--	PREDICTED: UPF0496 protein 4 [Elaeis guineensis]	-	-	-	-	-	-	-
LOC105052156	2072	1944	2194	297	299	247	69.77	67.93	69.68	9.85	10.66	9.5	69.1267	10.0033	-2.78876	0	0	--	PREDICTED: uncharacterized protein LOC105052156 [Elaeis guineensis]	-	-	-	-	-	-	-
LOC105052202	1362	1301	1401	4302	4005	3895	33.28	32.98	32.28	103.52	103.56	108.72	32.8467	105.267	1.68023	0	0	SCL9	PREDICTED: scarecrow-like protein 9 [Elaeis guineensis]	-	-	-	-	-	-	-
LOC105052226	3028	3016	3465	212	209	161	136.28	141.23	147.05	9.05	9.78	8.15	141.52	8.99333	-3.97601	0	0	RS2	PREDICTED: transcription factor AS1-like [Elaeis guineensis]	Organismal Systems	Environmental adaptation	ko04626//Plant-pathogen interaction	K09422	-	GO:0005488//binding	-
LOC105052275	26090	26006	29359	12755	12526	10850	869.28	898.82	922.35	418.21	441.34	412.73	896.817	424.093	-1.08043	0	0	CIPK18	PREDICTED: CBL-interacting protein kinase 18-like [Elaeis guineensis]	-	-	-	-	-	GO:0004672//protein kinase activity;GO:0032550//purine ribonucleoside binding	GO:0006464//cellular protein modification process;GO:0006796//phosphate-containing compound metabolic process;GO:0009787//regulation of abscisic acid-activated signaling pathway
LOC105052290	2448	2309	2613	13207	12421	11209	128.72	125.97	129.58	683.92	691.22	673.37	128.09	682.837	2.41438	0	0	EXPA2	PREDICTED: expansin-A4 [Elaeis guineensis]	-	-	-	-	GO:0030312//external encapsulating structure	-	GO:0071555//cell wall organization
LOC105052309	1194	1125	1208	7706	6891	6636	47.46	46.4	45.29	301.68	289.91	301.37	46.3833	297.653	2.68195	0	0	CYP73A13	PREDICTED: trans-cinnamate 4-monooxygenase [Elaeis guineensis]	Metabolism;Metabolism;Metabolism;Metabolism;Metabolism;Metabolism;Metabolism	Global and overview maps;Global and overview maps;Biosynthesis of other secondary metabolites;Biosynthesis of other secondary metabolites;Amino acid metabolism;Metabolism of cofactors and vitamins;Biosynthesis of other secondary metabolites	ko01100//Metabolic pathways;ko01110//Biosynthesis of secondary metabolites;ko00940//Phenylpropanoid biosynthesis;ko00941//Flavonoid biosynthesis;ko00360//Phenylalanine metabolism;ko00130//Ubiquinone and other terpenoid-quinone biosynthesis;ko00945//Stilbenoid, diarylheptanoid and gingerol biosynthesis	K00487;K00487;K00487;K00487;K00487;K00487;K00487	-	GO:0016491//oxidoreductase activity;GO:0046906//tetrapyrrole binding;GO:0046914//transition metal ion binding	GO:0044710//single-organism metabolic process
LOC105052340	2718	2732	3027	17101	16150	14665	85.48	89.15	89.79	529.7	537.58	526.96	88.14	531.413	2.59197	0	0	PGM1	PREDICTED: 2,3-bisphosphoglycerate-independent phosphoglycerate mutase [Elaeis guineensis]	Metabolism;Metabolism;Metabolism;Metabolism;Metabolism;Metabolism	Global and overview maps;Global and overview maps;Global and overview maps;Global and overview maps;Carbohydrate metabolism;Amino acid metabolism	ko01100//Metabolic pathways;ko01110//Biosynthesis of secondary metabolites;ko01200//Carbon metabolism;ko01230//Biosynthesis of amino acids;ko00010//Glycolysis / Gluconeogenesis;ko00260//Glycine, serine and threonine metabolism	K15633;K15633;K15633;K15633;K15633;K15633	GO:0044424//intracellular part	GO:0016868//intramolecular transferase activity, phosphotransferases;GO:0046914//transition metal ion binding	GO:0006006//glucose metabolic process
LOC105052358	304	301	339	8162	7901	7248	14.9	15.41	15.72	396.24	412.38	408.29	15.3433	405.637	4.7245	0	0	NAC068	PREDICTED: NAC domain-containing protein 68 isoform X1 [Elaeis guineensis]	-	-	-	-	-	-	-
LOC105052495	273	274	323	7727	6916	6495	6.23	6.49	6.95	173.7	167.07	169.38	6.55667	170.05	4.69685	0	0	RBOHB	PREDICTED: respiratory burst oxidase homolog protein B-like [Elaeis guineensis]	Organismal Systems;Environmental Information Processing	Environmental adaptation;Signal transduction	ko04626//Plant-pathogen interaction;ko04016//MAPK signaling pathway - plant	K13447;K13447	GO:0031224//intrinsic component of membrane	GO:0046872//metal ion binding;GO:0050664//oxidoreductase activity, acting on NAD(P)H, oxygen as acceptor	GO:0044710//single-organism metabolic process
LOC105052509	3702	3403	3776	97	79	70	189.5	180.76	182.3	4.89	4.28	4.09	184.187	4.42	-5.38098	0	0	alkbh8	PREDICTED: alkylated DNA repair protein alkB homolog 8 isoform X1 [Elaeis guineensis]	-	-	-	-	-	-	-
LOC105052544	25	18	31	2931	2615	2565	1.71	1.27	1.99	196.95	188.83	199.94	1.65667	195.24	6.88082	0	0	ERF071	PREDICTED: ethylene-responsive transcription factor ERF071-like [Elaeis guineensis]	-	-	-	-	-	-	GO:0009987//cellular process
LOC105052552	625	646	708	2846	2613	2492	19.61	20.97	20.94	88.08	86.88	89.25	20.5067	88.07	2.10256	0	0	ERS1	PREDICTED: probable ethylene response sensor 1 [Elaeis guineensis]	Environmental Information Processing;Environmental Information Processing	Signal transduction;Signal transduction	ko04075//Plant hormone signal transduction;ko04016//MAPK signaling pathway - plant	K14509;K14509	-	-	-
LOC105052562	2988	3013	3228	280	310	262	157.54	164.83	160.45	14.63	17.47	15.84	160.94	15.98	-3.33218	0	0	DI19-2	PREDICTED: protein DEHYDRATION-INDUCED 19 homolog 2-like isoform X1 [Elaeis guineensis]	-	-	-	-	-	-	-
LOC105052677	1596	1505	1556	109	86	94	157.73	154.33	145.03	10.61	9	10.61	152.363	10.0733	-3.9189	0	0	PBP1	PREDICTED: calcium-binding protein PBP1-like [Elaeis guineensis]	-	-	-	-	-	-	-
LOC105052726	946	943	1065	6379	5891	5224	61.22	63.33	65.01	406.4	403.26	386.04	63.1867	398.567	2.65713	0	0	TSJT1	PREDICTED: stem-specific protein TSJT1 isoform X1 [Elaeis guineensis]	-	-	-	-	-	-	-
LOC105052784	3400	3222	3431	15346	13913	12976	194.38	191.13	185	864.08	841.86	847.58	190.17	851.173	2.16216	0	0	XTH9	PREDICTED: xyloglucan endotransglucosylase/hydrolase protein 9 [Elaeis guineensis]	-	-	-	-	GO:0005576//extracellular region;GO:0030312//external encapsulating structure	GO:0016758//transferase activity, transferring hexosyl groups;GO:0016787//hydrolase activity	GO:0044042//glucan metabolic process;GO:0045229//external encapsulating structure organization;GO:0048509//regulation of meristem development
LOC105052806	3521	3437	3870	1084	1036	892	59.67	60.43	61.85	18.09	18.58	17.27	60.65	17.98	-1.75411	0	0	FPP7	PREDICTED: filament-like plant protein 7 [Elaeis guineensis]	-	-	-	-	-	-	-
LOC105052821	2549	2447	2726	496	510	436	66.24	66.19	67.13	12.77	13.92	12.77	66.52	13.1533	-2.33836	0	0	--	PREDICTED: uncharacterized protein LOC105052821 isoform X1 [Elaeis guineensis]	Cellular Processes	Transport and catabolism	ko04144//Endocytosis	K19476	-	-	-
LOC105052846	2031	1946	2168	298	290	275	62.89	62.52	63.31	9.09	9.5	9.73	62.9067	9.44	-2.73635	0	0	AHL10	PREDICTED: AT-hook motif nuclear-localized protein 10 [Elaeis guineensis]	-	-	-	-	-	-	GO:0003006//developmental process involved in reproduction;GO:0007275//multicellular organism development
LOC105052861	1436	1347	1576	4368	4217	3870	38.83	37.79	40.19	116.33	120.69	119.57	38.9367	118.863	1.6101	0	0	HSP1	PREDICTED: heat shock 70 kDa protein, mitochondrial [Elaeis guineensis]	Genetic Information Processing	Folding, sorting and degradation	ko03018//RNA degradation	K04043	-	-	-
LOC105052901	7344	7475	8035	1469	1460	1368	120.67	127.44	124.52	23.77	25.39	25.68	124.21	24.9467	-2.31586	0	0	CESA5	PREDICTED: probable cellulose synthase A catalytic subunit 5 [UDP-forming] [Elaeis guineensis]	-	-	-	-	-	-	-
LOC105052991	433	455	498	2425	2361	2035	9.9	10.8	10.74	54.63	57.15	53.18	10.48	54.9867	2.39144	0	0	PDCD4	programmed cell death protein 4 [Ananas comosus]	-	-	-	-	-	-	-
LOC105052993	3626	3622	3875	8487	7799	7168	150.36	155.85	151.55	346.62	342.29	339.61	152.587	342.84	1.16791	0	0	FBA1	PREDICTED: fructose-bisphosphate aldolase 1, cytoplasmic-like [Elaeis guineensis]	Metabolism;Metabolism;Metabolism;Metabolism;Metabolism;Metabolism;Metabolism;Metabolism	Global and overview maps;Global and overview maps;Global and overview maps;Global and overview maps;Carbohydrate metabolism;Energy metabolism;Carbohydrate metabolism;Carbohydrate metabolism	ko01100//Metabolic pathways;ko01110//Biosynthesis of secondary metabolites;ko01200//Carbon metabolism;ko01230//Biosynthesis of amino acids;ko00010//Glycolysis / Gluconeogenesis;ko00710//Carbon fixation in photosynthetic organisms;ko00051//Fructose and mannose metabolism;ko00030//Pentose phosphate pathway	K01623;K01623;K01623;K01623;K01623;K01623;K01623;K01623	-	-	-
LOC105053031	2174	2001	2224	270	235	235	81.2	77.55	78.34	9.93	9.29	10.03	79.03	9.75	-3.01893	0	0	PME12	PREDICTED: probable pectinesterase/pectinesterase inhibitor 12 [Elaeis guineensis]	-	-	-	-	-	GO:0016788//hydrolase activity, acting on ester bonds	GO:0008152//metabolic process
LOC105053039	1825	1753	1864	137	126	149	63.01	62.81	60.7	4.66	4.6	5.88	62.1733	5.04667	-3.62289	0	0	BHLH82	PREDICTED: transcription factor bHLH78 [Elaeis guineensis]	-	-	-	-	-	-	-
LOC105053041	5931	5391	6141	2037	1882	1898	138.97	131.07	135.71	47.01	46.67	50.81	135.25	48.1633	-1.48962	0	0	SBT1.5	PREDICTED: LOW QUALITY PROTEIN: subtilisin-like protease SBT1.5 [Elaeis guineensis]	-	-	-	-	-	GO:0070011//peptidase activity, acting on L-amino acid peptides	GO:0019538//protein metabolic process
LOC105053093	1238	1125	1339	4701	4085	4095	56.27	53.06	57.4	210.45	196.52	212.66	55.5767	206.543	1.89389	0	0	OPR7	PREDICTED: 12-oxophytodienoate reductase 7 [Elaeis guineensis]	Metabolism;Metabolism;Metabolism	Global and overview maps;Global and overview maps;Lipid metabolism	ko01100//Metabolic pathways;ko01110//Biosynthesis of secondary metabolites;ko00592//alpha-Linolenic acid metabolism	K05894;K05894;K05894	-	GO:0016628//oxidoreductase activity, acting on the CH-CH group of donors, NAD or NADP as acceptor;GO:0032553//ribonucleotide binding	GO:0044710//single-organism metabolic process
LOC105053181	6287	6007	6606	2567	2340	2241	278.34	275.95	275.83	111.93	109.65	113.35	276.707	111.643	-1.30946	0	0	GLN1-1	PREDICTED: glutamine synthetase nodule isozyme [Elaeis guineensis]	Metabolism;Metabolism;Metabolism;Metabolism;Metabolism;Metabolism	Global and overview maps;Global and overview maps;Carbohydrate metabolism;Amino acid metabolism;Amino acid metabolism;Energy metabolism	ko01100//Metabolic pathways;ko01230//Biosynthesis of amino acids;ko00630//Glyoxylate and dicarboxylate metabolism;ko00250//Alanine, aspartate and glutamate metabolism;ko00220//Arginine biosynthesis;ko00910//Nitrogen metabolism	K01915;K01915;K01915;K01915;K01915;K01915	-	-	-
LOC105053204	192	207	226	12665	11653	10811	7.47	8.36	8.3	485.61	480.15	480.87	8.04333	482.21	5.90572	0	0	TIFY6A	PREDICTED: protein TIFY 6b [Elaeis guineensis]	Environmental Information Processing	Signal transduction	ko04075//Plant hormone signal transduction	K13464	-	-	-
LOC105053230	272	273	302	1990	1835	1602	17.77	18.51	18.61	128.07	126.91	119.6	18.2967	124.86	2.77066	0	0	--	-	-	-	-	-	-	-	-
LOC105053246	9682	8705	9523	826	638	673	436.3	407.03	404.73	36.66	30.43	34.65	416.02	33.9133	-3.61673	0	0	At1g18250	PREDICTED: LOW QUALITY PROTEIN: thaumatin-like protein [Elaeis guineensis]	-	-	-	-	-	-	-
LOC105053346	35407	34682	37854	18070	17009	15497	855.23	869.22	862.33	429.87	434.83	427.67	862.26	430.79	-1.00114	0	0	YTHDF2	PREDICTED: YTH domain-containing family protein 1 [Elaeis guineensis]	-	-	-	-	-	-	-
LOC105053377	2582	2565	2793	662	556	541	73.62	75.89	75.11	18.59	16.78	17.62	74.8733	17.6633	-2.08369	0	0	SULTR3;1	PREDICTED: sulfate transporter 3.1-like [Elaeis guineensis]	-	-	-	-	GO:0009536//plastid;GO:0031224//intrinsic component of membrane	GO:0015103//inorganic anion transmembrane transporter activity	GO:0008272//sulfate transport;GO:0044763//single-organism cellular process
LOC105053406	338	297	325	5749	5270	4941	12.82	11.69	11.63	214.78	211.58	214.14	12.0467	213.5	4.14753	0	0	APS1	PREDICTED: ATP sulfurylase 1, chloroplastic [Elaeis guineensis]	Metabolism;Metabolism;Metabolism;Metabolism;Metabolism	Global and overview maps;Nucleotide metabolism;Energy metabolism;Metabolism of other amino acids;Biosynthesis of other secondary metabolites	ko01100//Metabolic pathways;ko00230//Purine metabolism;ko00920//Sulfur metabolism;ko00450//Selenocompound metabolism;ko00261//Monobactam biosynthesis	K13811;K13811;K13811;K13811;K13811	-	GO:0004779//sulfate adenylyltransferase activity	-
LOC105053582	484	503	503	4274	4001	3799	11	11.82	10.67	94.85	95.71	97.82	11.1633	96.1267	3.10617	0	0	ETR2	PREDICTED: ethylene receptor 2-like [Elaeis guineensis]	Environmental Information Processing;Environmental Information Processing	Signal transduction;Signal transduction	ko04075//Plant hormone signal transduction;ko04016//MAPK signaling pathway - plant	K14509;K14509	-	-	-
LOC105053632	4614	4146	4703	634	530	511	299.21	278.97	287.64	40.49	36.38	37.86	288.607	38.2433	-2.91582	0	0	TIP1-1	PREDICTED: probable aquaporin TIP1-1 [Elaeis guineensis]	-	-	-	-	-	-	-
LOC105053748	81	58	87	1975	1684	1631	4.3	3.19	4.35	103.15	94.52	98.82	3.94667	98.83	4.64624	0	0	TLP1	PREDICTED: thaumatin-like protein 1b [Elaeis guineensis]	-	-	-	-	-	-	-
LOC105053752	9142	8636	9737	3365	3326	3019	178.39	174.82	179.24	64.87	68.9	67.51	177.483	67.0933	-1.40344	0	0	MEL1	PREDICTED: protein argonaute MEL1-like isoform X1 [Elaeis guineensis]	-	-	-	-	-	-	-
LOC105053794	1337	1368	1506	5797	5573	5087	36.89	39.16	39.19	157.52	162.73	160.35	38.4133	160.2	2.0602	0	0	OMR1	PREDICTED: threonine dehydratase biosynthetic, chloroplastic [Elaeis guineensis]	Metabolism;Metabolism;Metabolism;Metabolism;Metabolism;Metabolism	Global and overview maps;Global and overview maps;Global and overview maps;Global and overview maps;Amino acid metabolism;Amino acid metabolism	ko01100//Metabolic pathways;ko01110//Biosynthesis of secondary metabolites;ko01200//Carbon metabolism;ko01230//Biosynthesis of amino acids;ko00260//Glycine, serine and threonine metabolism;ko00290//Valine, leucine and isoleucine biosynthesis	K01754;K01754;K01754;K01754;K01754;K01754	-	-	-
LOC105053930	15	26	32	6862	6521	6127	0.4	0.73	0.81	182.32	186.19	188.85	0.646667	185.787	8.16641	0	0	Os07g0190000	PREDICTED: probable 1-deoxy-D-xylulose-5-phosphate synthase 2, chloroplastic [Elaeis guineensis]	Metabolism;Metabolism;Metabolism;Metabolism	Global and overview maps;Global and overview maps;Metabolism of terpenoids and polyketides;Metabolism of cofactors and vitamins	ko01100//Metabolic pathways;ko01110//Biosynthesis of secondary metabolites;ko00900//Terpenoid backbone biosynthesis;ko00730//Thiamine metabolism	K01662;K01662;K01662;K01662	-	GO:0016744//transferase activity, transferring aldehyde or ketonic groups	GO:0006721//terpenoid metabolic process
LOC105053951	755	713	702	8607	7846	7265	36.67	35.93	32.15	411.69	403.3	403.13	34.9167	406.04	3.53963	0	0	ERF1	PREDICTED: ethylene-responsive transcription factor 2-like [Elaeis guineensis]	-	-	-	-	-	-	-
LOC105053957	167	222	221	2018	1989	1808	6.21	8.59	7.75	73.66	78.2	76.74	7.51667	76.2	3.34163	0	0	NUDT8	PREDICTED: nudix hydrolase 8-like isoform X1 [Elaeis guineensis]	-	-	-	-	-	-	-
LOC105053989	2086	1984	2322	201	153	166	68.88	67.98	72.32	6.54	5.35	6.26	69.7267	6.05	-3.5267	0	0	NPF2.13	PREDICTED: protein NRT1/ PTR FAMILY 2.13 [Elaeis guineensis]	-	-	-	-	-	-	-
LOC105054029	391	367	430	2513	2382	2143	11.41	11.12	12	72.26	73.61	71.49	11.51	72.4533	2.65416	0	0	TPPG	PREDICTED: probable trehalose-phosphate phosphatase F isoform X1 [Elaeis guineensis]	Metabolism;Metabolism	Global and overview maps;Carbohydrate metabolism	ko01100//Metabolic pathways;ko00500//Starch and sucrose metabolism	K01087;K01087	-	GO:0019203//carbohydrate phosphatase activity	GO:0005991//trehalose metabolic process;GO:0006796//phosphate-containing compound metabolic process;GO:0050896//response to stimulus
LOC105054048	2666	2691	2854	544	479	500	114.78	120.41	115.91	22.67	21.42	24.29	117.033	22.7933	-2.36024	0	0	AC101	PREDICTED: actin-101 [Elaeis guineensis]	-	-	-	-	-	-	-
LOC105054074	5489	5568	5965	1692	1606	1499	109.16	114.89	111.88	33.14	33.8	34.06	111.977	33.6667	-1.73381	0	0	LCBK1	PREDICTED: sphingoid long-chain bases kinase 1-like [Elaeis guineensis]	-	-	-	-	-	-	-
LOC105054145	668	621	665	2877	2625	2492	37.04	35.73	34.78	157.11	154.05	157.87	35.85	156.343	2.12467	0	0	PEX11D	PREDICTED: peroxisomal membrane protein 11-5 [Elaeis guineensis]	-	-	-	-	-	-	GO:0007031//peroxisome organization
LOC105054213	6428	6218	6800	583	557	486	229.3	230.38	228.9	20.49	21.01	19.79	229.527	20.43	-3.4899	0	0	GSVIVT00026920001	PREDICTED: probable polygalacturonase isoform X1 [Elaeis guineensis]	-	-	-	-	-	-	-
LOC105054217	4982	4652	5361	868	802	740	179.77	174.18	182.44	30.85	30.63	30.51	178.797	30.6633	-2.54373	0	0	At5g24010	PREDICTED: probable receptor-like protein kinase At5g24010 [Elaeis guineensis]	-	-	-	-	-	-	-
LOC105054232	287	288	320	2120	2044	1857	7.9	8.22	8.3	57.44	59.52	58.37	8.14	58.4433	2.84394	0	0	HIPL1	PREDICTED: HIPL1 protein [Elaeis guineensis]	-	-	-	-	-	-	-
LOC105054306	167	170	170	1587	1492	1463	8.01	8.46	7.69	74.95	75.72	80.15	8.05333	76.94	3.25608	0	0	PCO2	PREDICTED: plant cysteine oxidase 2-like [Elaeis guineensis]	Metabolism;Metabolism	Global and overview maps;Metabolism of other amino acids	ko01100//Metabolic pathways;ko00430//Taurine and hypotaurine metabolism	K10712;K10712	-	-	-
LOC105054501	2863	2848	2990	8325	7871	7205	76.66	79.13	75.51	219.54	223.06	220.42	77.1	221.007	1.51929	0	0	PAL	PREDICTED: phenylalanine ammonia-lyase-like [Elaeis guineensis]	Metabolism;Metabolism;Metabolism;Metabolism	Global and overview maps;Global and overview maps;Biosynthesis of other secondary metabolites;Amino acid metabolism	ko01100//Metabolic pathways;ko01110//Biosynthesis of secondary metabolites;ko00940//Phenylpropanoid biosynthesis;ko00360//Phenylalanine metabolism	K10775;K10775;K10775;K10775	-	-	-
LOC105054530	5077	4749	5249	1443	1404	1190	143.5	139.28	139.93	40.17	42	38.43	140.903	40.2	-1.80944	0	0	PCKA	PREDICTED: phosphoenolpyruvate carboxykinase [ATP] [Elaeis guineensis]	Metabolism;Metabolism;Metabolism;Metabolism;Metabolism;Metabolism;Metabolism	Global and overview maps;Global and overview maps;Global and overview maps;Carbohydrate metabolism;Carbohydrate metabolism;Energy metabolism;Carbohydrate metabolism	ko01100//Metabolic pathways;ko01110//Biosynthesis of secondary metabolites;ko01200//Carbon metabolism;ko00010//Glycolysis / Gluconeogenesis;ko00620//Pyruvate metabolism;ko00710//Carbon fixation in photosynthetic organisms;ko00020//Citrate cycle (TCA cycle)	K01610;K01610;K01610;K01610;K01610;K01610;K01610	-	GO:0000166//nucleotide binding;GO:0004611//phosphoenolpyruvate carboxykinase activity;GO:0032550//purine ribonucleoside binding	GO:0006006//glucose metabolic process
LOC105054624	5067	4670	5449	486	473	453	83.34	79.71	84.53	7.88	8.24	8.51	82.5267	8.21	-3.32941	0	0	PUB44	PREDICTED: U-box domain-containing protein 44-like isoform X1 [Elaeis guineensis]	-	-	-	-	-	-	-
LOC105054692	3351	3116	3654	48792	45047	42520	75.48	72.83	77.62	1082.38	1073.89	1094.23	75.31	1083.5	3.84671	0	0	LOX1.5	PREDICTED: probable linoleate 9S-lipoxygenase 5 [Elaeis guineensis]	Metabolism	Lipid metabolism	ko00591//Linoleic acid metabolism	K15718	-	-	-
LOC105054831	2865	2620	2987	118	113	95	295.58	280.47	290.64	11.99	12.34	11.2	288.897	11.8433	-4.60841	0	0	--	PREDICTED: arabinogalactan peptide 13 [Elaeis guineensis]	-	-	-	-	GO:0031224//intrinsic component of membrane	-	-
LOC105054836	6007	5627	6445	1839	1636	1531	236.7	230.07	239.52	71.37	68.23	68.93	235.43	69.51	-1.76001	0	0	TUBB2	PREDICTED: tubulin beta-2 chain [Elaeis guineensis]	Cellular Processes	Transport and catabolism	ko04145//Phagosome	K07375	-	-	-
LOC105054873	2794	2586	2951	464	470	433	103.39	99.3	102.99	16.91	18.41	18.31	101.893	17.8767	-2.51091	0	0	SPPL1	PREDICTED: signal peptide peptidase-like 1 [Elaeis guineensis]	-	-	-	-	GO:0031224//intrinsic component of membrane	-	GO:0019538//protein metabolic process
LOC105054906	4769	4651	4940	717	633	590	183.88	186.07	179.64	27.23	25.83	25.99	183.197	26.35	-2.79752	0	0	CAT2	catalase isozyme 2 [Elaeis guineensis]	Metabolism;Metabolism;Environmental Information Processing;Cellular Processes;Metabolism;Metabolism	Global and overview maps;Global and overview maps;Signal transduction;Transport and catabolism;Carbohydrate metabolism;Amino acid metabolism	ko01110//Biosynthesis of secondary metabolites;ko01200//Carbon metabolism;ko04016//MAPK signaling pathway - plant;ko04146//Peroxisome;ko00630//Glyoxylate and dicarboxylate metabolism;ko00380//Tryptophan metabolism	K03781;K03781;K03781;K03781;K03781;K03781	-	-	-
LOC105054967	899	878	913	3107	2803	2641	36.33	36.06	33.87	120.83	117.45	121.33	35.42	119.87	1.75883	0	0	MPK2	PREDICTED: mitogen-activated protein kinase 2 isoform X1 [Elaeis guineensis]	-	-	-	-	-	-	-
LOC105055031	1073	1061	1132	7060	6467	5823	29.37	30.13	29.22	190.29	187.32	182.07	29.5733	186.56	2.65727	0	0	MYC2	PREDICTED: transcription factor MYC2-like [Elaeis guineensis]	Environmental Information Processing;Environmental Information Processing	Signal transduction;Signal transduction	ko04075//Plant hormone signal transduction;ko04016//MAPK signaling pathway - plant	K13422;K13422	-	-	-
LOC105055071	1296	1262	1338	5323	4802	4402	15.6	15.76	15.21	63.02	61.02	60.36	15.5233	61.4667	1.98537	0	0	TIC	PREDICTED: protein TIME FOR COFFEE isoform X1 [Elaeis guineensis]	-	-	-	-	-	-	-
LOC105055085	1958	1954	2087	139	147	130	27.45	28.42	27.59	1.92	2.18	2.08	27.82	2.06	-3.75541	0	0	AHK1	PREDICTED: histidine kinase 1-like [Elaeis guineensis]	-	-	-	-	-	-	-
LOC105055092	2667	2492	2713	539	556	470	83.76	80.94	80.45	16.59	18.38	16.83	81.7167	17.2667	-2.24264	0	0	SYT2	PREDICTED: synaptotagmin-2 [Elaeis guineensis]	-	-	-	-	-	-	-
LOC105055141	1919	1945	2079	5090	4864	4483	21.55	22.66	22.02	56.3	57.81	57.52	22.0767	57.21	1.37374	0	0	NRPB1	PREDICTED: DNA-directed RNA polymerase II subunit 1 [Elaeis guineensis]	Metabolism;Metabolism;Metabolism;Genetic Information Processing	Global and overview maps;Nucleotide metabolism;Nucleotide metabolism;Transcription	ko01100//Metabolic pathways;ko00230//Purine metabolism;ko00240//Pyrimidine metabolism;ko03020//RNA polymerase	K03006;K03006;K03006;K03006	-	GO:0034062//RNA polymerase activity	GO:0034645//cellular macromolecule biosynthetic process
LOC105055342	7927	7480	8232	554	540	445	138.9	135.99	136.05	9.55	10.01	8.91	136.98	9.49	-3.85141	0	0	RGA2	PREDICTED: putative disease resistance protein RGA3 [Elaeis guineensis]	-	-	-	-	-	-	-
LOC105055391	2380	2405	2623	374	373	318	54.41	56.95	56.52	8.44	9.01	8.34	55.96	8.59667	-2.70255	0	0	FRS5	PREDICTED: protein FAR1-RELATED SEQUENCE 5-like [Elaeis guineensis]	-	-	-	-	-	-	-
LOC105055602	4934	4785	5220	184	201	158	205.1	206.39	204.65	7.53	8.84	7.5	205.38	7.95667	-4.68999	0	0	--	PREDICTED: uncharacterized protein LOC105055602 [Elaeis guineensis]	-	-	-	-	-	-	-
LOC105055628	7312	6987	7643	1982	1708	1748	282.56	280.16	278.56	75.43	69.86	77.18	280.427	74.1567	-1.91898	0	0	WAT1	PREDICTED: protein WALLS ARE THIN 1 [Elaeis guineensis]	-	-	-	-	GO:0031224//intrinsic component of membrane	GO:0005215//transporter activity	GO:0044763//single-organism cellular process
LOC105055644	495	486	569	4857	4587	4329	26.39	26.89	28.61	255.06	258.86	263.73	27.2967	259.217	3.24736	0	0	TIC32	PREDICTED: short-chain dehydrogenase TIC 32, chloroplastic isoform X1 [Elaeis guineensis]	-	-	-	-	-	GO:0003824//catalytic activity	GO:0044710//single-organism metabolic process
LOC105055673	435	420	488	2391	2099	2089	11.7	11.72	12.38	63.35	59.77	64.21	11.9333	62.4433	2.38755	0	0	PAL	PREDICTED: phenylalanine ammonia-lyase [Elaeis guineensis]	Metabolism;Metabolism;Metabolism;Metabolism	Global and overview maps;Global and overview maps;Biosynthesis of other secondary metabolites;Amino acid metabolism	ko01100//Metabolic pathways;ko01110//Biosynthesis of secondary metabolites;ko00940//Phenylpropanoid biosynthesis;ko00360//Phenylalanine metabolism	K10775;K10775;K10775;K10775	-	-	-
LOC105055813	8442	8186	9355	431	362	369	112.03	112.93	117.03	5.67	5.07	5.62	113.997	5.45333	-4.38571	0	0	XI-B	PREDICTED: myosin-6-like [Elaeis guineensis]	-	-	-	-	-	-	-
LOC105055875	2106	1869	2116	205	180	194	59.23	54.54	56.13	5.68	5.36	6.23	56.6333	5.75667	-3.29835	0	0	GRF6	PREDICTED: growth-regulating factor 6-like [Elaeis guineensis]	-	-	-	-	-	-	-
LOC105055900	209	197	207	4970	4818	4435	7.34	7.17	6.85	171.8	178.98	177.85	7.12	176.21	4.62927	0	0	At2g36630	Aminopeptidase N [Anthurium amnicola]	-	-	-	-	-	-	-
LOC105055908	204	182	230	1740	1654	1473	8.47	7.63	8.96	69.92	71.14	68.22	8.35333	69.76	3.06198	0	0	ITPK3	PREDICTED: inositol-tetrakisphosphate 1-kinase 3-like isoform X1 [Elaeis guineensis]	Metabolism;Environmental Information Processing;Metabolism	Global and overview maps;Signal transduction;Carbohydrate metabolism	ko01100//Metabolic pathways;ko04070//Phosphatidylinositol signaling system;ko00562//Inositol phosphate metabolism	K00913;K00913;K00913	GO:0043231//intracellular membrane-bounded organelle	GO:0032550//purine ribonucleoside binding;GO:0046872//metal ion binding;GO:0051765//inositol tetrakisphosphate kinase activity;GO:0051766//inositol trisphosphate kinase activity	GO:0001101//response to acid chemical;GO:0009694//jasmonic acid metabolic process;GO:0043647//inositol phosphate metabolic process;GO:0051707//response to other organism
LOC105056006	2319	1994	2233	39	32	32	145	129.37	131.68	2.4	2.12	2.29	135.35	2.27	-5.89786	0	0	NRP1	PREDICTED: nodulin-related protein 1 [Elaeis guineensis]	-	-	-	-	-	-	-
LOC105056230	4662	4305	4907	493	437	429	178.69	170.2	177.32	18.54	17.98	18.79	175.403	18.4367	-3.25003	0	0	NAC074	PREDICTED: NAC domain-containing protein 74 isoform X1 [Elaeis guineensis]	-	-	-	-	-	-	-
LOC105056289	178	166	188	1941	1930	1705	4.75	4.6	4.73	51.03	54.52	52	4.69333	52.5167	3.48409	0	0	Os02g0134400	PREDICTED: L-aspartate oxidase, chloroplastic [Elaeis guineensis]	Metabolism;Metabolism;Metabolism	Global and overview maps;Amino acid metabolism;Metabolism of cofactors and vitamins	ko01100//Metabolic pathways;ko00250//Alanine, aspartate and glutamate metabolism;ko00760//Nicotinate and nicotinamide metabolism	K00278;K00278;K00278	GO:0009536//plastid	GO:0001716//L-amino-acid oxidase activity	GO:0019359//nicotinamide nucleotide biosynthetic process
LOC105056299	3635	3552	3842	286	304	241	286.47	290.46	285.56	22.2	25.36	21.7	287.497	23.0867	-3.63841	0	0	BHLH162	Transcription factor bHLH36 [Anthurium amnicola]	-	-	-	-	-	-	-
LOC105056320	1225	1217	1348	11249	11067	9583	123.39	127.19	128.06	1115.93	1179.82	1102.83	126.213	1132.86	3.16603	0	0	--	PREDICTED: cysteine-rich and transmembrane domain-containing protein B [Elaeis guineensis]	-	-	-	-	-	-	-
LOC105056397	4136	4183	4374	590	540	547	152.38	157.82	150.57	20.67	20.04	22.08	153.59	20.93	-2.87544	0	0	BZIP16	PREDICTED: bZIP transcription factor 16 isoform X1 [Elaeis guineensis]	-	-	-	-	-	-	-
LOC105056398	4117	3905	4454	882	837	755	85.13	83.78	86.86	17.96	18.32	17.84	85.2567	18.04	-2.24061	0	0	TMK1	PREDICTED: receptor protein kinase TMK1-like [Elaeis guineensis]	-	-	-	-	-	-	-
LOC105056430	437	445	477	2752	2699	2406	8.83	9.33	9.1	54.8	57.75	55.57	9.08667	56.04	2.62463	0	0	PAA2	PREDICTED: copper-transporting ATPase PAA2, chloroplastic [Elaeis guineensis]	-	-	-	-	GO:0009536//plastid;GO:0031224//intrinsic component of membrane	GO:0003824//catalytic activity;GO:0008324//cation transmembrane transporter activity;GO:0032550//purine ribonucleoside binding;GO:0043169//cation binding	GO:0006812//cation transport
LOC105056490	328	325	334	2860	2630	2368	7.98	8.22	7.69	68.63	67.75	65.88	7.96333	67.42	3.08173	0	0	RFS2	PREDICTED: probable galactinol--sucrose galactosyltransferase 2 [Elaeis guineensis]	Metabolism	Carbohydrate metabolism	ko00052//Galactose metabolism	K06617	-	-	-
LOC105056530	594	620	651	4870	4457	4307	15.14	16.39	15.65	122.23	120.21	125.4	15.7267	122.613	2.96283	0	0	SIR1	PREDICTED: sulfite reductase [ferredoxin], chloroplastic-like [Elaeis guineensis]	Metabolism;Metabolism	Global and overview maps;Energy metabolism	ko01100//Metabolic pathways;ko00920//Sulfur metabolism	K00392;K00392	-	-	-
LOC105056536	7709	7431	8421	3353	3185	2934	178.42	178.45	183.81	76.43	78.02	77.58	180.227	77.3433	-1.22046	0	0	--	PREDICTED: loricrin-like [Musa acuminata subsp. malaccensis] [Musa acuminata]	-	-	-	-	-	-	-
LOC105056548	2512	2385	2608	6692	6372	6069	38.11	37.55	37.32	99.99	102.32	105.2	37.66	102.503	1.44457	0	0	ABCB19	PREDICTED: ABC transporter B family member 19 [Elaeis guineensis]	Environmental Information Processing	Membrane transport	ko02010//ABC transporters	K05658	GO:0031224//intrinsic component of membrane	GO:0015562//efflux transmembrane transporter activity;GO:0032550//purine ribonucleoside binding;GO:0042626//ATPase activity, coupled to transmembrane movement of substances	GO:0003002//regionalization;GO:0005976//polysaccharide metabolic process;GO:0009409//response to cold;GO:0009630//gravitropism;GO:0009639//response to red or far red light;GO:0009826//unidimensional cell growth;GO:0009926//auxin polar transport;GO:0010053//root epidermal cell differentiation;GO:0010928//regulation of auxin mediated signaling pathway;GO:0015893//drug transport;GO:0032535//regulati…
LOC105056575	5055	4687	5169	623	551	493	162.05	155.91	156.28	19.67	18.7	18.06	158.08	18.81	-3.07108	0	0	GAUT9	PREDICTED: probable galacturonosyltransferase 9 [Elaeis guineensis]	Metabolism	Carbohydrate metabolism	ko00520//Amino sugar and nucleotide sugar metabolism	K13648	-	-	-
LOC105056578	4053	3917	4286	1167	1140	978	113.29	113.46	113.14	31.75	33.52	30.92	113.297	32.0633	-1.82111	0	0	At1g26850	PREDICTED: probable methyltransferase PMT2 isoform X1 [Elaeis guineensis]	-	-	-	-	-	-	-
LOC105056655	3010	2815	3266	647	557	540	76.22	73.96	78	16.14	14.93	15.62	76.06	15.5633	-2.28899	0	0	SRF6	PREDICTED: protein STRUBBELIG-RECEPTOR FAMILY 7 [Elaeis guineensis]	-	-	-	-	-	GO:0016740//transferase activity;GO:0032550//purine ribonucleoside binding	GO:0006464//cellular protein modification process
LOC105056662	264	255	281	2090	2003	1839	8.71	8.73	8.74	67.92	69.95	69.31	8.72667	69.06	2.98435	0	0	ALAAT2	PREDICTED: alanine aminotransferase 2 [Elaeis guineensis]	Metabolism;Metabolism;Metabolism;Metabolism;Metabolism;Metabolism;Metabolism	Global and overview maps;Global and overview maps;Global and overview maps;Energy metabolism;Global and overview maps;Amino acid metabolism;Amino acid metabolism	ko01100//Metabolic pathways;ko01200//Carbon metabolism;ko01230//Biosynthesis of amino acids;ko00710//Carbon fixation in photosynthetic organisms;ko01210//2-Oxocarboxylic acid metabolism;ko00250//Alanine, aspartate and glutamate metabolism;ko00220//Arginine biosynthesis	K00814;K00814;K00814;K00814;K00814;K00814;K00814	-	GO:0016769//transferase activity, transferring nitrogenous groups;GO:0043168//anion binding	GO:0008152//metabolic process
LOC105056682	28697	27415	30202	111598	104086	96268	665.53	659.71	660.6	2549.01	2554.86	2550.82	661.947	2551.56	1.94659	0	0	SUS1	PREDICTED: sucrose synthase 2 [Elaeis guineensis]	Metabolism;Metabolism	Global and overview maps;Carbohydrate metabolism	ko01100//Metabolic pathways;ko00500//Starch and sucrose metabolism	K00695;K00695	-	-	-
LOC105056791	1111	936	1063	5457	4779	4628	61.96	54.16	55.91	299.72	282.07	294.87	57.3433	292.22	2.34936	0	0	EXL2	PREDICTED: protein EXORDIUM-like 2 [Elaeis guineensis]	-	-	-	-	-	-	-
LOC105056792	130	156	146	9240	7920	7401	7.09	8.83	7.51	496.51	457.34	461.35	7.81	471.733	5.91651	0	0	EXL2	PREDICTED: protein EXORDIUM-like 2 [Elaeis guineensis]	-	-	-	-	-	-	-
LOC105056795	7616	7452	8208	1059	1062	907	421.61	428.05	428.54	57.74	62.22	57.37	426.067	59.11	-2.84961	0	0	EXO	PREDICTED: protein EXORDIUM [Elaeis guineensis]	-	-	-	-	-	-	-
LOC105056805	5268	5245	5683	303	275	237	134.64	137.68	137.67	7.68	7.36	7.12	136.663	7.38667	-4.20956	0	0	QUA2	PREDICTED: probable pectin methyltransferase QUA2 [Elaeis guineensis]	-	-	-	-	-	-	-
LOC105056959	3056	2852	3303	376	318	334	90.31	87.46	92.06	10.94	9.95	11.28	89.9433	10.7233	-3.06826	0	0	HSP70	PREDICTED: probable mediator of RNA polymerase II transcription subunit 37c [Elaeis guineensis]	Genetic Information Processing;Genetic Information Processing;Cellular Processes	Folding, sorting and degradation;Transcription;Transport and catabolism	ko04141//Protein processing in endoplasmic reticulum;ko03040//Spliceosome;ko04144//Endocytosis	K03283;K03283;K03283	-	-	-
LOC105056972	4824	4530	4830	1247	1195	1040	418.43	407.71	395.13	106.53	109.71	103.07	407.09	106.437	-1.93535	0	0	HIS2B	PREDICTED: histone H2B.11-like [Elaeis guineensis]	-	-	-	-	GO:0009532//plastid stroma;GO:0031976//plastid thylakoid;GO:0043232//intracellular non-membrane-bounded organelle	-	GO:0000226//microtubule cytoskeleton organization
LOC105056990	4203	4018	4421	13675	12843	11794	145.56	144.6	144.51	465.65	470.4	465.86	144.89	467.303	1.6894	0	0	UFC	PREDICTED: protein UPSTREAM OF FLC [Elaeis guineensis]	-	-	-	-	-	-	-
LOC105057000	6905	6515	7062	2306	2120	2069	312.23	305.63	301.09	102.66	101.4	106.87	306.317	103.643	-1.5634	0	0	ACT3	PREDICTED: actin-3 [Elaeis guineensis]	-	-	-	-	-	GO:0032550//purine ribonucleoside binding	-
LOC105057030	6591	6214	6975	1206	1141	1141	136.49	132.88	136.22	24.5	25.03	27.07	135.197	25.5333	-2.40461	0	0	Tbc1d8	PREDICTED: ecotropic viral integration site 5 protein homolog isoform X1 [Elaeis guineensis]	-	-	-	-	-	-	-
LOC105057062	10002	9925	10901	20829	19844	18007	367.54	378.42	377.85	753.91	771.86	756.09	374.603	760.62	1.02181	0	0	REFA1	PREDICTED: elongation factor 1-alpha [Elaeis guineensis]	Genetic Information Processing	Translation	ko03013//RNA transport	K03231	-	-	-
LOC105057087	3128	3097	3504	506	439	464	92.61	95.14	97.84	14.75	13.76	15.69	95.1967	14.7333	-2.69183	0	0	PLC4	PREDICTED: phosphoinositide phospholipase C 4 isoform X1 [Elaeis guineensis]	Metabolism;Environmental Information Processing;Metabolism	Global and overview maps;Signal transduction;Carbohydrate metabolism	ko01100//Metabolic pathways;ko04070//Phosphatidylinositol signaling system;ko00562//Inositol phosphate metabolism	K05857;K05857;K05857	-	-	-
LOC105057098	9907	9455	10234	2848	2703	2456	261.36	258.82	254.63	74	75.47	74.03	258.27	74.5	-1.79357	0	0	At5g58620	PREDICTED: zinc finger CCCH domain-containing protein 33-like [Elaeis guineensis]	-	-	-	-	-	-	-
LOC105057220	7278	6818	7333	913	846	740	140.47	136.54	133.48	17.35	17.28	16.32	136.83	16.9833	-3.01019	0	0	FER	PREDICTED: receptor-like protein kinase FERONIA [Elaeis guineensis]	-	-	-	-	-	GO:0004672//protein kinase activity;GO:0032550//purine ribonucleoside binding	GO:0006464//cellular protein modification process
LOC105057270	218	262	237	2850	2607	2363	9.75	12.14	9.86	119.01	117.62	114.76	10.5833	117.13	3.46824	0	0	CSA	PREDICTED: myb-like protein AA isoform X2 [Elaeis guineensis]	Organismal Systems	Environmental adaptation	ko04626//Plant-pathogen interaction	K09422	-	-	-
LOC105057272	10	8	13	12938	11146	10955	0.57	0.47	0.7	722.43	668.82	709.62	0.58	700.29	10.2377	0	0	--	embryonic abundant protein-like [Zea mays]	-	-	-	-	-	GO:0016740//transferase activity	GO:0008152//metabolic process
LOC105057289	3280	3174	3530	13883	12798	12238	136.1	136.65	138.14	567.34	562.04	580.17	136.963	569.85	2.05679	0	0	SAMS	PREDICTED: S-adenosylmethionine synthase [Elaeis guineensis]	Metabolism;Metabolism;Metabolism;Metabolism	Global and overview maps;Global and overview maps;Global and overview maps;Amino acid metabolism	ko01100//Metabolic pathways;ko01110//Biosynthesis of secondary metabolites;ko01230//Biosynthesis of amino acids;ko00270//Cysteine and methionine metabolism	K00789;K00789;K00789;K00789	-	GO:0016765//transferase activity, transferring alkyl or aryl (other than methyl) groups;GO:0032550//purine ribonucleoside binding;GO:0043169//cation binding	GO:0009108//coenzyme biosynthetic process
LOC105057297	210	235	257	1750	1638	1542	8.31	9.65	9.6	68.23	68.63	69.74	9.18667	68.8667	2.90619	0	0	Os05g0134200	PREDICTED: probable protein phosphatase 2C 47 [Elaeis guineensis]	-	-	-	-	-	GO:0004721//phosphoprotein phosphatase activity;GO:0043169//cation binding	GO:0006464//cellular protein modification process;GO:0010243//response to organonitrogen compound
LOC105057333	128	122	135	2868	2616	2445	9.54	9.43	9.49	210.43	206.26	208.11	9.48667	208.267	4.45639	0	0	CP1	PREDICTED: calmodulin-like protein 5 [Elaeis guineensis]	Organismal Systems;Environmental Information Processing;Environmental Information Processing	Environmental adaptation;Signal transduction;Signal transduction	ko04626//Plant-pathogen interaction;ko04016//MAPK signaling pathway - plant;ko04070//Phosphatidylinositol signaling system	K02183;K02183;K02183	-	-	-
LOC105057336	1787	1714	1863	204	169	163	50.46	49.65	49.57	5.72	5.08	5.3	49.8933	5.36667	-3.21675	0	0	--	PREDICTED: rab9 effector protein with kelch motifs-like isoform X1 [Elaeis guineensis]	-	-	-	-	-	-	-
LOC105057378	7455	7352	7864	2348	2201	2106	161.47	165.2	160.67	50.82	51.05	52.77	162.447	51.5467	-1.65602	0	0	TCX2	PREDICTED: protein tesmin/TSO1-like CXC 3 [Elaeis guineensis]	-	-	-	-	-	-	-
LOC105057388	3066	2890	3238	751	682	658	34.63	34.04	34.47	8.35	8.15	8.39	34.38	8.29667	-2.05097	0	0	NET1A	PREDICTED: protein NETWORKED 1A [Elaeis guineensis]	-	-	-	-	-	-	-
LOC105057391	63	78	77	1765	1592	1483	2.02	2.56	2.33	55.33	53.74	53.9	2.30333	54.3233	4.55978	0	0	--	PREDICTED: uncharacterized protein LOC105057391 [Elaeis guineensis]	-	-	-	-	-	-	-
LOC105057470	2270	2239	2592	147	109	98	34.66	35.48	37.33	2.21	1.76	1.71	35.8233	1.89333	-4.2419	0	0	--	PREDICTED: putative E3 ubiquitin-protein ligase LIN-1 isoform X1 [Elaeis guineensis]	-	-	-	-	-	-	-
LOC105057516	387	423	410	2625	2498	2274	8.68	9.84	8.67	57.98	59.3	58.27	9.06333	58.5167	2.69073	0	0	HAK7	PREDICTED: LOW QUALITY PROTEIN: potassium transporter 7-like [Elaeis guineensis]	-	-	-	-	-	-	-
LOC105057603	1951	1731	1752	132	101	105	76.88	70.77	65.11	5.12	4.21	4.73	70.92	4.68667	-3.91956	0	0	AED3	PREDICTED: aspartyl protease AED3-like [Elaeis guineensis]	-	-	-	-	-	GO:0003824//catalytic activity	GO:0019538//protein metabolic process
LOC105057673	4753	4770	5267	305	312	241	158.48	165.13	165.82	10.02	11.03	9.17	163.143	10.0733	-4.01753	0	0	--	PREDICTED: protein IQ-DOMAIN 14 [Elaeis guineensis]	-	-	-	-	-	-	-
LOC105057697	4192	4297	4574	986	964	823	200.59	213.35	206.42	46.47	48.82	44.99	206.787	46.76	-2.1448	0	0	PCUBI4-1	PREDICTED: polyubiquitin [Elaeis guineensis]	-	-	-	-	-	-	-
LOC105057822	73	80	103	2562	2551	2347	1.14	1.3	1.52	39.49	42.26	41.97	1.32	41.24	4.96543	0	0	ABCB11	PREDICTED: ABC transporter B family member 21-like [Elaeis guineensis]	Environmental Information Processing	Membrane transport	ko02010//ABC transporters	K05658	GO:0031224//intrinsic component of membrane	GO:0015405//P-P-bond-hydrolysis-driven transmembrane transporter activity;GO:0017111//nucleoside-triphosphatase activity;GO:0032550//purine ribonucleoside binding	GO:0044763//single-organism cellular process;GO:0051234//establishment of localization
LOC105057829	10007	9367	10291	1868	1737	1515	622.84	604.93	604.08	114.51	114.42	107.73	610.617	112.22	-2.44394	0	0	GSTU7	PREDICTED: glutathione transferase GST 23-like [Elaeis guineensis]	Metabolism	Metabolism of other amino acids	ko00480//Glutathione metabolism	K00799	-	-	-
LOC105057854	220	198	208	3255	3070	2769	6.52	6.09	5.82	95.03	96.32	93.78	6.14333	95.0433	3.95149	0	0	GID1C	PREDICTED: gibberellin receptor GID1C-like [Elaeis guineensis]	Environmental Information Processing	Signal transduction	ko04075//Plant hormone signal transduction	K14493	-	-	-
LOC105057905	2255	2239	2374	6382	5899	5649	123.33	127.06	122.45	343.76	341.46	352.98	124.28	346.067	1.47746	0	0	CBR1	PREDICTED: NADH--cytochrome b5 reductase 1 [Elaeis guineensis]	Metabolism	Carbohydrate metabolism	ko00520//Amino sugar and nucleotide sugar metabolism	K00326	-	-	-
LOC105057933	17906	16967	19039	3236	3099	2980	303.97	298.86	304.82	54.1	55.68	57.8	302.55	55.86	-2.43729	0	0	ACA10	PREDICTED: calcium-transporting ATPase 1, plasma membrane-type-like [Elaeis guineensis]	-	-	-	-	-	-	-
LOC105058005	2080	2073	2300	171	154	143	43.46	44.94	45.32	3.52	3.41	3.41	44.5733	3.44667	-3.69291	0	0	IBS1	PREDICTED: probable serine/threonine-protein kinase At1g54610 isoform X1 [Elaeis guineensis]	-	-	-	-	-	-	-
LOC105058012	3359	3185	3567	737	727	708	37.41	36.8	37.47	8.08	8.57	9.01	37.2267	8.55333	-2.12178	0	0	FH5	PREDICTED: formin-like protein 20 [Elaeis guineensis]	-	-	-	-	-	-	-
LOC105058024	260	233	226	2217	2082	1944	11.88	11.05	9.74	99.78	100.7	101.5	10.89	100.66	3.20841	0	0	asd	PREDICTED: aspartate-semialdehyde dehydrogenase-like [Phoenix dactylifera]	Metabolism;Metabolism;Metabolism;Metabolism;Metabolism;Metabolism;Metabolism;Metabolism	Global and overview maps;Global and overview maps;Global and overview maps;Amino acid metabolism;Amino acid metabolism;Global and overview maps;Amino acid metabolism;Biosynthesis of other secondary metabolites	ko01100//Metabolic pathways;ko01110//Biosynthesis of secondary metabolites;ko01230//Biosynthesis of amino acids;ko00270//Cysteine and methionine metabolism;ko00260//Glycine, serine and threonine metabolism;ko01210//2-Oxocarboxylic acid metabolism;ko00300//Lysine biosynthesis;ko00261//Monobactam biosynthesis	K00133;K00133;K00133;K00133;K00133;K00133;K00133;K00133	GO:0044424//intracellular part	GO:0000166//nucleotide binding;GO:0005515//protein binding;GO:0016620//oxidoreductase activity, acting on the aldehyde or oxo group of donors, NAD or NADP as acceptor	GO:0000097//sulfur amino acid biosynthetic process;GO:0006549//isoleucine metabolic process;GO:0006566//threonine metabolic process;GO:0009085//lysine biosynthetic process
LOC105058059	2121	1842	2067	42	33	49	140.97	126.99	129.33	2.72	2.3	3.72	132.43	2.91333	-5.50642	0	0	--	PREDICTED: vegetative cell wall protein gp1-like [Elaeis guineensis]	-	-	-	-	-	-	-
LOC105058153	7556	7274	8343	3284	2979	2853	260.11	259.82	270.87	111.34	108.54	112.21	263.6	110.697	-1.25174	0	0	UGD5	PREDICTED: UDP-glucose 6-dehydrogenase 5-like [Elaeis guineensis]	Metabolism;Metabolism;Metabolism;Metabolism	Global and overview maps;Carbohydrate metabolism;Carbohydrate metabolism;Carbohydrate metabolism	ko01100//Metabolic pathways;ko00520//Amino sugar and nucleotide sugar metabolism;ko00040//Pentose and glucuronate interconversions;ko00053//Ascorbate and aldarate metabolism	K00012;K00012;K00012;K00012	-	-	-
LOC105058258	6393	6388	7095	502	489	483	185.39	192.22	194.05	14.34	15.01	16	190.553	15.1167	-3.65598	0	0	At1g47380	PREDICTED: probable protein phosphatase 2C 12 [Elaeis guineensis]	-	-	-	-	-	-	-
LOC105058381	2055	1988	2176	257	234	215	38.88	39.06	38.84	4.79	4.68	4.65	38.9267	4.70667	-3.04798	0	0	--	Vacuolar membrane-associated protein iml1 [Anthurium amnicola]	-	-	-	-	-	-	-
LOC105058404	156	167	165	1943	1760	1694	4.1	4.55	4.08	50.24	48.9	50.77	4.24333	49.97	3.55779	0	0	LNK1	PREDICTED: protein LNK1 [Elaeis guineensis]	-	-	-	-	-	-	-
LOC105058405	9695	9836	10734	3939	3901	3460	520.61	548.05	543.63	208.32	221.71	212.28	537.43	214.103	-1.32777	0	0	ANN1	PREDICTED: annexin D1 [Elaeis guineensis]	-	-	-	-	-	-	-
LOC105058455	167	120	144	3795	3506	3234	7.25	5.4	5.89	162.2	161.03	160.35	6.18	161.193	4.70504	0	0	ATHB-16	PREDICTED: homeobox-leucine zipper protein HOX20-like [Elaeis guineensis]	-	-	-	-	-	-	-
LOC105058459	5406	5228	5605	1247	1012	1092	240.12	240.94	234.8	54.55	47.57	55.42	238.62	52.5133	-2.18396	0	0	ATL52	PREDICTED: RING-H2 finger protein ATL52-like [Elaeis guineensis]	-	-	-	-	-	-	-
LOC105058460	158	155	149	1892	1697	1551	8.24	8.39	7.33	97.15	93.64	92.39	7.98667	94.3933	3.56302	0	0	BHLH94	PREDICTED: transcription factor bHLH94 [Elaeis guineensis]	-	-	-	-	-	-	-
LOC105058492	34887	31456	34821	11123	9997	9793	1653.08	1546.57	1556.12	519.08	501.35	530.17	1585.26	516.867	-1.61685	0	0	PUMP5	PREDICTED: mitochondrial uncoupling protein 5 [Elaeis guineensis]	-	-	-	-	GO:0019866//organelle inner membrane;GO:0031224//intrinsic component of membrane;GO:0043231//intracellular membrane-bounded organelle	GO:0022857//transmembrane transporter activity	GO:0006818//hydrogen transport;GO:0010243//response to organonitrogen compound;GO:0046942//carboxylic acid transport;GO:1902582//single-organism intracellular transport
LOC105058526	52	53	75	3355	3165	2922	0.98	1.04	1.34	62.57	63.43	63.21	1.12	63.07	5.81538	0	0	XA21	PREDICTED: probable LRR receptor-like serine/threonine-protein kinase At3g47570 [Elaeis guineensis]	-	-	-	-	-	-	-
LOC105058592	3002	2974	3249	6732	6331	5910	72.23	73.47	73.17	158.72	159.86	161.37	72.9567	159.983	1.13281	0	0	SUS1	PREDICTED: sucrose synthase 1 [Elaeis guineensis]	Metabolism;Metabolism	Global and overview maps;Carbohydrate metabolism	ko01100//Metabolic pathways;ko00500//Starch and sucrose metabolism	K00695;K00695	-	-	-
LOC105058607	4551	4411	4899	649	628	626	160.48	161.39	162.92	22.54	23.44	25.22	161.597	23.7333	-2.76741	0	0	Os12g0580900	PREDICTED: probable protein phosphatase 2C 78 [Elaeis guineensis]	-	-	-	-	-	-	-
LOC105058608	178	132	201	1973	1802	1687	9.45	7.27	10.07	103.21	101.3	102.37	8.93	102.293	3.51791	0	0	TIFY10A	PREDICTED: protein TIFY 10a [Elaeis guineensis]	Environmental Information Processing	Signal transduction	ko04075//Plant hormone signal transduction	K13464	-	-	-
LOC105058762	3304	2948	3155	154	166	122	185.16	171.42	166.76	8.5	9.85	7.81	174.447	8.72	-4.32231	0	0	GATA9	PREDICTED: GATA transcription factor 2-like [Elaeis guineensis]	-	-	-	-	-	-	-
LOC105058805	5004	4779	5228	19049	17724	16408	75.52	74.83	74.41	283.12	283.09	282.9	74.92	283.037	1.91757	0	0	ARF6	PREDICTED: auxin response factor 17-like [Elaeis guineensis]	-	-	-	-	-	GO:0005488//binding	GO:0006810//transport;GO:0009725//response to hormone;GO:0010467//gene expression;GO:0034645//cellular macromolecule biosynthetic process;GO:0044699//single-organism process;GO:0050794//regulation of cellular process
LOC105058886	210	210	222	3776	3514	3530	6.55	6.79	6.53	115.94	115.95	125.74	6.62333	119.21	4.1698	0	0	PP2C27	PREDICTED: probable protein phosphatase 2C 27 [Elaeis guineensis]	-	-	-	-	GO:0043231//intracellular membrane-bounded organelle	GO:0004721//phosphoprotein phosphatase activity;GO:0043169//cation binding	GO:0006464//cellular protein modification process;GO:0010243//response to organonitrogen compound;GO:0061392//regulation of transcription from RNA polymerase II promoter in response to osmotic stress
LOC105058904	491	486	525	3450	3430	2945	15.46	15.87	15.59	106.96	114.28	105.92	15.64	109.053	2.80172	0	0	PAO4	PREDICTED: probable polyamine oxidase 4 isoform X1 [Elaeis guineensis]	Metabolism;Metabolism	Amino acid metabolism;Metabolism of other amino acids	ko00330//Arginine and proline metabolism;ko00410//beta-Alanine metabolism	K17839;K17839	-	-	-
LOC105058906	94	111	101	2805	2741	2463	4.23	5.18	4.29	124.33	130.56	126.64	4.56667	127.177	4.79955	0	0	DJ1D	PREDICTED: protein DJ-1 homolog D-like [Elaeis guineensis]	Metabolism	Carbohydrate metabolism	ko00620//Pyruvate metabolism	K18881	-	GO:0016787//hydrolase activity	-
LOC105058910	2213	2154	2260	5684	5467	4828	44.54	44.91	42.82	112.53	116.4	111.07	44.09	113.333	1.36205	0	0	ARF12	PREDICTED: LOW QUALITY PROTEIN: auxin response factor 12-like [Elaeis guineensis]	-	-	-	-	GO:0043231//intracellular membrane-bounded organelle	GO:0005515//protein binding	GO:0009755//hormone-mediated signaling pathway;GO:0010468//regulation of gene expression;GO:0034645//cellular macromolecule biosynthetic process
LOC105058937	7352	7309	8087	1766	1749	1549	244.78	252.68	254.08	58.02	61.78	59.05	250.513	59.6167	-2.0711	0	0	DIM	PREDICTED: delta(24)-sterol reductase [Elaeis guineensis]	Metabolism;Metabolism;Metabolism	Global and overview maps;Global and overview maps;Lipid metabolism	ko01100//Metabolic pathways;ko01110//Biosynthesis of secondary metabolites;ko00100//Steroid biosynthesis	K09828;K09828;K09828	-	-	-
LOC105058997	168	144	205	13261	12697	11686	11.02	9.8	12.68	856.74	881.53	875.83	11.1667	871.367	6.28601	0	0	TSJT1	stem-specific protein TSJT1-like [Elaeis guineensis]	-	-	-	-	GO:0005911//cell-cell junction;GO:0016020//membrane;GO:0043231//intracellular membrane-bounded organelle;GO:0044444//cytoplasmic part	-	GO:0009863//salicylic acid mediated signaling pathway;GO:0042743//hydrogen peroxide metabolic process
LOC105059007	1856	1822	2083	148	171	124	64.48	65.68	68.25	5.06	6.29	4.92	66.1367	5.42333	-3.6082	0	0	MLO14	PREDICTED: MLO-like protein 14 isoform X1 [Elaeis guineensis]	-	-	-	-	-	-	-
LOC105059032	1792	1725	1903	5249	5109	4596	36.65	36.51	36.86	105.54	110.06	107.54	36.6733	107.713	1.55439	0	0	FTIP1	PREDICTED: FT-interacting protein 1-like [Elaeis guineensis]	-	-	-	-	-	-	-
LOC105059044	73	71	92	6286	5869	5575	1.68	1.69	1.99	142.27	142.75	146.37	1.78667	143.797	6.33062	0	0	PUB33	PREDICTED: U-box domain-containing protein 33-like [Elaeis guineensis]	-	-	-	-	-	-	-
LOC105059065	3664	3609	3944	1040	936	842	161.27	164.82	163.72	45.08	43.6	42.34	163.27	43.6733	-1.90244	0	0	WAT1	PREDICTED: protein WALLS ARE THIN 1 [Elaeis guineensis]	-	-	-	-	GO:0031224//intrinsic component of membrane	GO:0005215//transporter activity	GO:0044763//single-organism cellular process
LOC105059075	190	163	154	4429	3837	3683	10.04	8.93	7.67	230.42	214.52	222.28	8.88	222.407	4.6465	0	0	--	PREDICTED: uncharacterized protein LOC105059075 [Elaeis guineensis]	-	-	-	-	-	-	-
LOC105059098	193	190	205	1866	1807	1635	7.25	7.41	7.27	69.06	71.87	70.2	7.31	70.3767	3.26715	0	0	3MAT	PREDICTED: malonyl-coenzyme A:anthocyanin 3-O-glucoside-6''-O-malonyltransferase [Elaeis guineensis]	-	-	-	-	-	-	-
LOC105059112	2701	2620	2837	7689	7401	6697	65.26	65.69	64.65	182.98	189.27	184.88	65.2	185.71	1.51011	0	0	CDC48	PREDICTED: cell division cycle protein 48 homolog [Elaeis guineensis]	Genetic Information Processing	Folding, sorting and degradation	ko04141//Protein processing in endoplasmic reticulum	K13525	-	GO:0032550//purine ribonucleoside binding;GO:0042623//ATPase activity, coupled	-
LOC105059254	8782	8333	9218	1934	1836	1657	136.09	133.99	134.72	29.52	30.11	29.34	134.933	29.6567	-2.18582	0	0	CSLD2	PREDICTED: cellulose synthase-like protein D2 [Elaeis guineensis]	-	-	-	-	GO:0031090//organelle membrane;GO:0031224//intrinsic component of membrane;GO:0043231//intracellular membrane-bounded organelle	GO:0016759//cellulose synthase activity	GO:0030243//cellulose metabolic process;GO:0045229//external encapsulating structure organization
LOC105059278	2916	2950	3221	9063	8051	7749	155.12	162.83	161.6	474.82	453.28	470.97	159.85	466.357	1.54471	0	0	CDI	PREDICTED: protein CDI [Elaeis guineensis]	-	-	-	-	-	-	-
LOC105059288	7908	7718	8215	3393	3299	2977	230.22	232.96	225.52	97.26	101.64	98.99	229.567	99.2967	-1.2091	0	0	WAXY	PREDICTED: granule-bound starch synthase 1, chloroplastic/amyloplastic [Elaeis guineensis]	Metabolism;Metabolism;Metabolism	Global and overview maps;Global and overview maps;Carbohydrate metabolism	ko01100//Metabolic pathways;ko01110//Biosynthesis of secondary metabolites;ko00500//Starch and sucrose metabolism	K13679;K13679;K13679	-	-	-
LOC105059368	211	230	230	2941	2635	2420	7	7.92	7.2	96.16	92.59	91.79	7.37333	93.5133	3.66478	0	0	BHLH14	PREDICTED: transcription factor MYC4-like [Elaeis guineensis]	-	-	-	-	-	-	-
LOC105059450	1700	1628	1727	5287	4916	4599	43.37	43.1	41.55	132.84	132.74	134.05	42.6733	133.21	1.6423	0	0	TKL-1	PREDICTED: transketolase, chloroplastic [Elaeis guineensis]	Metabolism;Metabolism;Metabolism;Metabolism;Metabolism;Metabolism	Global and overview maps;Global and overview maps;Global and overview maps;Global and overview maps;Energy metabolism;Carbohydrate metabolism	ko01100//Metabolic pathways;ko01110//Biosynthesis of secondary metabolites;ko01200//Carbon metabolism;ko01230//Biosynthesis of amino acids;ko00710//Carbon fixation in photosynthetic organisms;ko00030//Pentose phosphate pathway	K00615;K00615;K00615;K00615;K00615;K00615	-	-	-
LOC105059459	5507	5330	5767	212	163	156	319.39	320.7	315.39	12.09	10	10.33	318.493	10.8067	-4.88127	0	0	GT-3B	PREDICTED: trihelix transcription factor GT-3b-like isoform X1 [Elaeis guineensis]	-	-	-	-	-	-	-
LOC105059566	3484	3466	3723	962	937	907	109.73	113.26	110.58	29.84	31.23	32.64	111.19	31.2367	-1.83171	0	0	DRP1E	PREDICTED: dynamin-related protein 1E isoform X1 [Elaeis guineensis]	Cellular Processes	Transport and catabolism	ko04144//Endocytosis	K01528	-	GO:0017111//nucleoside-triphosphatase activity;GO:0032550//purine ribonucleoside binding	-
LOC105059593	363	359	369	4799	4386	4239	9.54	9.79	9.15	124.21	121.99	127.28	9.49333	124.493	3.71301	0	0	MYC2	PREDICTED: transcription factor MYC2-like [Elaeis guineensis]	Environmental Information Processing;Environmental Information Processing	Signal transduction;Signal transduction	ko04075//Plant hormone signal transduction;ko04016//MAPK signaling pathway - plant	K13422;K13422	-	-	-
LOC105059610	449	455	527	2268	2159	2114	17.05	17.93	18.88	84.83	86.78	91.72	17.9533	87.7767	2.28959	0	0	TFIIB	PREDICTED: transcription initiation factor IIB [Elaeis guineensis]	Genetic Information Processing	Transcription	ko03022//Basal transcription factors	K03124	-	-	-
LOC105059626	15	23	12	6814	6256	5711	0.52	0.82	0.39	231.72	228.62	225.3	0.576667	228.547	8.63054	0	0	NFD4	PREDICTED: protein NUCLEAR FUSION DEFECTIVE 4 [Elaeis guineensis]	-	-	-	-	-	-	-
LOC105059689	414	384	434	2439	2154	2174	10.94	10.53	10.82	63.49	60.26	65.65	10.7633	63.1333	2.55228	0	0	FTSH1	PREDICTED: ATP-dependent zinc metalloprotease FTSH 1, chloroplastic [Elaeis guineensis]	-	-	-	-	-	GO:0004175//endopeptidase activity;GO:0032550//purine ribonucleoside binding	GO:0019538//protein metabolic process
LOC105059842	875	794	837	3702	3471	3226	17.62	16.95	16.19	72.45	73.68	73.75	16.92	73.2933	2.11495	0	0	At1g56140	PREDICTED: probable LRR receptor-like serine/threonine-protein kinase At1g56130 isoform X1 [Elaeis guineensis]	-	-	-	-	-	-	-
LOC105059858	3905	3663	3921	745	627	612	290.28	282.53	274.89	54.54	49.33	51.98	282.567	51.95	-2.4434	0	0	PP2A9	PREDICTED: protein PHLOEM PROTEIN 2-LIKE A9 [Elaeis guineensis]	-	-	-	-	-	-	-
LOC105060072	5181	5113	5624	777	761	575	117.79	120.61	120.59	17.4	18.31	14.94	119.663	16.8833	-2.82531	0	0	CSLC7	PREDICTED: probable xyloglucan glycosyltransferase 9 [Elaeis guineensis]	-	-	-	-	GO:0005911//cell-cell junction;GO:0031224//intrinsic component of membrane;GO:0043231//intracellular membrane-bounded organelle	GO:0016740//transferase activity	-
LOC105060088	16962	16167	17739	7410	6565	6263	758.84	750.48	748.47	326.49	310.85	320.13	752.597	319.157	-1.23761	0	0	TUBA	PREDICTED: tubulin alpha chain [Elaeis guineensis]	Cellular Processes	Transport and catabolism	ko04145//Phagosome	K07374	GO:0015630//microtubule cytoskeleton;GO:0032991//macromolecular complex	GO:0005198//structural molecule activity;GO:0017111//nucleoside-triphosphatase activity;GO:0032550//purine ribonucleoside binding	GO:0043623//cellular protein complex assembly;GO:0044763//single-organism cellular process
LOC105060191	217	214	221	1776	1616	1438	9.8	10.03	9.41	78.98	77.23	74.18	9.74667	76.7967	2.97806	0	0	WRKY76	PREDICTED: WRKY transcription factor WRKY76 [Elaeis guineensis]	-	-	-	-	-	-	-
LOC105060216	3937	3758	4230	387	355	334	90.55	89.68	91.71	8.76	8.64	8.78	90.6467	8.72667	-3.37675	0	0	RR22	PREDICTED: two-component response regulator ORR22-like isoform X1 [Elaeis guineensis]	Environmental Information Processing	Signal transduction	ko04075//Plant hormone signal transduction	K14491	-	-	-
LOC105060239	8538	8166	8927	3640	3356	3229	220.55	218.87	217.48	92.6	91.75	95.3	218.967	93.2167	-1.23205	0	0	TMN11	PREDICTED: transmembrane 9 superfamily member 11-like [Elaeis guineensis]	-	-	-	-	-	-	-
LOC105060305	335	285	324	14578	13371	12652	17.4	15.33	15.82	747.55	736.29	751.92	16.1833	745.253	5.52515	0	0	GEK1	PREDICTED: D-aminoacyl-tRNA deacylase isoform X1 [Elaeis guineensis]	-	-	-	-	-	-	-
LOC105060330	3642	3580	3884	287	258	241	99.35	101.34	99.93	7.71	7.45	7.51	100.207	7.55667	-3.72908	0	0	GAUT4	PREDICTED: probable galacturonosyltransferase 4 [Elaeis guineensis]	Metabolism	Carbohydrate metabolism	ko00520//Amino sugar and nucleotide sugar metabolism	K13648	-	-	-
LOC105060336	1119	990	1127	6437	6225	5851	27.35	25.11	25.98	154.94	161.02	163.38	26.1467	159.78	2.61139	0	0	ACS	PREDICTED: acetyl-coenzyme A synthetase, chloroplastic/glyoxysomal [Elaeis guineensis]	Metabolism;Metabolism;Metabolism;Metabolism;Metabolism;Metabolism;Metabolism	Global and overview maps;Global and overview maps;Global and overview maps;Carbohydrate metabolism;Carbohydrate metabolism;Carbohydrate metabolism;Carbohydrate metabolism	ko01100//Metabolic pathways;ko01110//Biosynthesis of secondary metabolites;ko01200//Carbon metabolism;ko00010//Glycolysis / Gluconeogenesis;ko00620//Pyruvate metabolism;ko00630//Glyoxylate and dicarboxylate metabolism;ko00640//Propanoate metabolism	K01895;K01895;K01895;K01895;K01895;K01895;K01895	-	GO:0016405//CoA-ligase activity;GO:0032550//purine ribonucleoside binding	GO:0006083//acetate metabolic process
LOC105060420	3823	3484	3936	374	359	363	265.62	251.17	257.92	25.59	26.4	28.82	258.237	26.9367	-3.26105	0	0	NHL10	PREDICTED: protein YLS9 [Elaeis guineensis]	-	-	-	-	-	-	-
LOC105060491	4551	4417	4776	638	644	489	113.89	114.69	112.72	15.73	17.06	13.98	113.767	15.59	-2.86739	0	0	GAUT4	PREDICTED: probable galacturonosyltransferase 4 isoform X1 [Elaeis guineensis]	Metabolism	Carbohydrate metabolism	ko00520//Amino sugar and nucleotide sugar metabolism	K13648	-	-	-
LOC105060546	1941	1802	1958	9293	8567	8177	75.01	72.26	71.36	353.69	350.39	361.03	72.8767	355.037	2.28444	0	0	ATHB-16	PREDICTED: homeobox-leucine zipper protein HOX20-like [Elaeis guineensis]	-	-	-	-	-	-	-
LOC105060575	1895	1727	1887	204	195	155	175.55	166.01	164.87	18.61	19.12	16.41	168.81	18.0467	-3.2256	0	0	dfr1	PREDICTED: esterase AGAP003155-like [Elaeis guineensis]	-	-	-	-	-	-	-
LOC105060587	878	869	997	3467	3168	2859	29.3	29.89	31.35	113.77	111.79	108.93	30.18	111.497	1.88534	0	0	BYSL	PREDICTED: bystin [Elaeis guineensis]	-	-	-	-	-	-	-
LOC105060710	713	665	699	2751	2613	2342	18.83	18.22	17.41	71.56	73.04	70.67	18.1533	71.7567	1.98288	0	0	BP80	PREDICTED: vacuolar-sorting receptor 1 [Elaeis guineensis]	-	-	-	-	-	-	-
LOC105060712	6429	6106	6556	2155	1930	1721	209.85	206.81	201.83	69.28	66.68	64.18	206.163	66.7133	-1.62774	0	0	At4g34480	PREDICTED: glucan endo-1,3-beta-glucosidase 7 [Elaeis guineensis]	-	-	-	-	-	GO:0008422//beta-glucosidase activity	GO:0044238//primary metabolic process
LOC105060829	11437	10759	11872	3493	3220	2962	447.3	436.61	437.91	134.55	133.29	132.35	440.607	133.397	-1.72377	0	0	PAE8	PREDICTED: pectin acetylesterase 8 [Elaeis guineensis]	-	-	-	-	-	-	-
LOC105060873	4822	4864	5273	141	171	155	140.2	146.59	144.54	4.03	5.27	5.14	143.777	4.81333	-4.90065	0	0	At1g47380	PREDICTED: probable protein phosphatase 2C 12 isoform X1 [Elaeis guineensis]	-	-	-	-	GO:0044444//cytoplasmic part	GO:0016791//phosphatase activity;GO:0043169//cation binding	GO:0006796//phosphate-containing compound metabolic process
LOC105060906	93	99	95	3438	3021	2845	10.6	11.73	10.22	386.25	364.71	370.75	10.85	373.903	5.1069	0	0	--	PREDICTED: Bowman-Birk type trypsin inhibitor-like isoform X1 [Elaeis guineensis]	-	-	-	-	-	-	-
LOC105060950	1698	1695	1828	71	65	66	91.7	95.08	93.24	3.76	3.73	4.1	93.34	3.86333	-4.59458	0	0	--	PREDICTED: G patch domain-containing protein 8-like isoform X2 [Musa acuminata subsp. malaccensis] [Musa acuminata]	-	-	-	-	-	-	-
LOC105060956	2582	2530	2917	98	102	72	105.09	106.84	111.97	3.93	4.39	3.35	107.967	3.89	-4.79467	0	0	URGT2	PREDICTED: UDP-galactose transporter 2 [Elaeis guineensis]	-	-	-	-	GO:0031224//intrinsic component of membrane	-	-
LOC105060968	3818	3706	4008	876	824	680	79.36	79.97	78.57	17.93	18.17	16.2	79.3	17.4333	-2.18547	0	0	KIN8B	PREDICTED: kinesin-like protein KIN-8B [Elaeis guineensis]	-	-	-	-	GO:0005875//microtubule associated complex	GO:0003774//motor activity;GO:0015631//tubulin binding;GO:0032550//purine ribonucleoside binding	GO:0007017//microtubule-based process
LOC105061006	72	57	79	1401	1343	1308	3.02	2.48	3.13	57.92	59.66	62.73	2.87667	60.1033	4.38498	0	0	UGT84A13	PREDICTED: limonoid UDP-glucosyltransferase [Elaeis guineensis]	-	-	-	-	-	GO:0016757//transferase activity, transferring glycosyl groups	-
LOC105061016	2522	2355	2685	10817	9851	9237	47.79	46.31	47.99	201.89	197.59	200	47.3633	199.827	2.07691	0	0	RLK7	PREDICTED: receptor-like protein kinase HAIKU2 [Elaeis guineensis]	-	-	-	-	GO:0016020//membrane	GO:0004672//protein kinase activity;GO:0016491//oxidoreductase activity	GO:0006468//protein phosphorylation
LOC105061039	16463	15014	16665	2753	2567	2378	660.95	625.45	631.01	108.86	109.08	109.08	639.137	109.007	-2.55171	0	0	TUBA	PREDICTED: tubulin alpha chain [Elaeis guineensis]	Cellular Processes	Transport and catabolism	ko04145//Phagosome	K07374	GO:0015630//microtubule cytoskeleton;GO:0032991//macromolecular complex	GO:0005198//structural molecule activity;GO:0017111//nucleoside-triphosphatase activity;GO:0032550//purine ribonucleoside binding	GO:0043623//cellular protein complex assembly;GO:0044763//single-organism cellular process
LOC105061076	6665	6849	7311	2544	2453	2321	152.96	163.09	158.24	57.5	59.58	60.86	158.097	59.3133	-1.41438	0	0	PI4KG7	PREDICTED: phosphatidylinositol 4-kinase gamma 7-like [Elaeis guineensis]	-	-	-	-	-	-	-
LOC105061092	4020	3782	4053	1048	942	960	118.09	115.3	112.47	30.74	29.67	32.47	115.287	30.96	-1.89675	0	0	AVT6A	PREDICTED: sodium-coupled neutral amino acid transporter 2 [Elaeis guineensis]	-	-	-	-	GO:0031224//intrinsic component of membrane	-	-
LOC105061164	7593	7238	8039	510	487	430	117.57	116.32	117.41	7.78	7.98	7.61	117.1	7.79	-3.90997	0	0	CSLD2	PREDICTED: cellulose synthase-like protein D2 [Elaeis guineensis]	-	-	-	-	GO:0031090//organelle membrane;GO:0031224//intrinsic component of membrane;GO:0043231//intracellular membrane-bounded organelle	GO:0016759//cellulose synthase activity	GO:0030243//cellulose metabolic process;GO:0045229//external encapsulating structure organization
LOC105061212	11309	11088	12304	1013	908	846	715.65	728.05	734.33	63.13	60.81	61.17	726.01	61.7033	-3.55657	0	0	GSTF11	PREDICTED: glutathione S-transferase F10 [Elaeis guineensis]	Metabolism	Metabolism of other amino acids	ko00480//Glutathione metabolism	K00799	-	-	-
LOC105061250	1517	1358	1590	10105	9193	8725	73.73	68.48	72.88	483.69	472.88	484.49	71.6967	480.353	2.74412	0	0	PGIP2	PREDICTED: polygalacturonase inhibitor-like [Elaeis guineensis]	-	-	-	-	-	-	-
LOC105061269	9590	9160	10363	1564	1331	1412	223.17	221.18	227.44	35.85	32.78	37.54	223.93	35.39	-2.66163	0	0	CSLC7	PREDICTED: probable xyloglucan glycosyltransferase 9 [Elaeis guineensis]	-	-	-	-	-	-	-
LOC105061293	419	450	456	3774	3549	3297	9.7	10.81	9.96	86.08	86.99	87.24	10.1567	86.77	3.09477	0	0	ANT	PREDICTED: AP2-like ethylene-responsive transcription factor ANT [Elaeis guineensis]	-	-	-	-	-	-	GO:0010467//gene expression;GO:0034645//cellular macromolecule biosynthetic process
LOC105061344	12785	12695	13903	4995	4763	4235	806.54	830.91	827.06	310.9	318.54	305.49	821.503	311.643	-1.39837	0	0	ARF	PREDICTED: ADP-ribosylation factor 2 isoform X1 [Solanum tuberosum]	Cellular Processes	Transport and catabolism	ko04144//Endocytosis	K07937	GO:0044464//cell part	GO:0032550//purine ribonucleoside binding	GO:0035556//intracellular signal transduction
LOC105061553	580	575	665	5875	5417	5089	18.55	19.08	20.06	185.06	183.36	185.95	19.23	184.79	3.26446	0	0	4CLL4	PREDICTED: 4-coumarate--CoA ligase-like 4 [Elaeis guineensis]	Metabolism;Metabolism;Metabolism	Global and overview maps;Global and overview maps;Lipid metabolism	ko01100//Metabolic pathways;ko01110//Biosynthesis of secondary metabolites;ko00592//alpha-Linolenic acid metabolism	K10526;K10526;K10526	-	-	-
LOC109506061	2868	2583	2725	292	236	209	278.98	260.7	249.99	27.97	24.3	23.23	263.223	25.1667	-3.3867	0	0	AGP16	PREDICTED: arabinogalactan peptide 16-like [Elaeis guineensis]	-	-	-	-	-	-	-
LOC109506236	1616	1580	1744	118	136	86	113.32	114.96	115.34	8.15	10.09	6.89	114.54	8.37667	-3.77333	0	0	CML3	PREDICTED: calmodulin-like protein 3 [Elaeis guineensis]	Organismal Systems	Environmental adaptation	ko04626//Plant-pathogen interaction	K13448	-	-	-
MSTRG.10191	2437	2430	2619	458	395	344	130.56	135.08	132.33	24.17	22.4	21.06	132.657	22.5433	-2.55692	0	0	At1g17710	inorganic pyrophosphatase 2 [Phoenix dactylifera]	Metabolism;Metabolism	Global and overview maps;Metabolism of cofactors and vitamins	ko01100//Metabolic pathways;ko00750//Vitamin B6 metabolism	K13248;K13248	-	GO:0042578//phosphoric ester hydrolase activity	GO:0006796//phosphate-containing compound metabolic process
MSTRG.10677	319	283	339	2613	2418	2303	13.12	12.07	13.15	105.82	105.23	108.19	12.78	106.413	3.05772	0	0	--	DEVIL-like protein [Trema orientale]	-	-	-	-	-	-	-
MSTRG.10916	5611	5224	5919	1081	980	862	143.79	138.91	143.06	27.28	26.58	25.24	141.92	26.3667	-2.42829	0	0	ctps	CTP synthase [Elaeis guineensis]	Metabolism;Metabolism	Global and overview maps;Nucleotide metabolism	ko01100//Metabolic pathways;ko00240//Pyrimidine metabolism	K01937;K01937	-	-	-
MSTRG.13815	50	43	46	1915	1682	1642	1.64	1.46	1.42	61.71	58.25	61.38	1.50667	60.4467	5.32623	0	0	AAP3	amino acid permease 3 [Phoenix dactylifera]	-	-	-	-	-	-	-
MSTRG.1506	2114	1959	1995	225	207	192	73.52	70.69	65.43	7.71	7.62	7.63	69.88	7.65333	-3.19072	0	0	--	Pituitary adenylate cyclase-activating polypeptide type I receptor like [Actinidia chinensis var. chinensis] [Actinidia chinensis]	-	-	-	-	-	-	GO:0010033//response to organic substance;GO:0044763//single-organism cellular process
MSTRG.15954	2660	2631	2822	536	562	484	79.02	81.1	79.07	15.68	17.67	16.43	79.73	16.5933	-2.26452	0	0	--	gag-pol polyprotein, partial [Trifolium pratense]	-	-	-	-	-	-	-
MSTRG.1671	1433	1261	1472	6916	6368	5837	19.07	17.39	18.43	90.8	89.76	88.9	18.2967	89.82	2.29546	0	0	ABH1	nuclear cap-binding protein subunit 1 [Elaeis guineensis]	Genetic Information Processing;Genetic Information Processing;Genetic Information Processing	Transcription;Translation;Translation	ko03040//Spliceosome;ko03013//RNA transport;ko03015//mRNA surveillance pathway	K12882;K12882;K12882	-	-	-
MSTRG.16873	2679	2719	2963	225	174	140	153.03	161.16	159.63	12.66	10.52	9.14	157.94	10.7733	-3.87384	0	0	--	-	-	-	-	-	-	-	-
MSTRG.17955	146	138	147	1511	1437	1345	2.79	2.73	2.65	28.39	29.02	29.32	2.72333	28.91	3.40812	0	0	FTSH8	ATP-dependent zinc metalloprotease FTSH 8, mitochondrial-like [Phoenix dactylifera]	-	-	-	-	-	-	-
MSTRG.17959	190	221	211	1781	1627	1442	3.67	4.42	3.84	33.84	33.23	31.79	3.97667	32.9533	3.05079	0	0	--	-	-	-	-	-	-	-	-
MSTRG.18279	790	681	770	5231	4915	4419	18.14	17.63	18.33	104.31	108.98	104.97	18.0333	106.087	2.55651	0	0	--	-	-	-	-	-	-	-	-
MSTRG.18282	2113	2065	2201	10056	9462	8545	19.5	19.77	19.15	91.39	92.41	90.09	19.4733	91.2967	2.22906	0	0	--	-	-	-	-	-	-	-	-
MSTRG.18775	3279	2966	3208	501	451	439	521.66	489.61	481.34	78.5	75.94	79.79	497.537	78.0767	-2.67184	0	0	--	PREDICTED: EUGRSUZ_B03068 [Prunus dulcis]	-	-	-	-	-	-	-
MSTRG.21675	59	60	48	4123	3621	3412	1.35	1.45	1.33	73.99	69.86	70.71	1.37667	71.52	5.6991	0	0	--	Retrovirus-related Pol polyprotein from transposon TNT 1-94 [Vitis vinifera]	-	-	-	-	-	-	-
MSTRG.23104	4260	4099	4424	618	526	520	320.52	320	313.92	45.79	41.89	44.7	318.147	44.1267	-2.84997	0	0	--	type 2 nonspecific lipid transfer protein LTP201 [Elaeis guineensis]	-	-	-	-	-	-	-
MSTRG.3952	1998	1995	2078	73	52	50	59.38	61.52	58.25	2.14	1.64	1.7	59.7167	1.82667	-5.03085	0	0	--	Zinc-binding ribosomal protein family protein [Hibiscus syriacus]	-	-	-	-	-	-	-
MSTRG.3990	2826	2791	2961	191	170	137	45.45	46.57	44.91	3.03	2.89	2.52	45.6433	2.81333	-4.02005	0	0	CSLC5	probable xyloglucan glycosyltransferase 5 [Phoenix dactylifera]	-	-	-	-	-	-	-
MSTRG.4998	185	142	154	4780	4147	3831	6.79	5.41	5.32	172.55	160.84	160.37	5.84	164.587	4.81674	0	0	--	-	-	-	-	-	-	-	-
MSTRG.8101	13769	12242	13512	4324	3879	3776	508.37	469.13	471.22	156.89	151.3	159.02	482.907	155.737	-1.63264	0	0	--	uncharacterized protein LOC105044751 [Elaeis guineensis]	-	-	-	-	-	-	-
MSTRG.8786	10352	9820	11070	1292	1072	1099	45.51	45.04	46.38	5.28	4.8	5.31	45.6433	5.13	-3.15337	0	0	--	uncharacterized protein LOC103706300 isoform X2 [Phoenix dactylifera]	-	-	-	-	-	-	-
LOC105032478	1885	1860	1998	322	291	247	32.95	33.74	32.94	5.54	5.38	4.93	33.21	5.28333	-2.6521	4.01719e-307	1.48116e-305	THE1	PREDICTED: receptor-like protein kinase THESEUS 1 [Elaeis guineensis]	-	-	-	-	-	-	-
LOC105033995	82	69	70	1391	1308	1207	1.51	1.32	1.22	25.31	25.57	25.47	1.35	25.45	4.23663	4.76026e-307	1.75243e-305	NFXL1	PREDICTED: NF-X1-type zinc finger protein NFXL1-like [Elaeis guineensis]	-	-	-	-	-	GO:0046872//metal ion binding	GO:0006725//cellular aromatic compound metabolic process;GO:0006950//response to stress;GO:0009628//response to abiotic stimulus;GO:0010467//gene expression;GO:0019222//regulation of metabolic process;GO:0034645//cellular macromolecule biosynthetic process;GO:0044238//primary metabolic process;GO:0051707//response to other organism;GO:1901360//organic cyclic compound metabolic process
LOC105054175	2632	2305	2520	484	389	394	146.18	132.83	132	26.47	22.87	25	137.003	24.78	-2.46696	5.14264e-307	1.89029e-305	GRF12	PREDICTED: growth-regulating factor 10-like [Elaeis guineensis]	-	-	-	-	-	-	-
LOC105036650	2263	2215	2528	435	416	431	100.91	102.48	106.32	19.1	19.63	21.96	103.237	20.23	-2.35139	4.67801e-306	1.71687e-304	At2g21120	PREDICTED: probable magnesium transporter NIPA6 [Elaeis guineensis]	-	-	-	-	-	-	-
LOC105055107	3804	3673	4015	1149	1153	1088	106.29	106.48	105.8	31.62	34.1	34.73	106.19	33.4833	-1.66513	3.73065e-305	1.36709e-303	CNR13	PREDICTED: cell number regulator 13 [Elaeis guineensis]	-	-	-	-	-	-	-
LOC105060026	207	181	206	1558	1488	1340	7.15	6.48	6.71	52.98	54.38	52.86	6.78	53.4067	2.97766	5.99895e-305	2.19494e-303	CYP74A1	PREDICTED: allene oxide synthase 1, chloroplastic [Elaeis guineensis]	Metabolism;Metabolism;Metabolism	Global and overview maps;Global and overview maps;Lipid metabolism	ko01100//Metabolic pathways;ko01110//Biosynthesis of secondary metabolites;ko00592//alpha-Linolenic acid metabolism	K01723;K01723;K01723	-	GO:0016491//oxidoreductase activity;GO:0046906//tetrapyrrole binding;GO:0046914//transition metal ion binding	GO:0044710//single-organism metabolic process
LOC105055581	3911	3673	3826	1109	1085	985	119.26	116.21	110.03	33.31	35.02	34.32	115.167	34.2167	-1.75095	1.01605e-304	3.71192e-303	PHT1-6	PREDICTED: inorganic phosphate transporter 1-4-like [Elaeis guineensis]	-	-	-	-	GO:0031224//intrinsic component of membrane	GO:0005215//transporter activity	GO:0015698//inorganic anion transport;GO:0044763//single-organism cellular process
LOC105054981	20742	20200	22246	12493	11548	10487	746.96	760.28	758.76	352.2	349.62	342.17	755.333	347.997	-1.11804	1.32536e-304	4.83453e-303	ubq-1	PREDICTED: polyubiquitin-A isoform X2 [Elaeis guineensis]	-	-	-	-	-	-	-
LOC105042779	903	816	929	3101	2747	2679	42.28	39.4	40.75	143.96	137.08	144.75	40.81	141.93	1.79818	3.82022e-303	1.39139e-301	NIT4B	PREDICTED: bifunctional nitrilase/nitrile hydratase NIT4B [Elaeis guineensis]	Metabolism;Metabolism;Metabolism	Global and overview maps;Global and overview maps;Metabolism of other amino acids	ko01100//Metabolic pathways;ko01110//Biosynthesis of secondary metabolites;ko00460//Cyanoamino acid metabolism	K13035;K13035;K13035	-	GO:0016787//hydrolase activity	-
LOC105053970	225	198	244	1630	1502	1378	8.77	8.01	8.97	62.61	62	61.4	8.58333	62.0033	2.85274	1.64813e-302	5.98454e-301	HAT4	PREDICTED: homeobox-leucine zipper protein HAT4 [Elaeis guineensis]	-	-	-	-	-	-	GO:0010467//gene expression;GO:0034645//cellular macromolecule biosynthetic process
LOC105059449	632	576	672	2518	2263	2170	21.71	20.53	21.77	85.19	82.27	85.17	21.3367	84.21	1.98066	1.55396e-301	5.63403e-300	EPSPS-1	PREDICTED: 3-phosphoshikimate 1-carboxyvinyltransferase 2 isoform X1 [Elaeis guineensis]	Metabolism;Metabolism;Metabolism;Metabolism	Global and overview maps;Global and overview maps;Global and overview maps;Amino acid metabolism	ko01100//Metabolic pathways;ko01110//Biosynthesis of secondary metabolites;ko01230//Biosynthesis of amino acids;ko00400//Phenylalanine, tyrosine and tryptophan biosynthesis	K00800;K00800;K00800;K00800	-	-	-
LOC105054949	609	547	628	2378	2259	2096	15.37	14.11	14.64	58.53	60.14	59.49	14.7067	59.3867	2.01367	9.05006e-301	3.27623e-299	LHY	PREDICTED: protein LHY-like isoform X1 [Elaeis guineensis]	Organismal Systems	Environmental adaptation	ko04712//Circadian rhythm - plant	K12133	-	-	-
LOC105057429	2301	2111	2411	467	382	406	178.69	170.11	176.57	35.72	31.4	36.02	175.123	34.38	-2.34873	1.52168e-300	5.50036e-299	Dnajb6	PREDICTED: chaperone protein DnaJ-like isoform X1 [Phoenix dactylifera]	-	-	-	-	-	-	-
LOC105040178	39	27	21	1857	1890	1727	0.53	0.38	0.27	24.58	26.89	26.52	0.393333	25.9967	6.04643	3.10883e-300	1.12204e-298	ABCC3	PREDICTED: ABC transporter C family member 3-like [Elaeis guineensis]	Environmental Information Processing	Membrane transport	ko02010//ABC transporters	K05666	-	-	-
LOC105057490	1720	1481	1600	79	70	52	160.87	143.73	141.14	7.28	6.93	5.56	148.58	6.59	-4.49482	3.19606e-300	1.15178e-298	RALFL33	PREDICTED: protein RALF-like 33 [Elaeis guineensis]	-	-	-	-	GO:0005576//extracellular region	-	GO:0007154//cell communication;GO:0044237//cellular metabolic process;GO:0044700//single organism signaling;GO:1901564//organonitrogen compound metabolic process
LOC105044353	137	140	156	1465	1378	1205	3.19	3.38	3.42	33.56	33.93	32.03	3.33	33.1733	3.31643	5.0673e-300	1.82339e-298	PTAC16	PREDICTED: protein plastid transcriptionally active 16, chloroplastic [Elaeis guineensis]	-	-	-	-	-	-	-
LOC105034451	45	38	51	1510	1388	1286	2.3	2.01	2.45	75.85	74.93	74.94	2.25333	75.24	5.06137	1.08466e-299	3.89713e-298	CXE17	PREDICTED: probable carboxylesterase 15 [Elaeis guineensis]	-	-	-	-	-	GO:0003824//catalytic activity	-
LOC105050232	399	442	426	2119	1936	1885	11.55	13.28	11.63	60.42	59.32	62.35	12.1533	60.6967	2.32027	3.87551e-297	1.39036e-295	BHLH130	PREDICTED: transcription factor bHLH130 [Elaeis guineensis]	-	-	-	-	-	-	-
LOC105047588	1925	1858	1944	316	308	261	49.15	49.22	46.81	7.95	8.32	7.61	48.3933	7.96	-2.60397	6.50088e-297	2.32874e-295	TTL1	PREDICTED: TPR repeat-containing thioredoxin TTL1-like [Elaeis guineensis]	-	-	-	-	-	-	-
LOC105044866	68	65	74	1347	1288	1136	1.6	1.58	1.64	31.15	32.01	30.47	1.60667	31.21	4.27987	1.34843e-295	4.82311e-294	ABCB25	PREDICTED: ABC transporter B family member 25, mitochondrial-like [Elaeis guineensis]	Environmental Information Processing	Membrane transport	ko02010//ABC transporters	K05663	GO:0031224//intrinsic component of membrane	GO:0032550//purine ribonucleoside binding;GO:0042626//ATPase activity, coupled to transmembrane movement of substances	GO:0015893//drug transport;GO:0044763//single-organism cellular process
LOC105050008	3633	3727	4045	1072	1114	957	102.6	109.22	107.74	29.82	33.3	30.88	106.52	31.3333	-1.76535	1.49046e-295	5.32316e-294	MAP65-1	PREDICTED: 65-kDa microtubule-associated protein 1-like [Elaeis guineensis]	-	-	-	-	-	-	-
LOC105056050	1554	1643	1691	62	43	35	104.25	114.37	106.99	4.1	3.05	2.68	108.537	3.27667	-5.04981	1.76063e-295	6.27872e-294	--	PREDICTED: proactivator polypeptide-like 1 [Phoenix dactylifera]	-	-	-	-	-	-	-
LOC105058576	2115	1979	2228	394	384	377	54.28	52.64	53.91	10.1	10.4	11.03	53.61	10.51	-2.35074	3.3003e-295	1.17519e-293	SRF6	PREDICTED: protein STRUBBELIG-RECEPTOR FAMILY 6-like [Elaeis guineensis]	-	-	-	-	-	GO:0016740//transferase activity;GO:0032550//purine ribonucleoside binding	GO:0006464//cellular protein modification process
LOC105038818	36	31	31	1658	1696	1527	1.92	1.72	1.56	87.27	95.94	93.24	1.73333	92.15	5.73236	5.04115e-295	1.79242e-293	lvr	PREDICTED: levodione reductase [Phoenix dactylifera]	-	-	-	-	-	-	-
LOC105054195	2536	2538	2794	662	629	547	83.73	86.95	86.99	21.55	21.98	20.63	85.89	21.3867	-2.00578	7.34699e-295	2.6084e-293	CIPK9	PREDICTED: CBL-interacting protein kinase 9 isoform X2 [Elaeis guineensis]	-	-	-	-	-	GO:0004672//protein kinase activity;GO:0032550//purine ribonucleoside binding	GO:0006464//cellular protein modification process;GO:0006796//phosphate-containing compound metabolic process;GO:0050794//regulation of cellular process
LOC105038134	1105	1088	1269	3671	3296	3001	29.39	30.03	31.83	96.16	92.79	91.2	30.4167	93.3833	1.6183	1.92179e-294	6.81283e-293	BHLH13	PREDICTED: transcription factor bHLH13 [Elaeis guineensis]	-	-	-	-	-	-	-
MSTRG.14795	1732	1916	2087	202	228	172	36.6	42.01	41.6	4.2	5.1	4.15	40.07	4.48333	-3.15988	4.27327e-294	1.51042e-292	--	hypothetical protein GW17_00047296 [Ensete ventricosum]	-	-	-	-	-	-	-
LOC105057926	171	161	185	1438	1408	1276	13.81	13.49	14.09	114.39	120.37	117.75	13.7967	117.503	3.09031	1.12677e-293	3.97677e-292	--	PREDICTED: uncharacterized protein LOC105057926 [Elaeis guineensis]	-	-	-	-	-	-	-
LOC105057142	1575	1457	1542	151	131	119	63.61	61.06	58.73	6.01	5.6	5.49	61.1333	5.7	-3.42293	1.26584e-293	4.46103e-292	--	PREDICTED: peptide-N4-(N-acetyl-beta-glucosaminyl)asparagine amidase A-like [Elaeis guineensis]	-	-	-	-	-	-	-
LOC105057185	3005	2876	3182	881	826	790	90.58	89.95	90.46	26.15	26.35	27.21	90.33	26.57	-1.76541	1.39935e-291	4.92426e-290	At2g38370	PREDICTED: WEB family protein At2g38370 [Elaeis guineensis]	-	-	-	-	-	-	-
LOC105057186	127	112	129	1376	1308	1144	7.26	6.64	6.95	77.58	79.08	74.8	6.95	77.1533	3.47264	4.28936e-291	1.5072e-289	--	PREDICTED: prosaposin [Elaeis guineensis]	-	-	-	-	-	-	-
LOC105039266	742	725	772	2678	2424	2288	45.27	45.9	44.42	160.92	156.53	159.49	45.1967	158.98	1.81456	8.62331e-291	3.02562e-289	GPP1	PREDICTED: (DL)-glycerol-3-phosphatase 2 [Elaeis guineensis]	-	-	-	-	-	GO:0003824//catalytic activity	-
LOC105051953	142	145	134	1432	1292	1194	4.32	4.57	3.83	42.89	41.56	41.47	4.24	41.9733	3.30734	3.87704e-290	1.35833e-288	NAPRT2	PREDICTED: nicotinate phosphoribosyltransferase 1-like isoform X1 [Elaeis guineensis]	Metabolism;Metabolism	Global and overview maps;Metabolism of cofactors and vitamins	ko01100//Metabolic pathways;ko00760//Nicotinate and nicotinamide metabolism	K00763;K00763	-	GO:0016763//transferase activity, transferring pentosyl groups	GO:0019357//nicotinate nucleotide biosynthetic process;GO:0019359//nicotinamide nucleotide biosynthetic process
LOC105052391	1549	1535	1570	52	37	53	51.75	53.21	49.47	1.71	1.31	2.02	51.4767	1.68	-4.93739	3.33265e-289	1.16419e-287	BMY1	PREDICTED: beta-amylase [Elaeis guineensis]	-	-	-	-	-	-	-
LOC105039091	2463	2056	2441	411	348	291	77.68	67.28	72.61	12.77	11.62	10.49	72.5233	11.6267	-2.64101	3.3412e-288	1.16548e-286	At4g34480	PREDICTED: glucan endo-1,3-beta-glucosidase 10 [Elaeis guineensis]	-	-	-	-	-	GO:0016798//hydrolase activity, acting on glycosyl bonds	GO:0009653//anatomical structure morphogenesis;GO:0032535//regulation of cellular component size;GO:0044238//primary metabolic process;GO:0048509//regulation of meristem development;GO:0051301//cell division;GO:0060918//auxin transport
LOC105048019	6123	5927	6676	2519	2504	2151	208.59	209.04	214.2	84.96	90.66	84.21	210.61	86.61	-1.28197	8.76125e-288	3.05164e-286	PFK3	PREDICTED: ATP-dependent 6-phosphofructokinase 3 isoform X1 [Elaeis guineensis]	Metabolism;Metabolism;Metabolism;Metabolism;Metabolism;Genetic Information Processing;Metabolism;Metabolism;Metabolism	Global and overview maps;Global and overview maps;Global and overview maps;Global and overview maps;Carbohydrate metabolism;Folding, sorting and degradation;Carbohydrate metabolism;Carbohydrate metabolism;Carbohydrate metabolism	ko01100//Metabolic pathways;ko01110//Biosynthesis of secondary metabolites;ko01200//Carbon metabolism;ko01230//Biosynthesis of amino acids;ko00010//Glycolysis / Gluconeogenesis;ko03018//RNA degradation;ko00051//Fructose and mannose metabolism;ko00030//Pentose phosphate pathway;ko00052//Galactose metabolism	K00850;K00850;K00850;K00850;K00850;K00850;K00850;K00850;K00850	-	-	-
LOC105039639	950	924	1024	3189	2795	2705	59.24	59.78	60.22	195.84	184.46	192.71	59.7467	191.003	1.67667	8.78066e-288	3.05396e-286	RBCS	PREDICTED: ribulose bisphosphate carboxylase small chain clone 512-like [Elaeis guineensis]	Metabolism;Metabolism;Metabolism;Metabolism	Global and overview maps;Global and overview maps;Energy metabolism;Carbohydrate metabolism	ko01100//Metabolic pathways;ko01200//Carbon metabolism;ko00710//Carbon fixation in photosynthetic organisms;ko00630//Glyoxylate and dicarboxylate metabolism	K01602;K01602;K01602;K01602	GO:0043231//intracellular membrane-bounded organelle	GO:0016831//carboxy-lyase activity	GO:0043094//cellular metabolic compound salvage;GO:0044710//single-organism metabolic process
MSTRG.20957	1667	1739	1929	257	238	223	17.31	18.73	18.89	2.63	2.61	2.64	18.31	2.62667	-2.80133	9.40007e-288	3.26465e-286	--	polyadenylation and cleavage factor homolog 4 [Elaeis guineensis]	Genetic Information Processing	Translation	ko03015//mRNA surveillance pathway	K14400	-	-	-
LOC105055178	2612	2528	2840	709	672	619	39.45	39.62	40.46	10.55	10.74	10.68	39.8433	10.6567	-1.90258	3.02273e-287	1.04827e-285	NRG2	BZIP transcription factor [Zea mays]	-	-	-	-	-	-	-
LOC105052741	5736	5317	5822	2308	2042	1985	298.83	287.42	286.06	118.42	112.59	118.15	290.77	116.387	-1.32095	3.51432e-287	1.21523e-285	SDH4	PREDICTED: succinate dehydrogenase subunit 4, mitochondrial [Elaeis guineensis]	-	-	-	-	-	-	-
LOC105048016	122	84	97	1434	1232	1246	4.2	3	3.15	48.57	44.84	48.96	3.45	47.4567	3.78194	3.69733e-287	1.27667e-285	At2g19810	PREDICTED: zinc finger CCCH domain-containing protein 2-like [Elaeis guineensis]	-	-	-	-	-	-	-
LOC105044224	2267	2141	2494	21	31	18	62.12	60.87	64.45	0.57	0.9	0.56	62.48	0.676667	-6.52881	6.94089e-287	2.39321e-285	SBT1.2	PREDICTED: subtilisin-like protease SBT1.2 [Elaeis guineensis]	-	-	-	-	-	GO:0016787//hydrolase activity	-
LOC105061460	34	24	25	2026	1795	1518	2.72	1.99	1.88	159.47	151.83	138.61	2.19667	149.97	6.09321	1.78767e-286	6.14613e-285	DIVARICATA	PREDICTED: transcription factor DIVARICATA-like [Elaeis guineensis]	-	-	-	-	-	-	-
LOC105046511	6049	6022	6590	2744	2527	2361	239.73	247.57	246.13	107.14	106.06	106.91	244.477	106.703	-1.19609	3.11511e-286	1.06946e-284	Smt1-1	PREDICTED: cycloartenol-C-24-methyltransferase 1 [Elaeis guineensis]	Metabolism;Metabolism;Metabolism	Global and overview maps;Global and overview maps;Lipid metabolism	ko01100//Metabolic pathways;ko01110//Biosynthesis of secondary metabolites;ko00100//Steroid biosynthesis	K00559;K00559;K00559	-	-	-
LOC105059131	987	988	1013	3154	2951	2860	36.66	38.08	35.49	115.39	116.02	121.38	36.7433	117.597	1.67829	4.18373e-286	1.43222e-284	PED1	PREDICTED: 3-ketoacyl-CoA thiolase 2, peroxisomal [Elaeis guineensis]	Metabolism;Metabolism;Cellular Processes;Metabolism;Metabolism;Metabolism;Metabolism;Metabolism	Global and overview maps;Global and overview maps;Transport and catabolism;Global and overview maps;Lipid metabolism;Lipid metabolism;Amino acid metabolism;Lipid metabolism	ko01100//Metabolic pathways;ko01110//Biosynthesis of secondary metabolites;ko04146//Peroxisome;ko01212//Fatty acid metabolism;ko00592//alpha-Linolenic acid metabolism;ko00071//Fatty acid degradation;ko00280//Valine, leucine and isoleucine degradation;ko01040//Biosynthesis of unsaturated fatty acids	K07513;K07513;K07513;K07513;K07513;K07513;K07513;K07513	-	GO:0016746//transferase activity, transferring acyl groups	-
LOC105040731	1619	1494	1661	216	171	165	31.59	30.24	30.56	4.15	3.53	3.68	30.7967	3.78667	-3.02377	6.10966e-285	2.08854e-283	--	PREDICTED: protein ENHANCED DISEASE RESISTANCE 4-like [Elaeis guineensis]	-	-	-	-	-	-	-
LOC105032465	1084	935	1069	3359	3022	2951	35.28	31.58	32.82	107.68	104.1	109.74	33.2267	107.173	1.68953	1.52917e-284	5.21989e-283	MST4	PREDICTED: sugar transport protein 13 [Elaeis guineensis]	-	-	-	-	-	-	-
LOC105032103	744	750	802	2646	2560	2293	20.75	21.51	21	73.28	76.6	74.18	21.0867	74.6867	1.82452	3.61482e-284	1.23218e-282	NHX2	PREDICTED: sodium/hydrogen exchanger 2 [Elaeis guineensis]	-	-	-	-	-	-	-
LOC105047067	956	906	967	3048	2846	2535	29.2	28.72	27.86	91.7	92.01	88.48	28.5933	90.73	1.6659	1.86905e-283	6.36196e-282	Os01g0505400	PREDICTED: 2-hydroxyacyl-CoA lyase-like [Elaeis guineensis]	Cellular Processes	Transport and catabolism	ko04146//Peroxisome	K12261	-	GO:0003824//catalytic activity;GO:0019842//vitamin binding	-
LOC105046449	544	486	565	2180	2072	1908	25.85	23.96	25.32	102.02	104.2	103.58	25.0433	103.267	2.04388	4.73332e-283	1.60886e-281	SCOA	PREDICTED: succinate--CoA ligase [ADP-forming] subunit alpha-2, mitochondrial [Elaeis guineensis]	Metabolism;Metabolism;Metabolism;Metabolism;Metabolism	Global and overview maps;Global and overview maps;Global and overview maps;Carbohydrate metabolism;Carbohydrate metabolism	ko01100//Metabolic pathways;ko01110//Biosynthesis of secondary metabolites;ko01200//Carbon metabolism;ko00020//Citrate cycle (TCA cycle);ko00640//Propanoate metabolism	K01899;K01899;K01899;K01899;K01899	GO:0043231//intracellular membrane-bounded organelle	GO:0004774//succinate-CoA ligase activity;GO:0032550//purine ribonucleoside binding;GO:0046912//transferase activity, transferring acyl groups, acyl groups converted into alkyl on transfer	GO:0006101//citrate metabolic process;GO:0006637//acyl-CoA metabolic process;GO:0043648//dicarboxylic acid metabolic process
LOC105052308	204	189	202	1556	1385	1256	11.46	11.02	10.7	86.09	82.35	80.62	11.06	83.02	2.90811	8.2679e-283	2.80628e-281	WRKY54	PREDICTED: probable WRKY transcription factor 67 [Elaeis guineensis]	-	-	-	-	-	-	-
LOC105056922	948	829	916	3105	3168	2746	20.42	18.55	18.63	65.94	72.28	67.66	19.2	68.6267	1.83766	9.68316e-283	3.28199e-281	SCL9	PREDICTED: scarecrow-like protein 9 [Elaeis guineensis]	-	-	-	-	-	-	-
LOC105058589	449	442	495	2045	1947	1738	12.75	13.03	13.23	57.02	58.32	56.27	13.0033	57.2033	2.13722	4.65397e-282	1.57518e-280	EREBP1	PREDICTED: ethylene-responsive transcription factor 1 isoform X1 [Elaeis guineensis]	-	-	-	-	-	-	-
LOC105041662	70	108	120	6727	6355	5733	3.71	5.94	6	351.07	356.4	347.08	5.21667	351.517	6.07432	7.00662e-282	2.3681e-280	AOC	PREDICTED: allene oxide cyclase, chloroplastic [Elaeis guineensis]	Metabolism;Metabolism;Metabolism	Global and overview maps;Global and overview maps;Lipid metabolism	ko01100//Metabolic pathways;ko01110//Biosynthesis of secondary metabolites;ko00592//alpha-Linolenic acid metabolism	K10525;K10525;K10525	-	GO:0003824//catalytic activity	-
LOC105034526	24	23	29	1997	1684	1714	0.75	0.75	0.86	61.63	55.85	61.36	0.786667	59.6133	6.24374	2.40307e-281	8.11045e-280	JGB	PREDICTED: protein JINGUBANG-like [Elaeis guineensis]	-	-	-	-	-	GO:0016740//transferase activity	-
LOC105040636	3378	3530	3729	1100	991	957	58.72	63.67	61.14	18.83	18.23	19.01	61.1767	18.69	-1.71071	3.07682e-281	1.03698e-279	UBP15	PREDICTED: ubiquitin carboxyl-terminal hydrolase 15-like [Elaeis guineensis]	-	-	-	-	-	-	-
LOC105060202	1713	1547	1760	237	235	191	57.86	54.22	56.06	7.88	8.4	7.37	56.0467	7.88333	-2.82975	4.51085e-281	1.51815e-279	PUB45	PREDICTED: U-box domain-containing protein 12 [Elaeis guineensis]	-	-	-	-	-	-	-
LOC105041244	2908	2811	3153	891	830	731	54.37	54.53	55.6	16.41	16.42	15.61	54.8333	16.1467	-1.76382	4.8543e-281	1.63144e-279	--	Vascular endothelial growth factor receptor 2 [Anthurium amnicola]	-	-	-	-	-	-	-
LOC105047601	2805	2633	2945	793	761	672	50.84	49.51	50.34	14.15	14.6	13.91	50.23	14.22	-1.82063	1.61865e-280	5.43237e-279	KPNB1	PREDICTED: importin subunit beta-1 [Elaeis guineensis]	Genetic Information Processing	Translation	ko03013//RNA transport	K14293	-	GO:0017016//Ras GTPase binding	-
LOC105040421	58	72	69	1251	1222	1129	2.7	3.47	3.02	57.27	60.11	59.95	3.06333	59.11	4.27023	2.48192e-280	8.31791e-279	ACO1	PREDICTED: 1-aminocyclopropane-1-carboxylate oxidase 1 [Elaeis guineensis]	Metabolism;Metabolism;Metabolism	Global and overview maps;Global and overview maps;Amino acid metabolism	ko01100//Metabolic pathways;ko01110//Biosynthesis of secondary metabolites;ko00270//Cysteine and methionine metabolism	K05933;K05933;K05933	-	-	-
LOC105050656	117	108	105	1288	1200	1133	3.25	3.1	2.73	35.18	35.15	35.84	3.02667	35.39	3.54754	1.3352e-279	4.46853e-278	GEK1	PREDICTED: D-aminoacyl-tRNA deacylase-like isoform X1 [Elaeis guineensis]	-	-	-	-	-	-	-
LOC105038826	143	138	189	1612	1328	1289	6.14	6.14	7.65	68.12	60.3	63.19	6.64333	63.87	3.26516	1.4618e-279	4.8854e-278	JGB	PREDICTED: protein JINGUBANG [Elaeis guineensis]	-	-	-	-	-	-	-
LOC105057957	2286	1993	2310	401	422	349	144.8	130.98	137.99	25.02	28.29	25.26	137.923	26.19	-2.39678	2.31942e-279	7.74079e-278	WLIM1	PREDICTED: LIM domain-containing protein WLIM1 [Elaeis guineensis]	-	-	-	-	-	-	-
LOC105038201	3154	3096	3442	6759	6400	5759	150.39	153.18	154.79	317.41	322.99	313.74	152.787	318.047	1.05772	5.74568e-279	1.91488e-277	HDT2	PREDICTED: histone deacetylase HDT2 [Elaeis guineensis]	-	-	-	-	-	-	-
LOC105039474	1779	1673	1912	309	287	234	63.37	61.6	64.19	10.7	10.72	9.49	63.0533	10.3033	-2.61346	9.34308e-279	3.10946e-277	BHLH48	PREDICTED: transcription factor bHLH48 isoform X1 [Elaeis guineensis]	-	-	-	-	-	-	-
LOC105050568	1796	1696	1843	270	267	187	48.9	47.91	47.32	7.24	7.69	5.82	48.0433	6.91667	-2.79619	3.43227e-278	1.14071e-276	RLP4	PREDICTED: probable LRR receptor-like serine/threonine-protein kinase At1g07560 [Phoenix dactylifera]	-	-	-	-	-	-	-
LOC105054258	1598	1598	1731	250	217	215	59.59	61.82	60.82	9.18	8.54	9.16	60.7433	8.96	-2.76116	4.96274e-278	1.64706e-276	At1g02270	PREDICTED: uncharacterized calcium-binding protein At1g02270 [Elaeis guineensis]	-	-	-	-	-	-	-
LOC105032401	3906	3428	3714	1050	933	927	145.97	132.93	130.9	38.65	36.9	39.58	136.6	38.3767	-1.83166	7.05667e-278	2.33877e-276	GAE6	PREDICTED: UDP-glucuronate 4-epimerase 6 [Elaeis guineensis]	Metabolism;Metabolism	Global and overview maps;Carbohydrate metabolism	ko01100//Metabolic pathways;ko00520//Amino sugar and nucleotide sugar metabolism	K08679;K08679	-	GO:0016854//racemase and epimerase activity;GO:0048037//cofactor binding	GO:0044238//primary metabolic process
LOC105041996	3949	3604	3977	1294	1080	1014	84.37	79.9	80.14	27.23	24.42	24.75	81.47	25.4667	-1.67766	8.00572e-278	2.64964e-276	SBT1.5	PREDICTED: subtilisin-like protease SBT1.5 [Elaeis guineensis]	-	-	-	-	-	GO:0070011//peptidase activity, acting on L-amino acid peptides	GO:0019538//protein metabolic process
LOC105033200	58	60	65	1297	1152	1109	5.07	5.44	5.36	111.65	106.57	110.75	5.29	109.657	4.37358	9.84855e-278	3.25134e-276	yoaA	PREDICTED: uncharacterized N-acetyltransferase p20-like [Phoenix dactylifera]	-	-	-	-	-	-	-
LOC105054536	151	168	168	1443	1275	1202	2.68	3.09	2.81	25.21	23.93	24.36	2.86	24.5	3.09869	9.8509e-278	3.25134e-276	WAV3	Zinc finger (C3HC4-type RING finger) family protein [Zea mays]	-	-	-	-	-	-	-
LOC105045095	147	104	131	1558	1261	1268	9.49	6.96	7.97	99.03	86.14	93.5	8.14	92.89	3.51242	1.00009e-277	3.29629e-276	PTI6	PREDICTED: LOW QUALITY PROTEIN: pathogenesis-related genes transcriptional activator PTI6-like [Elaeis guineensis]	Organismal Systems	Environmental adaptation	ko04626//Plant-pathogen interaction	K13434	-	-	-
LOC105044902	5345	5177	5683	2234	2139	1838	58.58	58.87	58.74	24.11	24.81	23.01	58.73	23.9767	-1.29247	1.11484e-277	3.66946e-276	SPK1	PREDICTED: guanine nucleotide exchange factor SPIKE 1 isoform X2 [Elaeis guineensis]	-	-	-	-	-	-	-
LOC105045014	69	78	58	1292	1192	1068	1.99	2.39	1.59	36.79	36.58	35.34	1.99	36.2367	4.18661	2.50682e-275	8.23978e-274	HCF107	PREDICTED: protein high chlorophyll fluorescent 107 isoform X1 [Elaeis guineensis]	-	-	-	-	GO:0009536//plastid;GO:0044446//intracellular organelle part	-	GO:0006351//transcription, DNA-templated;GO:0006396//RNA processing;GO:0009657//plastid organization;GO:0010468//regulation of gene expression;GO:0032268//regulation of cellular protein metabolic process;GO:0034660//ncRNA metabolic process;GO:0044085//cellular component biogenesis;GO:0044763//single-organism cellular process;GO:0044767//single-organism developmental process;GO:0051252//regulation…
LOC105054205	287	283	318	1705	1510	1463	12.74	13	13.35	69.82	66.6	69.63	13.03	68.6833	2.39812	8.9567e-274	2.93999e-272	AATP1	PREDICTED: AAA-ATPase ASD, mitochondrial-like [Elaeis guineensis]	-	-	-	-	-	GO:0032550//purine ribonucleoside binding	-
LOC105047865	39	55	51	1342	1183	1153	1.46	2.14	1.81	49.64	47.02	49.47	1.80333	48.71	4.75548	2.94532e-273	9.6546e-272	HSR4	PREDICTED: AAA-ATPase At3g50940-like [Elaeis guineensis]	-	-	-	-	-	-	-
LOC105048996	73	104	87	1254	1260	1120	1.4	2.07	1.57	23.67	25.56	24.52	1.68	24.5833	3.87115	1.5481e-272	5.06766e-271	CAMTA4	PREDICTED: calmodulin-binding transcription activator 4-like isoform X2 [Elaeis guineensis]	-	-	-	-	-	-	-
LOC105045901	79	66	105	1270	1278	1086	3.47	3	4.31	54.81	59.38	54.3	3.59333	56.1633	3.96623	2.08478e-272	6.81512e-271	DREB2A	PREDICTED: dehydration-responsive element-binding protein 2B isoform X1 [Elaeis guineensis]	-	-	-	-	-	-	-
LOC105058915	1779	1505	1785	217	211	197	45.08	39.57	42.66	5.42	5.66	5.7	42.4367	5.59333	-2.92353	3.55593e-272	1.16084e-270	At1g60630	PREDICTED: inactive leucine-rich repeat receptor-like serine/threonine-protein kinase At1g60630 [Elaeis guineensis]	-	-	-	-	GO:0016020//membrane	GO:0016772//transferase activity, transferring phosphorus-containing groups	GO:0006796//phosphate-containing compound metabolic process
LOC105041220	287	288	354	1781	1581	1573	8.37	8.72	9.72	51.15	48.8	52.48	8.93667	50.81	2.5073	8.03916e-272	2.61727e-270	--	PREDICTED: transmembrane protein 214-A-like [Musa acuminata subsp. malaccensis] [Musa acuminata]	-	-	-	-	-	-	-
LOC105051145	1384	1417	1613	3979	3832	3489	7.95	8.45	8.74	22.52	23.31	22.91	8.38	22.9133	1.45117	9.31654e-272	3.02901e-270	UPL1	PREDICTED: LOW QUALITY PROTEIN: E3 ubiquitin-protein ligase UPL2-like [Elaeis guineensis]	Genetic Information Processing	Folding, sorting and degradation	ko04120//Ubiquitin mediated proteolysis	K10592	-	-	-
LOC105055287	218	216	246	1501	1387	1284	6.05	6.13	6.34	41.38	40.96	40.41	6.17333	40.9167	2.72857	1.09332e-271	3.5498e-270	IDD5	PREDICTED: protein indeterminate-domain 5, chloroplastic-like isoform X1 [Elaeis guineensis]	-	-	-	-	-	-	-
LOC105035393	1491	1335	1442	130	115	121	37.77	35.09	34.45	3.24	3.08	3.5	35.77	3.27333	-3.44992	1.35004e-271	4.37738e-270	PIN1A	PREDICTED: probable auxin efflux carrier component 1c isoform X1 [Elaeis guineensis]	-	-	-	-	-	-	-
LOC105053820	2175	2361	2382	400	434	385	47.79	53.83	49.36	8.66	10.09	9.66	50.3267	9.47	-2.40989	9.4676e-271	3.06563e-269	JMJ706	PREDICTED: lysine-specific demethylase JMJ706-like [Elaeis guineensis]	-	-	-	-	-	-	-
LOC105053949	353	373	386	1870	1667	1643	20.88	22.9	21.54	108.95	104.37	111.05	21.7733	108.123	2.31204	1.73882e-270	5.62275e-269	UCH3	PREDICTED: ubiquitin carboxyl-terminal hydrolase 3 [Elaeis guineensis]	-	-	-	-	-	-	-
LOC105047278	2316	2129	2220	433	401	304	154	146.89	139.22	28.36	28.22	23.1	146.703	26.56	-2.46557	2.36354e-270	7.63255e-269	--	PREDICTED: protein E6 [Elaeis guineensis]	-	-	-	-	-	-	-
LOC105052092	19	19	28	2007	1873	1643	0.78	0.82	1.09	81.59	81.83	77.5	0.896667	80.3067	6.4848	3.4725e-270	1.11986e-268	Os11g0156000	PREDICTED: B3 domain-containing protein Os11g0156000-like isoform X1 [Elaeis guineensis]	-	-	-	-	-	-	-
LOC105035292	718	701	891	2824	2640	2489	50.51	51.16	59.11	195.64	196.54	200.03	53.5933	197.403	1.88102	4.8274e-270	1.55471e-268	OsI_35105	PREDICTED: pyruvate kinase 1, cytosolic [Elaeis guineensis]	Metabolism;Metabolism;Metabolism;Metabolism;Metabolism;Metabolism;Metabolism	Global and overview maps;Global and overview maps;Global and overview maps;Global and overview maps;Nucleotide metabolism;Carbohydrate metabolism;Carbohydrate metabolism	ko01100//Metabolic pathways;ko01110//Biosynthesis of secondary metabolites;ko01200//Carbon metabolism;ko01230//Biosynthesis of amino acids;ko00230//Purine metabolism;ko00010//Glycolysis / Gluconeogenesis;ko00620//Pyruvate metabolism	K00873;K00873;K00873;K00873;K00873;K00873;K00873	-	-	-
LOC105047527	195	217	213	1456	1489	1356	5.6	6.46	5.76	41.15	45.22	44.45	5.94	43.6067	2.87601	7.34224e-270	2.36146e-268	SLAH3	PREDICTED: S-type anion channel SLAH2-like [Elaeis guineensis]	-	-	-	-	-	-	-
LOC105046188	1662	1513	1720	236	242	208	38.53	36.4	37.61	5.39	5.94	5.51	37.5133	5.61333	-2.74047	8.18186e-270	2.62797e-268	IMK3	PREDICTED: probably inactive leucine-rich repeat receptor-like protein kinase IMK2 [Elaeis guineensis]	-	-	-	-	-	-	-
MSTRG.11369	707	739	759	2571	2424	2339	12.7	13.82	12.82	45.51	46.18	47.99	13.1133	46.56	1.82806	9.82358e-270	3.15105e-268	SPBC2A9.03	uncharacterized WD repeat-containing protein C2A9.03 isoform X1 [Elaeis guineensis]	-	-	-	-	-	-	-
LOC105056603	144	100	119	1303	1223	1173	5.49	3.96	4.28	48.93	49.35	51.09	4.57667	49.79	3.44349	6.70339e-269	2.14733e-267	At3g47520	PREDICTED: malate dehydrogenase, chloroplastic [Elaeis guineensis]	Metabolism;Metabolism;Metabolism;Metabolism;Metabolism;Metabolism;Metabolism;Metabolism	Global and overview maps;Global and overview maps;Global and overview maps;Amino acid metabolism;Carbohydrate metabolism;Energy metabolism;Carbohydrate metabolism;Carbohydrate metabolism	ko01100//Metabolic pathways;ko01110//Biosynthesis of secondary metabolites;ko01200//Carbon metabolism;ko00270//Cysteine and methionine metabolism;ko00620//Pyruvate metabolism;ko00710//Carbon fixation in photosynthetic organisms;ko00630//Glyoxylate and dicarboxylate metabolism;ko00020//Citrate cycle (TCA cycle)	K00026;K00026;K00026;K00026;K00026;K00026;K00026;K00026	GO:0005576//extracellular region;GO:0009526//plastid envelope;GO:0009532//plastid stroma;GO:0031090//organelle membrane	GO:0016615//malate dehydrogenase activity	GO:0005975//carbohydrate metabolic process;GO:0006101//citrate metabolic process;GO:0043648//dicarboxylic acid metabolic process
LOC105050199	1642	1587	1793	285	260	225	26.28	25.54	26.5	4.91	4.56	4.27	26.1067	4.58	-2.511	1.03847e-268	3.32214e-267	PIRL4	PREDICTED: plant intracellular Ras-group-related LRR protein 4-like isoform X1 [Elaeis guineensis]	-	-	-	-	-	-	-
LOC105047189	1733	1708	1968	310	297	234	48.26	49.36	51.69	8.5	8.75	7.45	49.77	8.23333	-2.59573	1.61639e-268	5.16404e-267	At2g42960	PREDICTED: probable receptor-like protein kinase At2g42960 [Elaeis guineensis]	-	-	-	-	-	GO:0004672//protein kinase activity;GO:0032550//purine ribonucleoside binding	GO:0006464//cellular protein modification process;GO:0006796//phosphate-containing compound metabolic process
LOC105038308	316	281	322	1812	1558	1450	17.86	16.48	17.16	100.84	93.18	93.61	17.1667	95.8767	2.48157	2.17787e-268	6.94857e-267	NHL1	PREDICTED: NDR1/HIN1-like protein 12 [Elaeis guineensis]	-	-	-	-	-	-	-
LOC105034144	1772	1795	1845	332	273	254	59.79	62.84	58.71	11.03	9.75	9.79	60.4467	10.19	-2.56851	4.05338e-268	1.29152e-266	SQD1	PREDICTED: UDP-sulfoquinovose synthase, chloroplastic [Elaeis guineensis]	Metabolism;Metabolism	Carbohydrate metabolism;Lipid metabolism	ko00520//Amino sugar and nucleotide sugar metabolism;ko00561//Glycerolipid metabolism	K06118;K06118	-	-	-
LOC105037844	40	34	48	1362	1249	1120	3.3	2.91	3.74	110.71	109.1	105.61	3.31667	108.473	5.03146	7.4048e-268	2.35624e-266	--	Methyltransferase type 11 [Corchorus olitorius]	-	-	-	-	-	-	-
LOC105048122	502	462	486	2033	2021	1828	25.36	24.21	23.15	101.14	108.05	105.5	24.24	104.897	2.11351	9.83424e-268	3.12515e-266	MBF1B	PREDICTED: multiprotein-bridging factor 1b [Elaeis guineensis]	-	-	-	-	-	GO:0003677//DNA binding	-
LOC105037120	21	27	29	1674	1585	1464	1.07	1.43	1.4	84.28	85.75	85.5	1.3	85.1767	6.03387	1.87887e-267	5.9628e-266	NAC048	PREDICTED: NAC domain-containing protein 48 [Elaeis guineensis]	-	-	-	-	-	-	GO:0010467//gene expression;GO:0034645//cellular macromolecule biosynthetic process
LOC105046331	3913	3868	4278	1472	1420	1290	282.24	289.49	291.02	104.57	108.4	106.31	287.583	106.427	-1.43412	9.95902e-267	3.15642e-265	--	PREDICTED: universal stress protein PHOS32 [Elaeis guineensis]	-	-	-	-	-	-	-
LOC105049146	104	103	104	1237	1123	1055	2.53	2.6	2.39	29.66	28.93	29.34	2.50667	29.31	3.54755	4.26166e-266	1.3489e-264	DDB_G0274487	PREDICTED: CTL-like protein DDB_G0274487 [Elaeis guineensis]	-	-	-	-	-	-	-
LOC105033139	6887	6764	7411	3367	3136	2932	116.39	118.61	118.05	56.17	56.28	56.89	117.683	56.4467	-1.05995	6.19118e-266	1.95705e-264	CESA8	PREDICTED: probable cellulose synthase A catalytic subunit 8 [UDP-forming] [Elaeis guineensis]	-	-	-	-	GO:0031224//intrinsic component of membrane	GO:0016759//cellulose synthase activity;GO:0046914//transition metal ion binding	GO:0030243//cellulose metabolic process;GO:0045229//external encapsulating structure organization
LOC105059896	29	38	32	1426	1377	1197	1.36	1.85	1.41	65.78	68.26	64.04	1.54	66.0267	5.42205	1.16319e-263	3.66718e-262	10HGO	PREDICTED: probable cinnamyl alcohol dehydrogenase 5 isoform X1 [Elaeis guineensis]	Metabolism;Metabolism;Metabolism	Global and overview maps;Global and overview maps;Biosynthesis of other secondary metabolites	ko01100//Metabolic pathways;ko01110//Biosynthesis of secondary metabolites;ko00940//Phenylpropanoid biosynthesis	K00083;K00083;K00083	-	GO:0003824//catalytic activity;GO:0043169//cation binding	GO:0044710//single-organism metabolic process
LOC105048497	1324	1317	1356	124	102	103	50.25	51.87	48.54	4.64	4.1	4.47	50.22	4.40333	-3.51159	2.19596e-263	6.91408e-262	MAN1	PREDICTED: mannan endo-1,4-beta-mannosidase 1 [Elaeis guineensis]	Metabolism	Carbohydrate metabolism	ko00051//Fructose and mannose metabolism	K19355	-	-	-
LOC105060883	25	39	25	1508	1372	1358	2.79	4.52	2.63	165.78	162.08	173.19	3.31333	167.017	5.65556	6.53824e-263	2.05589e-261	--	PREDICTED: Bowman-Birk type trypsin inhibitor-like [Elaeis guineensis]	-	-	-	-	-	-	-
LOC105054092	1370	1290	1526	140	137	135	74.51	72.8	78.27	7.5	7.89	8.39	75.1933	7.92667	-3.24582	8.64308e-263	2.71418e-261	--	PREDICTED: mavicyanin-like [Elaeis guineensis]	-	-	-	-	-	-	-
LOC105044034	1364	1506	1643	151	145	115	38.75	44.27	43.94	4.24	4.38	3.72	42.32	4.11333	-3.36296	1.57989e-262	4.9548e-261	CNR13	PREDICTED: cell number regulator 13 [Elaeis guineensis]	-	-	-	-	-	-	-
LOC105053992	186	168	201	1522	1264	1248	9.89	9.27	10.08	79.68	71.11	75.79	9.74667	75.5267	2.95401	1.81942e-262	5.69856e-261	SPL7	PREDICTED: squamosa promoter-binding-like protein 7 [Elaeis guineensis]	-	-	-	-	-	-	-
LOC105052192	1702	1783	1836	29	26	24	145.77	158.46	148.31	2.45	2.36	2.35	150.847	2.38667	-5.98194	8.21449e-262	2.56947e-260	CUR09	PREDICTED: mannose-specific lectin-like [Elaeis guineensis]	-	-	-	-	-	-	-
LOC105060755	179	183	202	1506	1285	1195	10.82	11.48	11.52	89.69	82.24	82.56	11.2733	84.83	2.91166	9.01602e-262	2.81651e-260	XERICO	PREDICTED: probable E3 ubiquitin-protein ligase XERICO [Elaeis guineensis]	-	-	-	-	-	-	-
LOC105041773	2569	2465	2708	726	610	630	85.83	85.45	85.33	23.89	21.57	24.05	85.5367	23.17	-1.88428	1.33763e-261	4.17317e-260	SLD1	PREDICTED: acyl-lipid (9-3)-desaturase-like [Elaeis guineensis]	-	-	-	-	-	GO:0016705//oxidoreductase activity, acting on paired donors, with incorporation or reduction of molecular oxygen;GO:0046906//tetrapyrrole binding	GO:0006631//fatty acid metabolic process
MSTRG.16246	2946	2829	3037	924	875	783	28.27	28.17	27.48	8.73	8.89	8.58	27.9733	8.73333	-1.67945	2.70782e-261	8.4369e-260	--	-	-	-	-	-	-	-	-
LOC105032513	1906	1924	2082	406	400	370	54.78	57.38	56.44	11.49	12.17	12.15	56.2	11.9367	-2.23517	1.1917e-260	3.70822e-259	At5g03250	PREDICTED: BTB/POZ domain-containing protein At5g03250-like [Elaeis guineensis]	-	-	-	-	-	-	-
LOC105043959	2285	2194	2418	21	21	15	35.82	35.68	35.75	0.32	0.35	0.27	35.75	0.313333	-6.8341	1.5937e-260	4.95268e-259	CSLD2	PREDICTED: cellulose synthase-like protein D2 [Elaeis guineensis]	-	-	-	-	GO:0031224//intrinsic component of membrane	GO:0016759//cellulose synthase activity	GO:0030243//cellulose metabolic process
LOC105057231	2051	1860	2089	437	408	366	69	64.93	66.28	14.48	14.53	14.07	66.7367	14.36	-2.21642	2.88616e-260	8.95757e-259	At3g55350	PREDICTED: protein ALP1-like [Elaeis guineensis]	-	-	-	-	-	-	-
LOC105043196	404	368	354	1841	1795	1661	9.23	8.72	7.63	41.42	43.39	43.35	8.52667	42.72	2.32486	1.07057e-259	3.31834e-258	WAV3	PREDICTED: uncharacterized protein LOC105043196 [Elaeis guineensis]	-	-	-	-	-	-	-
LOC105054551	2216	2054	2389	513	516	451	63.79	61.33	64.84	14.55	15.71	14.82	63.32	15.0267	-2.07514	1.70657e-259	5.28285e-258	--	uncharacterized LOC103643836 [Zea mays]	-	-	-	-	-	-	-
LOC105051075	1553	1602	1720	4098	3898	3526	31.02	33.19	32.4	80.6	82.39	80.46	32.2033	81.15	1.33338	2.02177e-259	6.25051e-258	CD4B	PREDICTED: ATP-dependent Clp protease ATP-binding subunit ClpA homolog CD4B, chloroplastic [Elaeis guineensis]	-	-	-	-	-	-	-
LOC105046415	4451	4385	4946	1690	1655	1564	42.81	43.77	44.87	16.01	16.85	17.19	43.8167	16.6833	-1.39307	2.47112e-259	7.62985e-258	CALS7	PREDICTED: callose synthase 7-like isoform X1 [Elaeis guineensis]	-	-	-	-	-	-	-
LOC105051406	64	65	62	1150	1181	1039	2.54	2.66	2.32	44.83	49.49	47.02	2.50667	47.1133	4.23229	2.99067e-259	9.22212e-258	BHLH128	PREDICTED: transcription factor bHLH129 isoform X1 [Elaeis guineensis]	-	-	-	-	-	-	-
LOC105035781	16	19	19	2193	2055	1911	0.42	0.52	0.47	57.07	57.47	57.69	0.47	57.41	6.9325	4.83893e-259	1.49023e-257	PAL	PREDICTED: phenylalanine ammonia-lyase-like [Elaeis guineensis]	Metabolism;Metabolism;Metabolism;Metabolism	Global and overview maps;Global and overview maps;Biosynthesis of other secondary metabolites;Amino acid metabolism	ko01100//Metabolic pathways;ko01110//Biosynthesis of secondary metabolites;ko00940//Phenylpropanoid biosynthesis;ko00360//Phenylalanine metabolism	K10775;K10775;K10775;K10775	-	-	-
LOC105038034	15	22	19	2139	1992	1788	0.64	0.97	0.76	89.93	90	87.21	0.79	89.0467	6.81657	1.09901e-258	3.38025e-257	ERF110	PREDICTED: ethylene-responsive transcription factor ABR1-like [Elaeis guineensis]	-	-	-	-	-	-	-
LOC105033242	1459	1320	1400	51	31	50	102.95	96.64	93.17	3.54	2.32	4.03	97.5867	3.29667	-4.8876	1.71668e-258	5.27324e-257	--	PREDICTED: arabinogalactan protein 1-like [Elaeis guineensis]	-	-	-	-	-	-	-
LOC105053768	2122	2104	2306	519	397	384	57.66	59.32	59.09	13.89	11.42	11.92	58.69	12.41	-2.24161	2.43222e-258	7.46162e-257	CRSP	PREDICTED: LOW QUALITY PROTEIN: CO(2)-response secreted protease [Elaeis guineensis]	-	-	-	-	-	-	-
LOC105033666	3626	3410	3726	1301	1162	1031	148.55	144.96	143.97	52.49	50.39	48.26	145.827	50.38	-1.53333	4.36421e-258	1.33715e-256	CPK6	PREDICTED: calcium-dependent protein kinase 26 [Elaeis guineensis]	Organismal Systems	Environmental adaptation	ko04626//Plant-pathogen interaction	K13412	-	GO:0004672//protein kinase activity;GO:0032550//purine ribonucleoside binding;GO:0046872//metal ion binding	GO:0006464//cellular protein modification process;GO:0006796//phosphate-containing compound metabolic process
LOC105050144	170	154	175	1400	1211	1132	12.45	11.7	12.08	100.95	93.84	94.69	12.0767	96.4933	2.99821	1.08053e-257	3.30641e-256	ERF011	PREDICTED: ethylene-responsive transcription factor ERF011 [Elaeis guineensis]	-	-	-	-	-	-	-
LOC105059850	2485	2430	2760	729	612	569	44.54	45.19	46.65	12.87	11.61	11.65	45.46	12.0433	-1.91636	1.09951e-257	3.36018e-256	AGO2	PREDICTED: protein argonaute 2-like [Elaeis guineensis]	-	-	-	-	-	-	-
LOC105044371	2459	2269	2644	661	624	560	115	110.1	116.62	30.44	30.89	29.92	113.907	30.4167	-1.90492	1.70976e-257	5.21849e-256	SDIR1	PREDICTED: E3 ubiquitin-protein ligase SDIR1 [Elaeis guineensis]	-	-	-	-	-	-	-
LOC105042669	1387	1422	1600	193	172	163	28.67	30.5	31.19	3.93	3.76	3.85	30.12	3.84667	-2.96904	4.37854e-257	1.3347e-255	--	Ankyrin and armadillo repeat-containing protein [Anthurium amnicola]	-	-	-	-	-	-	-
LOC105039559	750	759	807	2537	2350	2206	25.43	26.71	25.81	84.73	84.34	85.47	25.9833	84.8467	1.70727	4.47331e-257	1.36186e-255	ADNT1	PREDICTED: mitochondrial adenine nucleotide transporter ADNT1 [Elaeis guineensis]	-	-	-	-	-	-	-
LOC105039360	338	316	332	1652	1605	1442	17.74	17.21	16.44	85.42	89.18	86.49	17.13	87.03	2.34499	6.44788e-257	1.9605e-255	PYL3	PREDICTED: abscisic acid receptor PYL8-like [Elaeis guineensis]	Environmental Information Processing;Environmental Information Processing	Signal transduction;Signal transduction	ko04075//Plant hormone signal transduction;ko04016//MAPK signaling pathway - plant	K14496;K14496	-	-	-
LOC105033977	5485	5345	5906	2305	2294	2089	110.9	112.12	112.61	45.9	49.09	48.26	111.877	47.75	-1.22834	7.85226e-257	2.38448e-255	EBF2	PREDICTED: EIN3-binding F-box protein 1-like [Elaeis guineensis]	Environmental Information Processing;Environmental Information Processing	Signal transduction;Signal transduction	ko04075//Plant hormone signal transduction;ko04016//MAPK signaling pathway - plant	K14515;K14515	-	-	-
LOC105053802	1505	1458	1568	216	152	178	64.57	64.91	63.45	9.13	6.9	8.73	64.31	8.25333	-2.96199	8.0821e-257	2.44969e-255	At5g03810	PREDICTED: GDSL esterase/lipase At5g03810-like [Elaeis guineensis]	-	-	-	-	-	GO:0016787//hydrolase activity	-
LOC105036201	1260	1313	1418	107	100	115	63.27	68.41	67.15	5.29	5.31	6.6	66.2767	5.73333	-3.53105	8.08748e-257	2.44969e-255	--	Terminal uridylyltransferase 7 [Anthurium amnicola]	-	-	-	-	-	-	-
LOC105041309	2408	2237	2529	609	606	556	44.8	43.21	44.4	11.15	11.91	11.83	44.1367	11.63	-1.92413	1.15144e-256	3.48329e-255	At1g53430	PREDICTED: probable LRR receptor-like serine/threonine-protein kinase At1g53440 isoform X1 [Elaeis guineensis]	-	-	-	-	-	-	-
LOC105046054	2076	2087	2293	511	497	443	46.68	48.67	48.99	11.35	11.97	11.44	48.1133	11.5867	-2.05397	6.99591e-256	2.11103e-254	GAUT7	PREDICTED: probable galacturonosyltransferase 7 isoform X1 [Elaeis guineensis]	Metabolism	Carbohydrate metabolism	ko00520//Amino sugar and nucleotide sugar metabolism	K13648	-	-	-
LOC105050621	1866	1764	1981	389	351	280	71.22	69.86	71.31	14.62	14.18	12.21	70.7967	13.67	-2.37267	1.59568e-255	4.80893e-254	AGPP	PREDICTED: glucose-1-phosphate adenylyltransferase small subunit, chloroplastic/amyloplastic-like [Elaeis guineensis]	Metabolism;Metabolism;Metabolism;Metabolism	Global and overview maps;Global and overview maps;Carbohydrate metabolism;Carbohydrate metabolism	ko01100//Metabolic pathways;ko01110//Biosynthesis of secondary metabolites;ko00520//Amino sugar and nucleotide sugar metabolism;ko00500//Starch and sucrose metabolism	K00975;K00975;K00975;K00975	GO:0009536//plastid	GO:0070566//adenylyltransferase activity	GO:0005977//glycogen metabolic process;GO:0005982//starch metabolic process
LOC105047822	1787	1718	1978	367	350	300	105.17	104.91	109.79	21.27	21.8	20.17	106.623	21.08	-2.33858	2.61271e-255	7.86409e-254	SPX1	PREDICTED: SPX domain-containing protein 1 [Elaeis guineensis]	-	-	-	-	GO:0043231//intracellular membrane-bounded organelle	-	-
LOC105041714	3140	3121	3379	900	970	825	91.01	95.41	93.02	25.76	29.18	27	93.1467	27.3133	-1.7699	8.59993e-255	2.58527e-253	SKIP11	PREDICTED: F-box/kelch-repeat protein At1g74510-like [Elaeis guineensis]	-	-	-	-	-	-	-
LOC105051946	1423	1210	1336	82	67	55	132.73	117.11	117.53	7.53	6.61	5.86	122.457	6.66667	-4.19916	1.42401e-254	4.27542e-253	RALFL34	PREDICTED: protein RALF-like 34 [Elaeis guineensis]	-	-	-	-	-	-	-
LOC105034615	3977	3863	4234	1571	1484	1305	62.83	63.32	63.09	24.44	24.81	23.56	63.08	24.27	-1.37801	3.36203e-254	1.00815e-252	--	PHD finger protein At2g01810 [Anthurium amnicola]	-	-	-	-	-	-	-
LOC105052881	1414	1357	1496	40	35	28	43.68	43.5	43.59	1.22	1.14	0.99	43.59	1.11667	-5.28673	4.43608e-254	1.32855e-252	GALS1	PREDICTED: galactan beta-1,4-galactosyltransferase GALS1-like [Elaeis guineensis]	-	-	-	-	-	-	-
LOC105059614	27	24	25	1568	1436	1469	0.67	0.62	0.58	38.21	37.6	41.53	0.623333	39.1133	5.97151	5.5323e-254	1.65478e-252	NCED	PREDICTED: 9-cis-epoxycarotenoid dioxygenase, chloroplastic [Elaeis guineensis]	Metabolism;Metabolism;Metabolism	Global and overview maps;Global and overview maps;Metabolism of terpenoids and polyketides	ko01100//Metabolic pathways;ko01110//Biosynthesis of secondary metabolites;ko00906//Carotenoid biosynthesis	K09840;K09840;K09840	-	-	-
LOC105038446	303	307	380	1708	1579	1491	9.22	9.7	10.91	51.2	50.87	51.85	9.94333	51.3067	2.36734	7.24016e-254	2.16292e-252	PDC1	PREDICTED: pyruvate decarboxylase 1 [Elaeis guineensis]	Metabolism;Metabolism;Metabolism	Global and overview maps;Global and overview maps;Carbohydrate metabolism	ko01100//Metabolic pathways;ko01110//Biosynthesis of secondary metabolites;ko00010//Glycolysis / Gluconeogenesis	K01568;K01568;K01568	-	GO:0016830//carbon-carbon lyase activity;GO:0019842//vitamin binding	-
LOC105047201	47	48	48	1156	1145	1044	1.12	1.3	1.17	27.96	29.26	28.22	1.19667	28.48	4.57286	8.5205e-254	2.54223e-252	EIL3	PREDICTED: ETHYLENE INSENSITIVE 3-like 3 protein [Elaeis guineensis]	Environmental Information Processing;Environmental Information Processing	Signal transduction;Signal transduction	ko04075//Plant hormone signal transduction;ko04016//MAPK signaling pathway - plant	K14514;K14514	-	-	-
LOC105034692	3217	3010	3393	1113	1019	933	172.07	167.06	171.16	58.63	57.69	57.02	170.097	57.78	-1.55771	1.32732e-253	3.95535e-252	CM2	PREDICTED: chorismate mutase 2 [Elaeis guineensis]	Metabolism;Metabolism;Metabolism;Metabolism	Global and overview maps;Global and overview maps;Global and overview maps;Amino acid metabolism	ko01100//Metabolic pathways;ko01110//Biosynthesis of secondary metabolites;ko01230//Biosynthesis of amino acids;ko00400//Phenylalanine, tyrosine and tryptophan biosynthesis	K01850;K01850;K01850;K01850	-	-	GO:0019752//carboxylic acid metabolic process
LOC105056965	125	125	163	1234	1206	1109	4.37	4.54	5.38	42.52	44.66	44.33	4.76333	43.8367	3.20209	2.85055e-253	8.48393e-252	MES10	PREDICTED: putative methylesterase 11, chloroplastic [Elaeis guineensis]	-	-	-	-	-	-	-
LOC105050243	1239	1243	1278	59	54	55	42.5	44.24	41.35	1.99	1.96	2.16	42.6967	2.03667	-4.38984	9.4299e-253	2.80308e-251	At1g74320	PREDICTED: probable choline kinase 2 [Elaeis guineensis]	Metabolism;Metabolism	Global and overview maps;Lipid metabolism	ko01100//Metabolic pathways;ko00564//Glycerophospholipid metabolism	K14156;K14156	-	-	-
LOC105054757	25	38	35	1400	1204	1215	1.53	2.41	2.02	84.43	78.03	85	1.98667	82.4867	5.37574	1.75804e-252	5.21938e-251	ERF2	PREDICTED: ethylene-responsive transcription factor 1A-like [Elaeis guineensis]	-	-	-	-	-	-	-
LOC114913701	1332	1229	1309	56	56	79	84.21	80.62	78.05	3.49	3.75	5.71	80.96	4.31667	-4.22922	1.81704e-252	5.38784e-251	--	-	-	-	-	-	-	-	-
LOC105042430	1464	1509	1697	230	207	206	43.91	46.95	47.99	6.79	6.57	7.06	46.2833	6.80667	-2.76547	2.51875e-252	7.45929e-251	NSL1	PREDICTED: MACPF domain-containing protein NSL1 isoform X1 [Elaeis guineensis]	-	-	-	-	-	-	-
MSTRG.5281	1890	1806	1913	4416	4309	3914	15.97	15.83	15.25	36.75	38.54	37.79	15.6833	37.6933	1.26508	6.44723e-252	1.90699e-250	--	bifunctional epoxide hydrolase 2-like isoform X2 [Elaeis guineensis]	-	-	-	-	-	-	-
LOC105036311	156	182	175	1441	1224	1162	9.21	11.15	9.75	83.81	76.5	78.4	10.0367	79.57	2.98694	7.05301e-252	2.0836e-250	SRP	PREDICTED: stress-related protein [Elaeis guineensis]	-	-	-	-	-	-	-
LOC105045104	67	48	60	1126	1083	1005	1.17	0.86	0.99	19.41	20.06	20.05	1.00667	19.84	4.30075	1.70004e-251	5.01607e-250	ALA1	PREDICTED: phospholipid-transporting ATPase 1 isoform X2 [Elaeis guineensis]	-	-	-	-	GO:0031224//intrinsic component of membrane	GO:0003824//catalytic activity;GO:0005548//phospholipid transporter activity;GO:0008324//cation transmembrane transporter activity;GO:0032550//purine ribonucleoside binding;GO:0046872//metal ion binding	GO:0006605//protein targeting;GO:0006812//cation transport;GO:0009891//positive regulation of biosynthetic process;GO:0015914//phospholipid transport;GO:0043067//regulation of programmed cell death
LOC105057439	1021	1071	1123	3108	2885	2666	17.67	19.24	18.34	52.99	52.85	52.73	18.4167	52.8567	1.52107	9.59526e-251	2.82765e-249	TPR1	PREDICTED: protein TPR1-like isoform X1 [Elaeis guineensis]	-	-	-	-	-	-	-
LOC105033782	2163	2079	2304	555	539	475	44.65	44.7	44.8	11.37	11.81	11.22	44.7167	11.4667	-1.96337	1.87878e-250	5.5298e-249	SBT2.2	PREDICTED: subtilisin-like protease SBT2.2 isoform X1 [Elaeis guineensis]	-	-	-	-	-	-	-
LOC105045288	3258	3138	3431	1138	1095	988	173.5	173.08	171.91	59.97	61.82	60.39	172.83	60.7267	-1.50895	2.01589e-250	5.92607e-249	--	PREDICTED: prostatic spermine-binding protein-like isoform X1 [Elaeis guineensis]	-	-	-	-	-	-	-
MSTRG.9987	1936	1832	1995	4553	4099	3847	61.57	60.45	59.84	142.61	137.97	139.78	60.62	140.12	1.2088	2.58315e-250	7.58433e-249	EIF5	Eukaryotic translation initiation factor 5 [Ananas comosus]	Genetic Information Processing	Translation	ko03013//RNA transport	K03262	-	-	-
LOC105058978	1266	1147	1372	102	100	91	33.12	30.73	33.45	2.9	2.77	2.57	32.4333	2.74667	-3.56172	3.4208e-250	1.00314e-248	--	Vacuolar protein-sorting protein BRO1 [Anthurium amnicola]	-	-	-	-	-	-	-
LOC105053121	3431	3450	3785	1251	1192	1111	67.86	70.88	70.65	24.51	24.99	25.22	69.7967	24.9067	-1.48663	6.59665e-250	1.93208e-248	KIN7D	PREDICTED: kinesin-like protein KIN-7D, chloroplastic [Elaeis guineensis]	-	-	-	-	GO:0005875//microtubule associated complex	GO:0003774//motor activity;GO:0015631//tubulin binding;GO:0032550//purine ribonucleoside binding	GO:0007017//microtubule-based process
LOC105036399	1302	1221	1433	132	141	115	89.28	86.87	92.67	8.91	10.23	9.01	89.6067	9.38333	-3.25543	8.31539e-250	2.43251e-248	PDCB1	PREDICTED: PLASMODESMATA CALLOSE-BINDING PROTEIN 3-like [Elaeis guineensis]	-	-	-	-	-	-	-
LOC105057966	1549	1285	1447	147	113	109	68.67	59.11	60.51	6.42	5.3	5.52	62.7633	5.74667	-3.44912	1.52288e-249	4.44945e-248	CYCD1-1	PREDICTED: cyclin-D2-1-like isoform X1 [Elaeis guineensis]	-	-	-	-	-	-	-
LOC105047028	240	236	287	1484	1381	1294	6.59	6.73	7.43	40.14	40.15	40.61	6.91667	40.3	2.54263	1.57068e-249	4.5835e-248	HDA6	PREDICTED: histone deacetylase 6-like [Elaeis guineensis]	-	-	-	-	-	-	-
LOC105035148	1259	1257	1274	91	84	52	72.9	75.52	69.57	5.19	5.15	3.44	72.6633	4.59333	-3.98361	4.30388e-249	1.25442e-247	DGAT3	BnaC08g46660D [Brassica napus]	Metabolism;Metabolism	Global and overview maps;Lipid metabolism	ko01100//Metabolic pathways;ko00561//Glycerolipid metabolism	K22849;K22849	-	-	-
LOC105043635	2821	2675	2764	713	730	671	89.3	87.86	82.52	22.23	24.46	24.27	86.56	23.6533	-1.87166	1.15901e-248	3.37308e-247	Gyg1	OSIGBa0143N19.10 [Oryza sativa Indica Group]	-	-	-	-	-	-	-
LOC105044742	663	734	729	2555	2309	2151	25.87	29.7	26.81	98.36	95.55	96.08	27.46	96.6633	1.81564	1.16012e-248	3.37308e-247	DREB2B	PREDICTED: dehydration-responsive element-binding protein 2B isoform X1 [Elaeis guineensis]	-	-	-	-	-	-	-
LOC105059219	555	530	593	2162	1935	1787	20.13	19.95	20.29	77.24	74.29	74.07	20.1233	75.2	1.90186	1.60553e-248	4.66248e-247	OsI_35105	PREDICTED: pyruvate kinase 1, cytosolic-like [Elaeis guineensis]	Metabolism;Metabolism;Metabolism;Metabolism;Metabolism;Metabolism;Metabolism	Global and overview maps;Global and overview maps;Global and overview maps;Global and overview maps;Nucleotide metabolism;Carbohydrate metabolism;Carbohydrate metabolism	ko01100//Metabolic pathways;ko01110//Biosynthesis of secondary metabolites;ko01200//Carbon metabolism;ko01230//Biosynthesis of amino acids;ko00230//Purine metabolism;ko00010//Glycolysis / Gluconeogenesis;ko00620//Pyruvate metabolism	K00873;K00873;K00873;K00873;K00873;K00873;K00873	-	-	-
LOC105041113	416	371	406	1783	1647	1552	13.05	12.08	12.03	55.16	54.75	55.67	12.3867	55.1933	2.15571	6.07803e-248	1.76292e-246	Os11g0547000	PREDICTED: adagio-like protein 3 [Elaeis guineensis]	Organismal Systems	Environmental adaptation	ko04712//Circadian rhythm - plant	K12116	-	-	-
LOC105046304	1174	1187	1299	83	91	66	20.87	21.89	21.77	1.45	1.71	1.34	21.51	1.5	-3.84197	9.21532e-248	2.66965e-246	--	Glutathione transport system permease protein gsiD [Anthurium amnicola]	-	-	-	-	-	-	GO:0006139//nucleobase-containing compound metabolic process;GO:0044260//cellular macromolecule metabolic process;GO:0044710//single-organism metabolic process;GO:0044763//single-organism cellular process
LOC105054127	1286	1228	1370	135	138	130	57.8	57.27	58.07	5.98	6.56	6.68	57.7133	6.40667	-3.17126	1.40652e-247	4.06973e-246	RBL1	PREDICTED: RHOMBOID-like protein 3 [Elaeis guineensis]	-	-	-	-	-	-	-
LOC105035238	493	513	536	2082	1863	1859	30.43	32.82	31.21	126.5	121.56	131.01	31.4867	126.357	2.00469	1.81665e-247	5.25008e-246	FDX3	PREDICTED: ferredoxin, root R-B1-like [Elaeis guineensis]	Metabolism	Energy metabolism	ko00195//Photosynthesis	K02639	-	-	-
LOC105043139	1531	1498	1593	262	214	221	58.83	59.73	57.73	9.92	8.7	9.7	58.7633	9.44	-2.63806	2.05211e-247	5.92339e-246	UGT92A1	PREDICTED: UDP-glycosyltransferase 92A1-like [Elaeis guineensis]	-	-	-	-	-	GO:0016740//transferase activity	-
LOC105050826	5656	5265	5771	13	11	5	326.1	314.97	313.8	0.74	0.67	0.33	318.29	0.58	-9.10007	7.18802e-246	2.07231e-244	XTH22	PREDICTED: xyloglucan endotransglucosylase/hydrolase protein 22 [Elaeis guineensis]	Environmental Information Processing	Signal transduction	ko04075//Plant hormone signal transduction	K14504	GO:0005576//extracellular region;GO:0030312//external encapsulating structure	GO:0016758//transferase activity, transferring hexosyl groups;GO:0016787//hydrolase activity	GO:0044042//glucan metabolic process;GO:0045229//external encapsulating structure organization
LOC105047696	1465	1311	1510	177	165	180	42.27	39.25	41.09	5.03	5.04	5.93	40.87	5.33333	-2.93793	1.53691e-245	4.42559e-244	--	PREDICTED: wiskott-Aldrich syndrome protein homolog 1 [Elaeis guineensis]	Cellular Processes	Transport and catabolism	ko04144//Endocytosis	K05747	-	-	-
LOC105059046	1354	1308	1531	3612	3419	3222	45.04	45.15	48.03	118.38	120.4	122.48	46.0733	120.42	1.38607	2.97235e-245	8.54874e-244	SPPL4	PREDICTED: signal peptide peptidase-like 4 [Elaeis guineensis]	-	-	-	-	GO:0031090//organelle membrane;GO:0031224//intrinsic component of membrane;GO:0043231//intracellular membrane-bounded organelle	GO:0016787//hydrolase activity	GO:0019538//protein metabolic process
LOC105060163	2333	2287	2525	5268	4867	4761	59.59	60.61	60.82	132.51	131.56	138.93	60.34	134.333	1.15463	3.47844e-245	9.99226e-244	PLD1	PREDICTED: phospholipase D alpha 1-like [Elaeis guineensis]	Metabolism;Metabolism;Cellular Processes;Metabolism;Metabolism	Global and overview maps;Global and overview maps;Transport and catabolism;Lipid metabolism;Lipid metabolism	ko01100//Metabolic pathways;ko01110//Biosynthesis of secondary metabolites;ko04144//Endocytosis;ko00564//Glycerophospholipid metabolism;ko00565//Ether lipid metabolism	K01115;K01115;K01115;K01115;K01115	-	-	-
LOC105039935	1033	979	1064	3055	3002	2558	42.07	41.37	40.87	122.53	129.39	119.02	41.4367	123.647	1.57724	4.47229e-245	1.28318e-243	BZIP53	PREDICTED: bZIP transcription factor 53-like [Elaeis guineensis]	-	-	-	-	-	-	-
LOC105040115	2304	2224	2384	641	555	548	51.25	51.33	50.02	14.04	13.07	13.93	50.8667	13.68	-1.89465	1.07426e-244	3.07857e-243	--	PREDICTED: enolase-phosphatase E1-like [Elaeis guineensis]	-	-	-	-	-	-	-
LOC105033630	1304	1178	1264	110	81	91	56.99	53.42	52.1	4.73	3.75	4.54	54.17	4.34	-3.64173	3.21538e-244	9.20345e-243	LSH4	PREDICTED: protein LIGHT-DEPENDENT SHORT HYPOCOTYLS 4-like [Elaeis guineensis]	-	-	-	-	-	-	-
LOC105034171	2320	2134	2370	19	16	16	118.52	113.11	114.2	0.96	0.87	0.93	115.277	0.92	-6.96925	4.35596e-244	1.24533e-242	ARP1	PREDICTED: probable RNA-binding protein ARP1 isoform X1 [Elaeis guineensis]	-	-	-	-	-	-	-
LOC105059522	1088	1058	1103	3168	2829	2626	30.3	30.57	28.97	86.89	83.38	83.55	29.9467	84.6067	1.49838	5.18927e-244	1.48179e-242	GT-2	PREDICTED: trihelix transcription factor GT-2-like [Elaeis guineensis]	-	-	-	-	-	-	-
LOC105038199	1732	1798	1900	351	337	328	52.49	56.28	54.64	10.5	10.97	11.57	54.47	11.0133	-2.30621	5.84676e-244	1.66754e-242	CSLA9	PREDICTED: glucomannan 4-beta-mannosyltransferase 9-like [Elaeis guineensis]	-	-	-	-	GO:0031090//organelle membrane;GO:0031224//intrinsic component of membrane;GO:0043231//intracellular membrane-bounded organelle	GO:0019187//beta-1,4-mannosyltransferase activity	GO:0006970//response to osmotic stress;GO:0006996//organelle organization;GO:0009292//genetic transfer;GO:0009755//hormone-mediated signaling pathway;GO:0044085//cellular component biogenesis;GO:0051707//response to other organism;GO:0070085//glycosylation;GO:0070838//divalent metal ion transport
LOC105055472	2202	2115	2343	4905	4471	4182	71.1	70.78	71.39	155.85	152.79	154.25	71.09	154.297	1.11799	7.25445e-244	2.06657e-242	At4g26390	PREDICTED: pyruvate kinase, cytosolic isozyme [Elaeis guineensis]	Metabolism;Metabolism;Metabolism;Metabolism;Metabolism;Metabolism;Metabolism	Global and overview maps;Global and overview maps;Global and overview maps;Global and overview maps;Nucleotide metabolism;Carbohydrate metabolism;Carbohydrate metabolism	ko01100//Metabolic pathways;ko01110//Biosynthesis of secondary metabolites;ko01200//Carbon metabolism;ko01230//Biosynthesis of amino acids;ko00230//Purine metabolism;ko00010//Glycolysis / Gluconeogenesis;ko00620//Pyruvate metabolism	K00873;K00873;K00873;K00873;K00873;K00873;K00873	-	-	-
LOC105034252	1389	1276	1389	171	158	154	38	36.22	35.84	4.61	4.57	4.81	36.6867	4.66333	-2.97582	1.74362e-243	4.96114e-242	DIVARICATA	PREDICTED: transcription factor DIVARICATA-like [Elaeis guineensis]	-	-	-	-	-	-	-
LOC105043658	2087	2070	2188	502	491	471	83.54	85.98	82.6	19.79	20.8	21.54	84.04	20.71	-2.02075	2.83584e-243	8.05924e-242	SPL8	PREDICTED: squamosa promoter-binding-like protein 8 [Elaeis guineensis]	-	-	-	-	-	-	-
LOC105038203	824	757	841	2844	2409	2289	28.22	26.9	27.17	95.94	87.33	89.57	27.43	90.9467	1.72927	3.69271e-243	1.0482e-241	ADT6	PREDICTED: arogenate dehydratase/prephenate dehydratase 6, chloroplastic [Elaeis guineensis]	Metabolism;Metabolism;Metabolism;Metabolism	Global and overview maps;Global and overview maps;Global and overview maps;Amino acid metabolism	ko01100//Metabolic pathways;ko01110//Biosynthesis of secondary metabolites;ko01230//Biosynthesis of amino acids;ko00400//Phenylalanine, tyrosine and tryptophan biosynthesis	K05359;K05359;K05359;K05359	-	GO:0031406//carboxylic acid binding	GO:0006558//L-phenylalanine metabolic process
LOC105052453	2528	2350	2651	732	666	655	83.93	80.95	83	23.93	23.4	24.84	82.6267	24.0567	-1.78017	6.47031e-243	1.83445e-241	Os01g0801600	PREDICTED: probable glycerol-3-phosphate dehydrogenase [NAD(+)] 1, cytosolic [Elaeis guineensis]	Metabolism;Metabolism	Global and overview maps;Lipid metabolism	ko01110//Biosynthesis of secondary metabolites;ko00564//Glycerophospholipid metabolism	K00006;K00006	-	-	-
LOC105055076	81	82	91	1083	1035	947	3.71	3.9	3.94	48.91	50.23	49.61	3.85	49.5833	3.68692	3.11688e-242	8.8265e-241	FOLD4	PREDICTED: bifunctional protein FolD 4, chloroplastic-like [Elaeis guineensis]	-	-	-	-	-	GO:0016646//oxidoreductase activity, acting on the CH-NH group of donors, NAD or NADP as acceptor;GO:0019238//cyclohydrolase activity	GO:0006760//folic acid-containing compound metabolic process
LOC105049315	193	146	154	1307	1234	1135	3.93	3.28	2.86	25.6	26.4	26.04	3.35667	26.0133	2.95415	3.42705e-242	9.69336e-241	Tbc1d5	TBC1 domain family member 5 homolog B-like [Asparagus officinalis]	-	-	-	-	-	-	-
LOC105051041	255	284	304	1627	1402	1356	14.2	16.41	15.96	89.21	82.61	86.26	15.5233	86.0267	2.47035	5.14895e-242	1.45466e-240	NAC083	PREDICTED: NAC domain-containing protein 83 [Elaeis guineensis]	-	-	-	-	-	-	-
CPRZ	1335	1320	1373	3598	3231	2996	54.66	56.08	53.02	145.09	140.02	140.15	54.5867	141.753	1.37676	1.90433e-241	5.37367e-240	Os04g0650000	PREDICTED: oryzain alpha chain [Elaeis guineensis]	-	-	-	-	-	GO:0070011//peptidase activity, acting on L-amino acid peptides	-
LOC105043788	2884	2883	3046	834	875	785	94.82	98.35	94.45	27.01	30.45	29.49	95.8733	28.9833	-1.72591	2.05955e-241	5.80482e-240	SHKA	PREDICTED: phospho-2-dehydro-3-deoxyheptonate aldolase 2, chloroplastic [Elaeis guineensis]	Metabolism;Metabolism;Metabolism;Metabolism	Global and overview maps;Global and overview maps;Global and overview maps;Amino acid metabolism	ko01100//Metabolic pathways;ko01110//Biosynthesis of secondary metabolites;ko01230//Biosynthesis of amino acids;ko00400//Phenylalanine, tyrosine and tryptophan biosynthesis	K01626;K01626;K01626;K01626	-	GO:0003824//catalytic activity	GO:0008652//cellular amino acid biosynthetic process
LOC105060930	1141	1198	1273	54	66	56	23.01	25.07	24.21	1.07	1.41	1.29	24.0967	1.25667	-4.26116	2.78345e-241	7.83591e-240	At2g16250	PREDICTED: probable LRR receptor-like serine/threonine-protein kinase At2g16250 [Elaeis guineensis]	-	-	-	-	-	-	-
LOC105044670	953	929	1035	2891	2751	2397	25.36	25.64	25.94	75.53	77.27	72.72	25.6467	75.1733	1.55145	7.58805e-241	2.13366e-239	RAP2-7	PREDICTED: ethylene-responsive transcription factor RAP2-7 isoform X1 [Elaeis guineensis]	-	-	-	-	-	-	-
LOC105059921	2507	2570	2704	740	715	594	77.65	83.56	79.81	23.08	23.85	21.34	80.34	22.7567	-1.81983	1.64561e-240	4.6218e-239	At3g50780	PREDICTED: BTB/POZ domain-containing protein At3g50780 [Elaeis guineensis]	-	-	-	-	-	-	-
LOC105033179	1377	1373	1483	192	151	183	84.17	87.08	85.49	11.56	9.77	12.78	85.58	11.37	-2.91204	2.86665e-240	8.04174e-239	A6	PREDICTED: probable glucan endo-1,3-beta-glucosidase A6 [Elaeis guineensis]	-	-	-	-	GO:0005618//cell wall;GO:0005911//cell-cell junction	GO:0016787//hydrolase activity	GO:0044238//primary metabolic process
LOC105048485	388	406	399	1886	1622	1620	8.23	8.88	7.86	39.17	36.07	39.11	8.32333	38.1167	2.19519	5.11901e-240	1.43434e-238	TPS6	PREDICTED: alpha,alpha-trehalose-phosphate synthase [UDP-forming] 6-like [Elaeis guineensis]	Metabolism;Metabolism	Global and overview maps;Carbohydrate metabolism	ko01100//Metabolic pathways;ko00500//Starch and sucrose metabolism	K16055;K16055	-	-	-
LOC105057983	811	724	790	2511	2354	2137	22.44	20.78	20.61	68.42	68.93	67.55	21.2767	68.3	1.68261	9.08905e-240	2.54377e-238	CNGC2	PREDICTED: LOW QUALITY PROTEIN: cyclic nucleotide-gated ion channel 2 [Elaeis guineensis]	Organismal Systems	Environmental adaptation	ko04626//Plant-pathogen interaction	K05391	-	-	-
LOC105047551	1947	1897	1994	458	438	382	150.52	152.16	145.42	34.88	35.84	33.74	149.367	34.82	-2.10087	4.11186e-239	1.14945e-237	AGP16	PREDICTED: arabinogalactan peptide 16 isoform X1 [Elaeis guineensis]	-	-	-	-	-	-	-
LOC105050889	3821	3774	4122	1571	1442	1336	62.79	64.24	63.92	25.35	24.96	25.1	63.65	25.1367	-1.34037	4.46349e-239	1.24629e-237	ARF19	PREDICTED: auxin response factor 19 isoform X1 [Elaeis guineensis]	-	-	-	-	-	-	GO:0009725//response to hormone;GO:0010467//gene expression;GO:0034645//cellular macromolecule biosynthetic process;GO:0050794//regulation of cellular process
LOC105036141	181	167	239	1419	1311	1343	6.21	5.94	7.73	47.94	47.6	52.63	6.62667	49.39	2.89786	4.66872e-239	1.30207e-237	2024-04-01	PREDICTED: 5'-adenylylsulfate reductase 3, chloroplastic-like [Elaeis guineensis]	Metabolism	Energy metabolism	ko00920//Sulfur metabolism	K05907	-	GO:0016671//oxidoreductase activity, acting on a sulfur group of donors, disulfide as acceptor	GO:0000097//sulfur amino acid biosynthetic process;GO:0019725//cellular homeostasis
LOC105050434	1343	1200	1333	155	126	109	21.64	20.07	20.26	2.46	2.15	2.01	20.6567	2.20667	-3.22667	1.18897e-238	3.3121e-237	GSO1	PREDICTED: LRR receptor-like serine/threonine-protein kinase GSO1 [Elaeis guineensis]	-	-	-	-	GO:0016020//membrane	GO:0004672//protein kinase activity	GO:0006796//phosphate-containing compound metabolic process
LOC105042655	135	153	159	1242	1113	1039	5.06	5.96	5.63	45.89	44.19	44.53	5.55	44.87	3.01519	3.34274e-238	9.30097e-237	CAT1	PREDICTED: catalase isozyme 1 [Elaeis guineensis]	Metabolism;Metabolism;Environmental Information Processing;Cellular Processes;Metabolism;Metabolism	Global and overview maps;Global and overview maps;Signal transduction;Transport and catabolism;Carbohydrate metabolism;Amino acid metabolism	ko01110//Biosynthesis of secondary metabolites;ko01200//Carbon metabolism;ko04016//MAPK signaling pathway - plant;ko04146//Peroxisome;ko00630//Glyoxylate and dicarboxylate metabolism;ko00380//Tryptophan metabolism	K03781;K03781;K03781;K03781;K03781;K03781	-	-	-
LOC105036886	205	220	228	1342	1290	1169	6.36	7.11	6.68	41.01	42.39	41.51	6.71667	41.6367	2.63204	3.52869e-238	9.80697e-237	SHM7	PREDICTED: serine hydroxymethyltransferase 7-like [Elaeis guineensis]	Metabolism;Metabolism;Metabolism;Metabolism;Metabolism;Metabolism;Metabolism;Metabolism	Global and overview maps;Global and overview maps;Global and overview maps;Global and overview maps;Carbohydrate metabolism;Amino acid metabolism;Metabolism of other amino acids;Metabolism of cofactors and vitamins	ko01100//Metabolic pathways;ko01110//Biosynthesis of secondary metabolites;ko01200//Carbon metabolism;ko01230//Biosynthesis of amino acids;ko00630//Glyoxylate and dicarboxylate metabolism;ko00260//Glycine, serine and threonine metabolism;ko00460//Cyanoamino acid metabolism;ko00670//One carbon pool by folate	K00600;K00600;K00600;K00600;K00600;K00600;K00600;K00600	-	GO:0016741//transferase activity, transferring one-carbon groups	GO:0006730//one-carbon metabolic process;GO:0009069//serine family amino acid metabolic process
LOC105034663	426	423	500	1858	1734	1682	8.78	9.05	9.72	37.72	37.83	39.62	9.18333	38.39	2.06364	9.20945e-238	2.55653e-236	PICBP	PREDICTED: midasin [Phoenix dactylifera]	-	-	-	-	-	-	-
LOC105054030	1272	1118	1236	102	94	80	38.94	35.52	35.69	3.08	3.05	2.8	36.7167	2.97667	-3.62467	9.87449e-238	2.73797e-236	NPF2.11	PREDICTED: protein NRT1/ PTR FAMILY 2.9 [Elaeis guineensis]	-	-	-	-	-	-	GO:0051234//establishment of localization
LOC105056322	3164	3163	3324	6652	6628	5910	41.63	43.18	41.25	86.2	92.3	88.84	42.02	89.1133	1.08457	1.4715e-237	4.0707e-236	SNL4	PREDICTED: paired amphipathic helix protein Sin3-like 4 [Elaeis guineensis]	-	-	-	-	-	-	-
LOC105033125	917	881	968	2733	2516	2463	30.61	30.51	30.47	89.84	88.88	93.93	30.53	90.8833	1.57379	1.90732e-237	5.27025e-236	ILL6	PREDICTED: IAA-amino acid hydrolase ILR1-like 6 [Elaeis guineensis]	-	-	-	-	-	GO:0003824//catalytic activity	GO:0001101//response to acid chemical;GO:0006950//response to stress;GO:0009694//jasmonic acid metabolic process;GO:0051707//response to other organism
LOC105040895	500	422	531	2080	1803	1787	16.38	14.34	16.4	67.09	62.5	66.87	15.7067	65.4867	2.05982	2.61948e-236	7.22971e-235	PME34	PREDICTED: probable pectinesterase/pectinesterase inhibitor 34 [Elaeis guineensis]	-	-	-	-	-	-	-
LOC105058053	30	25	32	1307	1173	1092	1.28	1.11	1.29	54.96	53.01	53.27	1.22667	53.7467	5.45336	3.74195e-236	1.03158e-234	DDB_G0288723	PREDICTED: UPF0553 protein isoform X1 [Elaeis guineensis]	-	-	-	-	-	-	-
LOC105042036	148	148	157	1292	1088	1126	7.19	7.46	7.19	61.8	55.93	62.48	7.28	60.07	3.04463	3.79045e-236	1.04375e-234	TIFY10A	PREDICTED: protein TIFY 10a [Elaeis guineensis]	Environmental Information Processing	Signal transduction	ko04075//Plant hormone signal transduction	K13464	-	-	-
LOC105049105	2016	2050	2235	501	492	469	32.19	33.97	33.66	7.88	8.32	8.56	33.2733	8.25333	-2.01132	5.42782e-236	1.4929e-234	PRAF1	bifunctional serine/threonine-protein kinase/NEDD4-like E3 ubiquitin-protein ligase [Ananas comosus]	-	-	-	-	GO:0044444//cytoplasmic part	GO:0043169//cation binding	GO:0051220//cytoplasmic sequestering of protein
LOC105043753	1634	1585	1674	3879	3721	3418	95.01	95.63	91.8	222.14	229	227.07	94.1467	226.07	1.26379	7.93829e-236	2.18089e-234	YPTM2	PREDICTED: GTP-binding protein YPTM2 [Elaeis guineensis]	-	-	-	-	-	GO:0003824//catalytic activity;GO:0032550//purine ribonucleoside binding	GO:0008104//protein localization;GO:0035556//intracellular signal transduction
LOC105061558	8883	8338	8872	4352	4111	3688	587.8	572.49	553.69	283.62	287.91	278.82	571.327	283.45	-1.01122	8.32196e-236	2.28367e-234	DRM1	PREDICTED: dormancy-associated protein 1 [Elaeis guineensis]	-	-	-	-	-	-	-
LOC105055021	520	490	499	1953	1819	1693	21.88	21.36	19.88	73.33	73.95	72.97	21.04	73.4167	1.80297	1.79023e-235	4.90703e-234	BOU	PREDICTED: mitochondrial carnitine/acylcarnitine carrier-like protein isoform X1 [Elaeis guineensis]	-	-	-	-	GO:0009536//plastid;GO:0019866//organelle inner membrane;GO:0031224//intrinsic component of membrane	-	GO:0006812//cation transport;GO:1902582//single-organism intracellular transport
LOC105036701	16	16	22	1774	1677	1635	1.22	1.27	1.58	133.22	135.34	142.44	1.35667	137	6.65797	3.69495e-235	1.01163e-233	PR1	PREDICTED: pathogenesis-related protein 1 [Elaeis guineensis]	-	-	-	-	-	-	-
LOC105058687	1485	1391	1519	189	228	172	30.54	29.68	29.46	3.83	4.96	4.04	29.8933	4.27667	-2.80527	4.39404e-235	1.20166e-233	TMK1	PREDICTED: receptor protein kinase TMK1-like [Elaeis guineensis]	-	-	-	-	-	-	-
LOC105050797	1520	1503	1670	3838	3501	3388	38.17	39.16	39.55	94.93	93.06	97.21	38.96	95.0667	1.28695	7.03471e-235	1.92162e-233	VIL2	PREDICTED: VIN3-like protein 2 [Elaeis guineensis]	-	-	-	-	-	-	-
LOC105040668	1498	1377	1620	253	239	213	42.79	40.81	43.64	7.12	7.22	6.95	42.4133	7.09667	-2.5793	8.93671e-235	2.43839e-233	CHUP1	PREDICTED: protein CHUP1, chloroplastic-like [Elaeis guineensis]	-	-	-	-	-	-	-
MSTRG.22886	731	728	873	2529	2359	2179	29.65	31.62	31.92	83.87	85.78	87.55	31.0633	85.7333	1.46464	1.00373e-234	2.73557e-233	--	F-box SKIP31-like protein [Gossypium australe]	-	-	-	-	-	-	-
LOC105046864	4429	4222	4690	1896	1666	1636	142.35	140.96	142.48	60.03	56.76	60.1	141.93	58.9633	-1.26729	1.15919e-234	3.15565e-233	CPK19	PREDICTED: calcium-dependent protein kinase 19 isoform X1 [Elaeis guineensis]	Organismal Systems	Environmental adaptation	ko04626//Plant-pathogen interaction	K13412	-	GO:0004672//protein kinase activity;GO:0032550//purine ribonucleoside binding;GO:0046872//metal ion binding	GO:0006464//cellular protein modification process;GO:0006796//phosphate-containing compound metabolic process
LOC105051854	891	888	852	2802	2557	2415	21.57	22.26	19.39	66.92	65.42	66.69	21.0733	66.3433	1.65453	1.54033e-234	4.18846e-233	Os03g0167500	PREDICTED: receptor homology region, transmembrane domain- and RING domain-containing protein 2 isoform X1 [Elaeis guineensis]	-	-	-	-	-	-	-
LOC105059362	61	65	93	1078	999	995	2.13	2.36	3.07	37.11	36.96	39.74	2.52	37.9367	3.9121	1.83159e-234	4.97481e-233	PAO2	PREDICTED: probable polyamine oxidase 2 [Elaeis guineensis]	Metabolism;Metabolism	Amino acid metabolism;Metabolism of other amino acids	ko00330//Arginine and proline metabolism;ko00410//beta-Alanine metabolism	K17839;K17839	-	-	GO:0044710//single-organism metabolic process
LOC105055674	8293	7255	7845	3270	2894	2697	756.94	687.1	675.32	293.95	279.57	281.25	706.453	284.923	-1.31002	2.60266e-234	7.06112e-233	--	uncharacterized LOC100276552 precursor [Zea mays]	-	-	-	-	-	-	-
LOC105054219	1782	1551	1617	265	234	214	49.83	45	42.65	7.3	6.93	6.84	45.8267	7.02333	-2.70596	5.01621e-234	1.35938e-232	--	transferase, transferring glycosyl groups [Zea mays]	-	-	-	-	-	-	-
LOC105043833	1300	1275	1465	170	145	170	61.43	62.51	65.29	7.91	7.25	9.18	63.0767	8.11333	-2.95874	1.51607e-232	4.10384e-231	TOM2A	PREDICTED: tobamovirus multiplication protein 2A [Elaeis guineensis]	-	-	-	-	-	-	-
LOC105052318	1715	1636	1797	378	318	321	37.17	36.76	36.53	7.76	7.64	7.73	36.82	7.71	-2.25569	1.64731e-232	4.45406e-231	At5g58300	PREDICTED: probable inactive receptor kinase At5g58300 isoform X1 [Elaeis guineensis]	-	-	-	-	-	-	-
LOC105051727	465	404	504	1992	1767	1599	12.16	10.97	12.43	51.32	48.92	47.79	11.8533	49.3433	2.05756	2.27543e-232	6.14546e-231	ABC1K1	PREDICTED: uncharacterized aarF domain-containing protein kinase At4g31390, chloroplastic isoform X1 [Elaeis guineensis]	-	-	-	-	GO:0044434//chloroplast part	GO:0016301//kinase activity;GO:0032550//purine ribonucleoside binding	GO:0006464//cellular protein modification process;GO:0006787//porphyrin-containing compound catabolic process;GO:0006796//phosphate-containing compound metabolic process;GO:0006979//response to oxidative stress
LOC105050321	2580	2325	2546	721	668	613	88.99	83.21	82.83	24.48	24.38	24.16	85.01	24.34	-1.8043	3.04217e-232	8.20701e-231	--	Protein wech [Anthurium amnicola]	-	-	-	-	-	-	-
LOC105035194	1216	1198	1367	100	136	91	20.93	21.4	22.19	1.7	2.48	1.79	21.5067	1.99	-3.43394	3.24122e-232	8.73414e-231	RGA2	LOW QUALITY PROTEIN: disease resistance protein RGA2-like [Ananas comosus]	-	-	-	-	-	-	-
LOC105042577	1391	1190	1404	155	157	132	97.64	86.68	92.95	10.72	11.66	10.59	92.4233	10.99	-3.07207	4.83379e-232	1.3011e-230	GSTF11	PREDICTED: glutathione S-transferase F11 [Elaeis guineensis]	Metabolism	Metabolism of other amino acids	ko00480//Glutathione metabolism	K00799	-	-	-
LOC105035973	1931	1771	2020	458	432	384	80.91	77	79.83	18.9	19.16	18.38	79.2467	18.8133	-2.07459	7.54077e-232	2.02745e-230	LIP4	PREDICTED: GDSL esterase/lipase LIP-4 [Elaeis guineensis]	-	-	-	-	-	-	-
LOC105047778	296	259	320	1529	1449	1268	12.51	11.32	12.88	63.84	65.07	61.86	12.2367	63.59	2.37759	8.65258e-232	2.32377e-230	--	PREDICTED: uncharacterized protein LOC105047778 isoform X1 [Elaeis guineensis]	-	-	-	-	-	-	-
MSTRG.12033	1329	1235	1271	55	28	27	97.41	93.92	87.86	3.97	2.17	2.26	93.0633	2.8	-5.05471	2.01011e-231	5.39238e-230	--	hypothetical protein GW17_00047296 [Ensete ventricosum]	-	-	-	-	-	-	-
LOC105034073	1574	1456	1572	268	255	195	74.29	71.24	70	12.39	12.56	10.37	71.8433	11.7733	-2.60933	2.48411e-231	6.65647e-230	fmdA	PREDICTED: formamidase-like isoform X1 [Phoenix dactylifera]	Metabolism;Metabolism;Metabolism;Metabolism	Global and overview maps;Carbohydrate metabolism;Metabolism of other amino acids;Energy metabolism	ko01200//Carbon metabolism;ko00630//Glyoxylate and dicarboxylate metabolism;ko00460//Cyanoamino acid metabolism;ko00910//Nitrogen metabolism	K01455;K01455;K01455;K01455	-	-	-
LOC105034893	3274	3439	3642	1139	1120	1027	87.32	95.24	91.67	29.92	31.62	31.29	91.41	30.9433	-1.56272	3.96832e-231	1.06217e-229	HEXO3	PREDICTED: beta-hexosaminidase 3 [Elaeis guineensis]	Metabolism;Metabolism;Metabolism;Metabolism;Metabolism;Metabolism	Global and overview maps;Carbohydrate metabolism;Glycan biosynthesis and metabolism;Glycan biosynthesis and metabolism;Glycan biosynthesis and metabolism;Glycan biosynthesis and metabolism	ko01100//Metabolic pathways;ko00520//Amino sugar and nucleotide sugar metabolism;ko00531//Glycosaminoglycan degradation;ko00511//Other glycan degradation;ko00603//Glycosphingolipid biosynthesis - globo and isoglobo series;ko00604//Glycosphingolipid biosynthesis - ganglio series	K12373;K12373;K12373;K12373;K12373;K12373	-	-	-
LOC105049787	1487	1386	1529	259	242	209	49.88	48.24	48.37	8.56	8.59	8.01	48.83	8.38667	-2.5416	6.88573e-231	1.84099e-229	--	Peroxiredoxin-5, mitochondrial [Anthurium amnicola]	-	-	-	-	-	GO:0008194//UDP-glycosyltransferase activity	-
LOC105060586	346	292	345	1746	1507	1366	15.56	13.63	14.63	77.34	71.73	70.19	14.6067	73.0867	2.32298	3.00373e-230	8.01296e-229	AHL17	PREDICTED: AT-hook motif nuclear-localized protein 17 [Elaeis guineensis]	-	-	-	-	-	-	-
MSTRG.1692	125	139	110	1225	1071	1116	2.88	3.32	2.39	27.75	26.08	29.33	2.86333	27.72	3.27516	3.1626e-230	8.42739e-229	CPK20	calcium-dependent protein kinase 20-like [Phoenix dactylifera]	Organismal Systems	Environmental adaptation	ko04626//Plant-pathogen interaction	K13412	-	-	-
LOC105057705	57	47	56	1129	934	960	1.83	1.57	1.7	35.78	31.81	35.29	1.7	34.2933	4.33432	1.37914e-229	3.67091e-228	BAM9	PREDICTED: inactive beta-amylase 9 [Elaeis guineensis]	-	-	-	-	-	-	-
LOC105056151	1579	1496	1681	304	304	268	54.74	53.82	54.96	10.38	11.15	10.62	54.5067	10.7167	-2.34658	5.7354e-229	1.52492e-227	gmppA	PREDICTED: mannose-1-phosphate guanyltransferase alpha [Elaeis guineensis]	Metabolism;Metabolism;Metabolism;Metabolism	Global and overview maps;Global and overview maps;Carbohydrate metabolism;Carbohydrate metabolism	ko01100//Metabolic pathways;ko01110//Biosynthesis of secondary metabolites;ko00520//Amino sugar and nucleotide sugar metabolism;ko00051//Fructose and mannose metabolism	K00966;K00966;K00966;K00966	GO:0042579//microbody	GO:0016772//transferase activity, transferring phosphorus-containing groups	-
LOC105058063	1389	1419	1554	3654	3337	3099	50.34	53.37	53.13	130.42	128.06	128.35	52.28	128.943	1.30241	9.47353e-229	2.516e-227	UGD5	PREDICTED: UDP-glucose 6-dehydrogenase 5-like [Elaeis guineensis]	Metabolism;Metabolism;Metabolism;Metabolism	Global and overview maps;Carbohydrate metabolism;Carbohydrate metabolism;Carbohydrate metabolism	ko01100//Metabolic pathways;ko00520//Amino sugar and nucleotide sugar metabolism;ko00040//Pentose and glucuronate interconversions;ko00053//Ascorbate and aldarate metabolism	K00012;K00012;K00012;K00012	-	GO:0000166//nucleotide binding;GO:0016614//oxidoreductase activity, acting on CH-OH group of donors	GO:0044710//single-organism metabolic process
LOC105051945	76	82	86	1125	963	889	2.33	2.6	2.48	33.62	31.04	30.9	2.47	31.8533	3.68886	1.01196e-228	2.6846e-227	--	PREDICTED: UPF0695 membrane protein C977.11/PB8B6.06c-like [Phoenix dactylifera]	-	-	-	-	-	-	-
LOC105060274	312	323	332	1566	1408	1348	10.93	11.74	10.97	54.02	52.2	53.94	11.2133	53.3867	2.25126	4.11351e-228	1.08765e-226	trpB2	PREDICTED: tryptophan synthase beta chain 2 [Phoenix dactylifera]	Metabolism;Metabolism;Metabolism;Metabolism;Metabolism	Global and overview maps;Global and overview maps;Global and overview maps;Amino acid metabolism;Amino acid metabolism	ko01100//Metabolic pathways;ko01110//Biosynthesis of secondary metabolites;ko01230//Biosynthesis of amino acids;ko00260//Glycine, serine and threonine metabolism;ko00400//Phenylalanine, tyrosine and tryptophan biosynthesis	K06001;K06001;K06001;K06001;K06001	-	-	-
LOC105042201	3970	3949	4458	1575	1532	1431	24.07	24.83	25.59	9.48	9.88	9.99	24.83	9.78333	-1.34369	6.93059e-228	1.83049e-226	SPI	PREDICTED: protein SPIRRIG [Elaeis guineensis]	-	-	-	-	-	-	-
LOC105058440	903	829	899	2749	2397	2320	30.23	28.8	28.38	90.63	84.93	88.73	29.1367	88.0967	1.59625	1.43546e-227	3.78711e-226	DHAPS-1	PREDICTED: phospho-2-dehydro-3-deoxyheptonate aldolase 1, chloroplastic [Elaeis guineensis]	Metabolism;Metabolism;Metabolism;Metabolism	Global and overview maps;Global and overview maps;Global and overview maps;Amino acid metabolism	ko01100//Metabolic pathways;ko01110//Biosynthesis of secondary metabolites;ko01230//Biosynthesis of amino acids;ko00400//Phenylalanine, tyrosine and tryptophan biosynthesis	K01626;K01626;K01626;K01626	-	-	-
LOC105044955	1096	1059	1232	47	59	57	22.9	22.96	24.28	0.97	1.3	1.36	23.38	1.21	-4.2722	1.72358e-227	4.54224e-226	BOR2	PREDICTED: probable boron transporter 2 [Elaeis guineensis]	-	-	-	-	-	-	-
LOC105053389	1131	1073	1142	50	52	56	39.68	39.06	37.78	1.73	1.93	2.24	38.84	1.96667	-4.30372	3.49791e-227	9.20809e-226	LFG2	PREDICTED: BI1-like protein [Elaeis guineensis]	-	-	-	-	GO:0031224//intrinsic component of membrane	-	-
LOC105041604	135	132	130	1141	1093	948	4.19	4.21	3.69	33.8	35.16	32.46	4.03	33.8067	3.06846	6.56918e-227	1.7274e-225	SERK4	PREDICTED: probable LRR receptor-like serine/threonine-protein kinase At5g10290 isoform X1 [Elaeis guineensis]	-	-	-	-	-	-	-
LOC105037962	1122	1040	1161	90	79	78	39.58	38.07	38.63	3.13	2.95	3.14	38.76	3.07333	-3.65669	7.37229e-227	1.93646e-225	At3g47200	PREDICTED: UPF0481 protein At3g47200-like [Elaeis guineensis]	-	-	-	-	-	-	-
LOC105057780	974	918	1075	3030	2601	2515	71.47	69.89	74.39	218.96	201.99	210.84	71.9167	210.597	1.55008	1.49902e-226	3.93311e-225	--	PREDICTED: uncharacterized protein LOC105057780 [Elaeis guineensis]	-	-	-	-	-	-	-
LOC105054780	3851	3758	4103	1432	1348	1365	187.91	190.35	188.82	68.81	69.71	76.22	189.027	71.58	-1.40096	2.33403e-226	6.11731e-225	--	PREDICTED: myeloid leukemia factor 1 [Elaeis guineensis]	-	-	-	-	-	-	-
LOC105060539	80	80	92	1015	962	903	5.81	6.03	6.3	72.57	73.91	74.89	6.04667	73.79	3.60921	2.38142e-226	6.23469e-225	TIM14-3	PREDICTED: mitochondrial import inner membrane translocase subunit TIM14-3 [Elaeis guineensis]	-	-	-	-	-	-	-
LOC105053163	1453	1411	1587	278	232	235	68.87	69.45	70.97	12.99	11.64	12.73	69.7633	12.4533	-2.48594	3.38684e-226	8.85725e-225	HIRL1	PREDICTED: hypersensitive-induced response protein 1 [Elaeis guineensis]	-	-	-	-	GO:0005911//cell-cell junction;GO:0031090//organelle membrane;GO:0043231//intracellular membrane-bounded organelle	GO:0019901//protein kinase binding	-
LOC105047754	1642	1393	1619	253	239	228	45.52	40.07	42.33	6.91	7.01	7.22	42.64	7.04667	-2.59719	4.09733e-226	1.07036e-224	At2g26730	PREDICTED: probable inactive receptor kinase At2g26730 [Elaeis guineensis]	-	-	-	-	GO:0016020//membrane	GO:0016772//transferase activity, transferring phosphorus-containing groups	GO:0006796//phosphate-containing compound metabolic process
LOC105033452	336	296	385	1589	1528	1395	13.88	12.69	15	64.66	66.82	65.85	13.8567	65.7767	2.247	5.54254e-226	1.44632e-224	At3g15890	PREDICTED: PTI1-like tyrosine-protein kinase At3g15890 [Elaeis guineensis]	-	-	-	-	-	GO:0004672//protein kinase activity;GO:0032550//purine ribonucleoside binding	GO:0006464//cellular protein modification process
LOC105039275	2223	2012	2074	477	462	423	151.67	142.44	133.46	32.05	33.36	32.97	142.523	32.7933	-2.11972	1.26634e-225	3.3009e-224	--	PREDICTED: anther-specific proline-rich protein APG [Elaeis guineensis]	-	-	-	-	-	-	-
LOC105040818	1094	1105	1147	49	52	44	38.88	40.75	38.44	1.72	1.96	1.79	39.3567	1.82333	-4.43196	2.5341e-225	6.59832e-224	At2g25737	TauE domain-containing protein [Cephalotus follicularis]	-	-	-	-	-	-	-
LOC105058942	2694	2804	2913	893	797	780	119.19	128.72	121.55	38.91	37.32	39.43	123.153	38.5533	-1.67553	2.61803e-225	6.80943e-224	VIT_01s0010g01180	PREDICTED: anamorsin homolog [Elaeis guineensis]	-	-	-	-	-	-	-
LOC105053349	387	377	434	1676	1672	1591	7.02	7.1	7.44	29.97	32.14	33	7.18667	31.7033	2.14124	4.29874e-225	1.11688e-223	--	Cobyric acid synthase [Anthurium amnicola]	-	-	-	-	-	-	-
LOC105047534	2558	2609	2862	752	747	730	56.43	59.6	59.57	16.41	17.42	18.41	58.5333	17.4133	-1.74907	4.68237e-225	1.21523e-223	--	PREDICTED: uncharacterized protein LOC105047534 [Elaeis guineensis]	-	-	-	-	-	-	-
LOC105057204	1300	1193	1303	159	141	154	41.08	39	38.24	4.91	4.88	5.57	39.44	5.12	-2.94544	4.80813e-225	1.24652e-223	PIX7	PREDICTED: probable serine/threonine-protein kinase PBL18 [Elaeis guineensis]	-	-	-	-	-	GO:0016772//transferase activity, transferring phosphorus-containing groups	GO:0006796//phosphate-containing compound metabolic process
LOC105035179	35	25	36	1157	1035	1055	0.71	0.53	0.69	23.15	22.26	24.49	0.643333	23.3	5.17862	4.92381e-225	1.27513e-223	LOG8	PREDICTED: cytokinin riboside 5'-monophosphate phosphoribohydrolase LOG8 [Elaeis guineensis]	-	-	-	-	-	-	-
LOC105040179	222	177	258	1358	1317	1207	2.98	2.47	3.27	18	18.75	18.55	2.90667	18.4333	2.66488	1.60278e-224	4.14627e-223	ABCC3	PREDICTED: LOW QUALITY PROTEIN: ABC transporter C family member 3-like [Elaeis guineensis]	Environmental Information Processing	Membrane transport	ko02010//ABC transporters	K05666	-	-	-
LOC105056888	3666	3670	4086	1435	1417	1248	143.74	149.25	151.15	55.38	58.84	55.89	148.047	56.7033	-1.38455	2.9278e-224	7.56581e-223	Os03g0268400	PREDICTED: probable mannose-1-phosphate guanylyltransferase 1 [Elaeis guineensis]	Metabolism;Metabolism;Metabolism;Metabolism	Global and overview maps;Global and overview maps;Carbohydrate metabolism;Carbohydrate metabolism	ko01100//Metabolic pathways;ko01110//Biosynthesis of secondary metabolites;ko00520//Amino sugar and nucleotide sugar metabolism;ko00051//Fructose and mannose metabolism	K00966;K00966;K00966;K00966	-	GO:0016772//transferase activity, transferring phosphorus-containing groups	-
LOC105058344	5988	5665	6111	2885	2608	2433	245.18	240.67	235.98	116.34	113.02	113.82	240.61	114.393	-1.07269	9.05433e-224	2.33723e-222	TUBA	PREDICTED: tubulin alpha chain [Vitis vinifera]	Cellular Processes	Transport and catabolism	ko04145//Phagosome	K07374	GO:0015630//microtubule cytoskeleton;GO:0032991//macromolecular complex	GO:0005198//structural molecule activity;GO:0017111//nucleoside-triphosphatase activity;GO:0032550//purine ribonucleoside binding	GO:0043623//cellular protein complex assembly;GO:0044763//single-organism cellular process
LOC105048080	180	164	143	1395	1170	1291	9.88	9.34	7.4	75.38	67.94	80.93	8.87333	74.75	3.07453	3.39606e-223	8.75692e-222	VQ4	PREDICTED: VQ motif-containing protein 4-like [Elaeis guineensis]	-	-	-	-	-	-	-
LOC105033244	1455	1324	1454	222	190	211	47.47	44.82	44.74	7.13	6.56	7.87	45.6767	7.18667	-2.66806	5.91788e-223	1.52432e-221	Os12g0580900	PREDICTED: probable protein phosphatase 2C 78 [Elaeis guineensis]	-	-	-	-	-	GO:0004721//phosphoprotein phosphatase activity;GO:0043169//cation binding	GO:0006464//cellular protein modification process;GO:0006605//protein targeting;GO:0006952//defense response;GO:0007165//signal transduction;GO:0010243//response to organonitrogen compound;GO:0043067//regulation of programmed cell death
LOC105043414	1137	1112	1227	112	127	91	48.06	48.77	48.91	4.66	5.68	4.39	48.58	4.91	-3.30657	1.099e-222	2.82774e-221	RBL1	PREDICTED: RHOMBOID-like protein 2 [Elaeis guineensis]	-	-	-	-	-	-	-
LOC105043302	15093	12927	14376	2801	2290	2208	445.85	396.23	400.52	81.49	71.6	74.52	414.2	75.87	-2.44873	1.81652e-222	4.6689e-221	--	transferase, transferring glycosyl groups [Zea mays]	-	-	-	-	-	-	-
LOC105059353	3442	3260	3673	1376	1233	1145	70.34	69.12	70.79	27.69	26.67	26.73	70.0833	27.03	-1.37451	2.17592e-222	5.58665e-221	ERL1	PREDICTED: LRR receptor-like serine/threonine-protein kinase ERL1 [Elaeis guineensis]	Environmental Information Processing	Signal transduction	ko04016//MAPK signaling pathway - plant	K20718	GO:0031224//intrinsic component of membrane	GO:0004672//protein kinase activity;GO:0016791//phosphatase activity;GO:0032550//purine ribonucleoside binding	GO:0006464//cellular protein modification process;GO:0006796//phosphate-containing compound metabolic process
LOC105058649	3317	2793	3100	206	147	174	227.91	199.12	200.88	13.94	10.69	13.66	209.303	12.7633	-4.03552	2.8289e-222	7.25539e-221	--	PREDICTED: lysine-rich arabinogalactan protein 18 [Elaeis guineensis]	-	-	-	-	-	-	-
LOC105035180	2094	1973	2243	546	520	517	79.34	77.57	80.16	20.38	20.85	22.38	79.0233	21.2033	-1.89799	3.1116e-222	7.97188e-221	TRABD	PREDICTED: traB domain-containing protein [Elaeis guineensis]	-	-	-	-	-	-	-
LOC105043947	1362	1404	1483	237	181	199	64.63	69.13	66.37	11.08	9.09	10.79	66.71	10.32	-2.69246	3.36835e-222	8.62045e-221	--	PREDICTED: acidic leucine-rich nuclear phosphoprotein 32 family member B [Ziziphus jujuba]	-	-	-	-	-	-	-
LOC105052128	1160	1132	1266	147	132	126	44.73	45.29	46.04	5.58	5.39	5.55	45.3533	5.50667	-3.04196	7.75337e-222	1.98216e-220	At2g27500	PREDICTED: glucan endo-1,3-beta-glucosidase 14 [Elaeis guineensis]	-	-	-	-	-	-	-
LOC105036198	1379	1382	1515	235	243	190	29.53	30.76	30.56	4.99	5.5	4.66	30.2833	5.05	-2.58417	1.17863e-221	3.00677e-220	GL3	PREDICTED: anthocyanin regulatory Lc protein-like isoform X1 [Elaeis guineensis]	-	-	-	-	-	-	GO:0009888//tissue development;GO:0030154//cell differentiation
LOC105038598	730	701	723	2316	2104	2016	35.99	35.86	33.62	112.46	109.8	113.57	35.1567	111.943	1.6709	2.1002e-221	5.35203e-220	DBR	PREDICTED: 2-alkenal reductase (NADP(+)-dependent)-like [Elaeis guineensis]	-	-	-	-	-	-	-
LOC105057256	1996	2053	2267	531	530	469	62.6	66.81	67.06	16.4	17.59	16.81	65.49	16.9333	-1.95141	2.40404e-221	6.11981e-220	APY1	PREDICTED: probable apyrase 1 [Elaeis guineensis]	Metabolism;Metabolism	Nucleotide metabolism;Nucleotide metabolism	ko00230//Purine metabolism;ko00240//Pyrimidine metabolism	K14641;K14641	-	-	-
LOC105043919	1127	1066	1260	3282	2879	2668	40.45	39.7	42.65	116.02	109.37	109.41	40.9333	111.6	1.44699	3.50863e-221	8.9222e-220	At1g16350	PREDICTED: inosine-5'-monophosphate dehydrogenase [Elaeis guineensis]	Metabolism;Metabolism;Metabolism	Global and overview maps;Global and overview maps;Nucleotide metabolism	ko01100//Metabolic pathways;ko01110//Biosynthesis of secondary metabolites;ko00230//Purine metabolism	K00088;K00088;K00088	-	-	-
LOC105060117	1173	1047	1113	51	56	51	45.85	42.46	41.03	1.96	2.32	2.28	43.1133	2.18667	-4.30133	3.82157e-221	9.70767e-220	PLP9	PREDICTED: probable inactive patatin-like protein 9 [Elaeis guineensis]	-	-	-	-	-	-	GO:0008152//metabolic process;GO:0044699//single-organism process
LOC105055422	3086	3107	3437	331	274	208	305.68	318.93	321.1	32.45	28.74	23.58	315.237	28.2567	-3.47977	4.39326e-221	1.11481e-219	--	PREDICTED: peamaclein-like isoform X1 [Elaeis guineensis]	-	-	-	-	-	-	-
LOC105058235	1325	1356	1509	203	222	173	29.44	31.26	31.62	4.44	5.22	4.39	30.7733	4.68333	-2.71607	9.76145e-221	2.47438e-219	--	Remorin [Anthurium amnicola]	-	-	-	-	-	-	-
LOC105060348	420	423	437	1743	1585	1563	15.54	16.24	15.25	63.52	62.08	66.08	15.6767	63.8933	2.02705	1.94778e-220	4.93211e-219	BRG3	PREDICTED: probable BOI-related E3 ubiquitin-protein ligase 3 isoform X1 [Elaeis guineensis]	-	-	-	-	-	-	-
LOC105048187	1104	1068	1162	52	32	41	79.55	79.85	78.96	3.69	2.44	3.38	79.4533	3.17	-4.64755	2.64631e-220	6.69382e-219	Os03g0210200	PREDICTED: cysteine proteinase inhibitor 1-like [Elaeis guineensis]	-	-	-	-	-	-	-
LOC105057029	1385	1378	1499	248	226	171	52.19	53.88	53.27	9.2	9.01	7.36	53.1133	8.52333	-2.63958	2.9967e-220	7.57213e-219	Os03g0283600	PREDICTED: CDP-diacylglycerol--glycerol-3-phosphate 3-phosphatidyltransferase 2 [Elaeis guineensis]	Metabolism;Metabolism	Global and overview maps;Lipid metabolism	ko01100//Metabolic pathways;ko00564//Glycerophospholipid metabolism	K00995;K00995	GO:0031224//intrinsic component of membrane	GO:0016772//transferase activity, transferring phosphorus-containing groups	GO:0006644//phospholipid metabolic process
LOC105058794	1003	968	1142	2947	2647	2589	14.28	14.3	15.34	41.33	39.77	42.22	14.64	41.1067	1.48946	4.82743e-220	1.21852e-218	R1	PREDICTED: alpha-glucan water dikinase, chloroplastic isoform X1 [Elaeis guineensis]	-	-	-	-	GO:0043231//intracellular membrane-bounded organelle	GO:0016772//transferase activity, transferring phosphorus-containing groups;GO:0032550//purine ribonucleoside binding	GO:0006796//phosphate-containing compound metabolic process
LOC105059483	911	861	890	2613	2402	2278	38.15	37.41	35.15	107.77	106.46	108.99	36.9033	107.74	1.54573	6.92496e-220	1.74613e-218	Os10g0513300	PREDICTED: protein BPS1, chloroplastic-like [Elaeis guineensis]	-	-	-	-	-	-	-
LOC105038802	1857	1767	1976	4292	3859	3563	53.17	52.5	53.36	121.04	116.95	116.56	53.01	118.183	1.15669	6.98662e-220	1.75982e-218	ALS1	PREDICTED: acetolactate synthase 1, chloroplastic [Elaeis guineensis]	Metabolism;Metabolism;Metabolism;Metabolism;Metabolism;Metabolism;Metabolism;Metabolism	Global and overview maps;Global and overview maps;Global and overview maps;Global and overview maps;Metabolism of cofactors and vitamins;Carbohydrate metabolism;Amino acid metabolism;Carbohydrate metabolism	ko01100//Metabolic pathways;ko01110//Biosynthesis of secondary metabolites;ko01230//Biosynthesis of amino acids;ko01210//2-Oxocarboxylic acid metabolism;ko00770//Pantothenate and CoA biosynthesis;ko00650//Butanoate metabolism;ko00290//Valine, leucine and isoleucine biosynthesis;ko00660//C5-Branched dibasic acid metabolism	K01652;K01652;K01652;K01652;K01652;K01652;K01652;K01652	-	-	-
LOC105040206	1039	1026	1223	72	62	55	25.03	25.64	27.78	1.71	1.58	1.51	26.15	1.6	-4.03067	7.54779e-220	1.89917e-218	BOR4	PREDICTED: boron transporter 4-like [Elaeis guineensis]	-	-	-	-	-	-	-
LOC105058806	1987	1808	2024	492	432	359	52.73	49.78	50.65	12.86	12.13	10.88	51.0533	11.9567	-2.09419	1.26502e-219	3.17968e-218	TBL2	PREDICTED: protein trichome birefringence-like 2 [Elaeis guineensis]	-	-	-	-	-	-	-
LOC105048428	1218	1176	1292	3113	2893	2708	38.08	38.17	38.09	95.76	95.63	96.63	38.1133	96.0067	1.33284	1.35112e-219	3.39256e-218	MHZ4	PREDICTED: transmembrane protein 214-A-like [Musa acuminata subsp. malaccensis] [Musa acuminata]	-	-	-	-	-	-	-
LOC105048763	2314	2191	2407	714	651	572	149.22	146.52	146.37	45.33	44.4	42.11	147.37	43.9467	-1.74562	1.8228e-219	4.5721e-218	--	Protein IGO2 [Anthurium amnicola]	-	-	-	-	-	-	-
LOC105048823	2752	2574	2871	935	858	735	53.85	52.26	52.98	18.02	17.77	16.43	53.03	17.4067	-1.60717	6.24366e-219	1.56444e-217	At3g52680	PREDICTED: F-box/LRR-repeat protein At3g26922-like [Phoenix dactylifera]	-	-	-	-	-	-	-
LOC105032589	4471	4316	4771	2059	1878	1730	182.79	184.39	184.32	82.32	80.8	80.77	183.833	81.2967	-1.17713	6.56728e-219	1.64381e-217	LOC_Os07g01090	PREDICTED: probable proline transporter 2 isoform X1 [Elaeis guineensis]	-	-	-	-	-	-	-
LOC105033950	1910	1753	1969	486	401	373	48.47	46.16	47.13	12.15	10.77	10.82	47.2533	11.2467	-2.07092	1.44581e-217	3.61512e-216	CSLC6	PREDICTED: probable xyloglucan glycosyltransferase 6 [Elaeis guineensis]	-	-	-	-	-	-	-
LOC105040487	1848	1758	1997	420	375	414	34.79	34.24	35.3	7.76	7.47	8.88	34.7767	8.03667	-2.11345	6.05953e-217	1.51355e-215	SELMODRAFT_444075	PREDICTED: inactive protein kinase SELMODRAFT_444075-like isoform X1 [Elaeis guineensis]	-	-	-	-	-	-	-
LOC105059768	1307	1225	1272	170	155	161	59.57	57.93	54.68	7.63	7.48	8.38	57.3933	7.83	-2.8738	6.71487e-217	1.6755e-215	LIP4	PREDICTED: GDSL esterase/lipase LIP-4 [Elaeis guineensis]	-	-	-	-	-	GO:0016787//hydrolase activity	-
LOC105039892	1431	1295	1366	214	197	162	47.3	44.41	42.58	6.97	6.89	6.12	44.7633	6.66	-2.74872	8.37414e-217	2.08734e-215	GSVIVT00026920001	PREDICTED: probable polygalacturonase [Elaeis guineensis]	-	-	-	-	-	-	-
LOC105032580	142	165	191	1168	1134	1054	2.74	3.3	3.47	22.18	23.14	23.22	3.17	22.8467	2.84943	1.35678e-216	3.37839e-215	XA21	PREDICTED: probable LRR receptor-like serine/threonine-protein kinase At3g47570 [Elaeis guineensis]	-	-	-	-	-	-	-
LOC105048746	1397	1351	1455	264	220	193	95.79	96.12	94.1	17.83	15.97	15.12	95.3367	16.3067	-2.54757	1.63232e-216	4.06026e-215	OsI_07012	PREDICTED: GTPase activating protein 1 [Elaeis guineensis]	-	-	-	-	-	-	-
LOC105045274	12	12	8	2998	2732	2455	0.99	1.02	0.62	242.81	237.78	230.66	0.876667	237.083	8.07915	4.84881e-216	1.2036e-214	GST3	PREDICTED: glutathione S-transferase 3 [Elaeis guineensis]	Metabolism	Metabolism of other amino acids	ko00480//Glutathione metabolism	K00799	-	-	-
LOC105055294	1263	1211	1332	193	187	169	35.04	34.86	34.84	5.28	5.48	5.36	34.9133	5.37333	-2.69989	9.57488e-216	2.37427e-214	RGA2	PREDICTED: putative disease resistance protein RGA3, partial [Elaeis guineensis]	-	-	-	-	-	-	-
LOC105036793	1949	1601	1825	19	13	21	121.97	103.96	107.72	1.17	0.86	1.5	111.217	1.17667	-6.56252	9.59169e-216	2.37598e-214	PECS-1.1	PREDICTED: pectinesterase-like [Elaeis guineensis]	Metabolism;Metabolism	Global and overview maps;Carbohydrate metabolism	ko01100//Metabolic pathways;ko00040//Pentose and glucuronate interconversions	K01051;K01051	-	GO:0016787//hydrolase activity	-
LOC105051853	1456	1454	1639	292	263	268	37.45	38.81	39.76	7.4	7.16	7.88	38.6733	7.48	-2.37023	1.26822e-215	3.1383e-214	OFUT9	DUF246 domain-containing protein At1g04910 [Anthurium amnicola]	-	-	-	-	-	-	-
LOC105049673	172	127	145	1223	1075	985	8.78	6.73	6.98	61.47	58.06	57.43	7.49667	58.9867	2.97607	3.28035e-215	8.10904e-214	Y-2	PREDICTED: uncharacterized protein At3g27210 isoform X1 [Elaeis guineensis]	-	-	-	-	-	-	-
LOC105037211	700	699	810	2316	2331	2056	36.41	37.73	39.74	118.65	128.33	122.19	37.96	123.057	1.69677	1.25592e-214	3.09824e-213	OsI_17963	PREDICTED: anamorsin homolog [Elaeis guineensis]	-	-	-	-	-	-	-
LOC105046076	117	112	139	1089	1073	895	3.68	3.66	4.13	33.76	35.75	32.19	3.82333	33.9	3.14838	1.38583e-214	3.4152e-213	--	PREDICTED: tyrosine-specific transport protein 2 [Phoenix dactylifera]	-	-	-	-	-	-	GO:0044765//single-organism transport;GO:0071702//organic substance transport;GO:0071705//nitrogen compound transport
LOC105051962	1195	1169	1206	31	32	27	41	41.62	39.03	1.05	1.16	1.06	40.55	1.09	-5.2173	1.39329e-214	3.43004e-213	RTNLB21	PREDICTED: reticulon-like protein B21 isoform X1 [Elaeis guineensis]	-	-	-	-	-	-	-
LOC105053333	1214	1203	1282	185	167	150	21.43	22.03	21.34	3.22	3.12	3.02	21.6	3.12	-2.79141	1.83433e-214	4.51116e-213	GWD2	PREDICTED: alpha-glucan water dikinase 2 [Elaeis guineensis]	-	-	-	-	-	-	-
LOC105045500	436	435	458	1721	1671	1474	13.83	14.36	13.72	54.46	56.9	54.18	13.97	55.18	1.98181	3.45752e-214	8.49434e-213	ZIF1	PREDICTED: protein ZINC INDUCED FACILITATOR-LIKE 1 isoform X1 [Elaeis guineensis]	-	-	-	-	-	-	-
LOC105045755	531	516	574	1963	1852	1608	16.86	17	17.19	61.4	62.25	58.35	17.0167	60.6667	1.83396	4.32599e-214	1.06171e-212	ITN1	PREDICTED: ankyrin repeat-containing protein ITN1-like isoform X1 [Elaeis guineensis]	-	-	-	-	-	-	-
LOC105057298	2080	1853	2123	4463	4161	3910	65.12	60.19	62.68	137.61	137.87	139.85	62.6633	138.443	1.1436	1.13265e-213	2.77128e-212	ASK1	PREDICTED: shaggy-related protein kinase alpha [Elaeis guineensis]	-	-	-	-	-	GO:0004672//protein kinase activity;GO:0032550//purine ribonucleoside binding	GO:0006464//cellular protein modification process;GO:0006796//phosphate-containing compound metabolic process
LOC105043503	2752	2649	2849	811	816	808	53.15	53.15	51.38	15.15	16.8	18.04	52.56	16.6633	-1.65729	1.88912e-213	4.61744e-212	KIN7K	PREDICTED: kinesin-like protein KIN-7K, chloroplastic isoform X1 [Elaeis guineensis]	-	-	-	-	-	-	-
LOC105039277	2689	2750	2808	899	835	792	51.09	54.21	50.31	16.82	16.79	17.19	51.87	16.9333	-1.61503	2.56791e-213	6.27015e-212	Os04g0656100	PREDICTED: plasma membrane ATPase [Elaeis guineensis]	Metabolism	Energy metabolism	ko00190//Oxidative phosphorylation	K01535	GO:0031224//intrinsic component of membrane	GO:0017111//nucleoside-triphosphatase activity;GO:0032550//purine ribonucleoside binding;GO:0043169//cation binding	GO:0009152//purine ribonucleotide biosynthetic process
LOC105052555	1665	1590	1741	398	350	302	64.86	64.27	63.96	15.27	14.43	13.44	64.3633	14.38	-2.16218	2.69084e-213	6.56363e-212	GSVIVT00026920001	PREDICTED: probable polygalacturonase isoform X2 [Elaeis guineensis]	-	-	-	-	-	GO:0016787//hydrolase activity	GO:0044238//primary metabolic process;GO:0045229//external encapsulating structure organization
LOC105045868	2408	2438	2632	824	720	673	73.66	77.38	75.93	24.82	23.31	23.52	75.6567	23.8833	-1.66346	4.22165e-213	1.02871e-211	MDIS2	PREDICTED: inactive receptor-like serine/threonine-protein kinase At2g40270 [Elaeis guineensis]	-	-	-	-	-	-	-
LOC105060931	223	239	263	1306	1274	1133	7.9	8.79	8.79	45.59	47.79	45.88	8.49333	46.42	2.45034	4.91819e-213	1.19723e-211	B3GALT7	PREDICTED: beta-1,3-galactosyltransferase 7 [Elaeis guineensis]	-	-	-	-	GO:0031224//intrinsic component of membrane	GO:0016758//transferase activity, transferring hexosyl groups	GO:0006464//cellular protein modification process
LOC105053606	1987	1874	2071	518	522	435	64.06	62.69	62.97	16.45	17.81	16.02	63.24	16.76	-1.91582	9.99163e-213	2.42977e-211	MUR3	PREDICTED: xyloglucan galactosyltransferase KATAMARI1 homolog [Elaeis guineensis]	-	-	-	-	-	-	-
LOC105060484	1390	1255	1366	216	205	189	43.38	40.64	40.2	6.64	6.77	6.74	41.4067	6.71667	-2.62405	1.6794e-212	4.07982e-211	--	PREDICTED: uncharacterized protein LOC105060484 [Elaeis guineensis]	-	-	-	-	-	-	-
LOC105041676	1487	1504	1647	308	288	289	50.73	53.27	52.93	10.32	10.46	11.24	52.31	10.6733	-2.29308	1.84617e-212	4.48043e-211	DPE1	PREDICTED: 4-alpha-glucanotransferase DPE1, chloroplastic/amyloplastic isoform X1 [Elaeis guineensis]	Metabolism;Metabolism;Metabolism	Global and overview maps;Global and overview maps;Carbohydrate metabolism	ko01100//Metabolic pathways;ko01110//Biosynthesis of secondary metabolites;ko00500//Starch and sucrose metabolism	K00705;K00705;K00705	GO:0009536//plastid	GO:0004133//glycogen debranching enzyme activity;GO:0016740//transferase activity	GO:0005982//starch metabolic process;GO:0019318//hexose metabolic process
LOC105048744	558	514	625	2066	1815	1725	32.67	31.23	34.51	119.13	112.47	115.39	32.8033	115.663	1.81802	2.06774e-212	5.01306e-211	--	PREDICTED: uncharacterized protein LOC105048744 [Elaeis guineensis]	-	-	-	-	-	-	-
LOC105048028	1748	1634	1886	3961	3888	3582	32.5	31.45	32.63	71.93	75.69	76.13	32.1933	74.5833	1.21209	9.36893e-212	2.26912e-210	PAPS4	PREDICTED: nuclear poly(A) polymerase 4-like isoform X1 [Elaeis guineensis]	Genetic Information Processing	Translation	ko03015//mRNA surveillance pathway	K14376	-	-	-
LOC105048571	84	66	76	958	928	820	3.1	2.53	2.65	34.86	36.29	34.61	2.76	35.2533	3.67502	1.75079e-211	4.23607e-210	MAPKKK18	PREDICTED: mitogen-activated protein kinase kinase kinase 2-like [Elaeis guineensis]	Environmental Information Processing	Signal transduction	ko04016//MAPK signaling pathway - plant	K20716	-	-	-
LOC105051739	2379	2132	2394	694	597	529	82.48	76.7	78.28	23.7	21.91	20.95	79.1533	22.1867	-1.83496	2.37589e-211	5.7427e-210	PME51	PREDICTED: probable pectinesterase/pectinesterase inhibitor 51 [Elaeis guineensis]	-	-	-	-	-	GO:0016787//hydrolase activity	-
LOC105042538	1142	1126	1227	160	143	116	44.13	45.26	44.8	6.12	5.88	5.14	44.73	5.71333	-2.96884	2.97446e-211	7.18224e-210	PHL11	PREDICTED: myb family transcription factor PHL11 [Elaeis guineensis]	-	-	-	-	-	-	-
LOC105048488	3243	3417	3556	1217	1173	1041	86.06	94.08	88.99	31.81	32.94	31.56	89.71	32.1033	-1.48255	8.77e-211	2.1155e-209	MAP70.2	PREDICTED: microtubule-associated protein 70-1-like [Elaeis guineensis]	-	-	-	-	-	-	-
LOC105060184	112	76	97	1234	962	940	5.37	3.78	4.39	58.32	48.86	51.53	4.51333	52.9033	3.55109	1.86409e-210	4.49203e-209	CCR1	PREDICTED: cinnamoyl-CoA reductase 1 [Elaeis guineensis]	Metabolism;Metabolism;Metabolism	Global and overview maps;Global and overview maps;Biosynthesis of other secondary metabolites	ko01100//Metabolic pathways;ko01110//Biosynthesis of secondary metabolites;ko00940//Phenylpropanoid biosynthesis	K09753;K09753;K09753	-	GO:0048037//cofactor binding	-
MSTRG.22756	215	215	205	1239	1152	1079	4.59	4.75	4.11	25.99	25.97	26.26	4.48333	26.0733	2.53993	1.15434e-209	2.77888e-208	--	-	-	-	-	-	-	-	-
LOC105049775	609	570	611	2046	2138	1846	29.12	28.3	27.64	96.45	108.35	100.95	28.3533	101.917	1.8458	2.21791e-209	5.32854e-208	RPL3	PREDICTED: 60S ribosomal protein L3 isoform X1 [Elaeis guineensis]	Genetic Information Processing	Translation	ko03010//Ribosome	K02925	GO:0030529//intracellular ribonucleoprotein complex	-	GO:0010467//gene expression
LOC105060409	2809	2908	2963	949	910	856	140.45	150.79	139.72	46.69	48.15	48.87	143.653	47.9033	-1.58439	2.71861e-209	6.52494e-208	CBL9	PREDICTED: calcineurin B-like protein 9 isoform X1 [Elaeis guineensis]	-	-	-	-	-	GO:0046872//metal ion binding	-
LOC105040447	3653	3306	3822	1440	1284	1167	118.05	110.86	116.49	45.83	43.92	43.09	115.133	44.28	-1.37858	5.01163e-209	1.20164e-207	IDD2	PREDICTED: protein indeterminate-domain 7 [Elaeis guineensis]	-	-	-	-	-	-	-
LOC105036392	602	597	665	2179	1898	1763	57.73	59.41	60.15	205.81	192.65	193.17	59.0967	197.21	1.73858	6.0574e-209	1.45093e-207	CC-1	PREDICTED: cytochrome c [Elaeis guineensis]	-	-	-	-	GO:0043231//intracellular membrane-bounded organelle;GO:0044425//membrane part	GO:0043169//cation binding;GO:0046906//tetrapyrrole binding	GO:0044710//single-organism metabolic process
LOC105059693	991	990	1053	69	57	65	53.3	55.25	53.41	3.65	3.24	3.99	53.9867	3.62667	-3.89589	6.90251e-209	1.6517e-207	--	PREDICTED: clumping factor A-like [Phoenix dactylifera]	-	-	-	-	-	-	-
LOC105047155	1546	1465	1571	325	307	252	56.47	55.53	54.12	11.69	11.87	10.52	55.3733	11.36	-2.28523	1.94138e-208	4.64089e-207	TOGT1	PREDICTED: scopoletin glucosyltransferase-like [Elaeis guineensis]	-	-	-	-	-	-	-
LOC105045759	1337	1237	1408	3253	3026	2923	25.58	24.28	24.7	59.95	59.33	62.47	24.8533	60.5833	1.28548	5.72456e-208	1.3671e-206	SAC3A	PREDICTED: SAC3 family protein A isoform X1 [Elaeis guineensis]	-	-	-	-	-	-	-
LOC105045137	650	587	715	2106	2025	1936	18.18	17.03	18.84	58.65	59.72	62	18.0167	60.1233	1.73859	1.2192e-207	2.9087e-206	ERS1	PREDICTED: probable ethylene response sensor 1 isoform X1 [Elaeis guineensis]	Environmental Information Processing;Environmental Information Processing	Signal transduction;Signal transduction	ko04075//Plant hormone signal transduction;ko04016//MAPK signaling pathway - plant	K14509;K14509	-	-	-
LOC105049526	3508	3512	3720	1306	1339	1179	173.09	179.8	173.11	63.47	69.93	66.46	175.333	66.62	-1.39607	2.1074e-207	5.0227e-206	CTL1	PREDICTED: chitinase-like protein 1 [Elaeis guineensis]	-	-	-	-	-	-	-
LOC105046084	7	8	7	5360	4817	4547	0.23	0.27	0.22	172.4	166.5	169.66	0.24	169.52	9.46421	2.38068e-207	5.6684e-206	CSA	PREDICTED: transcription factor MYB122 [Elaeis guineensis]	Organismal Systems	Environmental adaptation	ko04626//Plant-pathogen interaction	K09422	-	-	-
LOC105044198	1522	1505	1607	311	315	297	51.51	52.85	51.3	10.37	11.29	11.48	51.8867	11.0467	-2.23175	5.21805e-207	1.24118e-205	JASON	PREDICTED: protein bfr2-like [Elaeis guineensis]	-	-	-	-	-	-	-
LOC105045290	170	179	205	1165	1195	1158	4.87	5.32	5.54	32.9	36.26	37.93	5.24333	35.6967	2.76723	7.94963e-207	1.88904e-205	TAZ	PREDICTED: tafazzin-like isoform X2 [Elaeis guineensis]	Metabolism	Lipid metabolism	ko00564//Glycerophospholipid metabolism	K13511	-	-	-
LOC105039691	299	202	271	1553	1379	1269	22.27	15.61	19.04	113.95	108.73	108.01	18.9733	110.23	2.53847	8.20292e-207	1.9473e-205	VQ22	PREDICTED: VQ motif-containing protein 22 [Elaeis guineensis]	-	-	-	-	-	-	-
LOC105039045	151	134	171	1110	995	974	11.58	10.66	12.37	83.83	80.75	85.33	11.5367	83.3033	2.85215	2.29963e-206	5.45371e-205	TPRP-F1	PREDICTED: 36.4 kDa proline-rich protein [Elaeis guineensis]	-	-	-	-	-	-	-
LOC105057440	940	863	887	2585	2430	2257	28.2	26.86	25.09	76.37	77.15	77.35	26.7167	76.9567	1.52631	2.93029e-206	6.94248e-205	FUM1	PREDICTED: fumarate hydratase 1, mitochondrial [Elaeis guineensis]	Metabolism;Metabolism;Metabolism;Metabolism;Metabolism	Global and overview maps;Global and overview maps;Global and overview maps;Carbohydrate metabolism;Carbohydrate metabolism	ko01100//Metabolic pathways;ko01110//Biosynthesis of secondary metabolites;ko01200//Carbon metabolism;ko00620//Pyruvate metabolism;ko00020//Citrate cycle (TCA cycle)	K01679;K01679;K01679;K01679;K01679	-	-	-
LOC105040231	1938	1850	1964	519	445	454	50.25	49.77	48.03	13.25	12.21	13.45	49.35	12.97	-1.92787	3.78491e-206	8.95838e-205	AATP1	PREDICTED: plastidic ATP/ADP-transporter [Elaeis guineensis]	-	-	-	-	GO:0031224//intrinsic component of membrane	GO:0032550//purine ribonucleoside binding	GO:0015711//organic anion transport
LOC105041728	4391	4523	4897	1990	1872	1734	115.44	123.38	121.42	51.53	52.09	52.08	120.08	51.9	-1.21019	4.00791e-206	9.4768e-205	At1g26850	PREDICTED: probable methyltransferase PMT2 [Elaeis guineensis]	-	-	-	-	-	-	-
LOC105047519	1442	1454	1578	312	299	263	23.65	24.74	24.41	5.04	5.19	4.93	24.2667	5.05333	-2.26367	1.63202e-205	3.85515e-204	RBOHA	PREDICTED: respiratory burst oxidase homolog protein A [Elaeis guineensis]	Organismal Systems;Environmental Information Processing	Environmental adaptation;Signal transduction	ko04626//Plant-pathogen interaction;ko04016//MAPK signaling pathway - plant	K13447;K13447	GO:0031224//intrinsic component of membrane	GO:0016651//oxidoreductase activity, acting on NAD(P)H;GO:0046872//metal ion binding	GO:0044710//single-organism metabolic process
LOC105045381	2798	2715	2954	1001	979	891	59.7	60.11	59.45	21.04	22.11	21.72	59.7533	21.6233	-1.46643	1.73167e-205	4.08649e-204	--	Os11g0148400 [Oryza sativa Japonica Group]	-	-	-	-	-	-	-
LOC105054020	1064	957	1041	82	57	58	32.99	30.79	30.44	2.5	1.87	2.05	31.4067	2.14	-3.87539	2.22667e-205	5.24945e-204	NPF6.3	PREDICTED: protein NRT1/ PTR FAMILY 6.3-like [Elaeis guineensis]	-	-	-	-	-	-	-
LOC105045598	4449	4402	4816	2072	1969	1791	49.09	50.4	50.12	22.52	22.99	22.58	49.87	22.6967	-1.13569	2.47545e-205	5.83021e-204	SPT6	PREDICTED: transcription elongation factor SPT6 homolog [Elaeis guineensis]	-	-	-	-	-	-	-
LOC105045043	1776	1754	1866	19	18	8	75.53	77.4	74.85	0.8	0.81	0.39	75.9267	0.666667	-6.8315	4.10639e-205	9.66194e-204	CAL1	PREDICTED: calreticulin [Elaeis guineensis]	Genetic Information Processing;Cellular Processes	Folding, sorting and degradation;Transport and catabolism	ko04141//Protein processing in endoplasmic reticulum;ko04145//Phagosome	K08057;K08057	-	-	-
LOC105046106	1877	1812	1939	493	398	428	183.89	184.2	179.16	47.57	41.27	47.91	182.417	45.5833	-2.00066	5.49579e-205	1.29184e-203	GASA12	PREDICTED: gibberellin-regulated protein 12 [Elaeis guineensis]	-	-	-	-	-	-	-
LOC105045534	1898	1656	1758	377	327	335	64.14	58.06	56.03	12.55	11.7	12.93	59.41	12.3933	-2.26114	6.74227e-205	1.58328e-203	Os01g0513100	PREDICTED: probable protein phosphatase 2C 3 [Elaeis guineensis]	-	-	-	-	-	GO:0016791//phosphatase activity;GO:0043169//cation binding	GO:0006796//phosphate-containing compound metabolic process
LOC105043609	1486	1459	1533	291	295	276	39.51	40.97	38.93	7.4	8.3	7.7	39.8033	7.8	-2.35134	1.02754e-204	2.41058e-203	ORP2A	PREDICTED: oxysterol-binding protein-related protein 2A-like isoform X1 [Elaeis guineensis]	-	-	-	-	-	-	-
LOC105059360	1411	1253	1446	222	236	211	41.32	38.08	39.94	6.4	7.32	7.06	39.78	6.92667	-2.52181	4.13381e-204	9.68834e-203	RF2b	PREDICTED: transcription factor VIP1-like [Elaeis guineensis]	-	-	-	-	-	-	-
LOC105034187	1506	1483	1543	306	267	201	48.46	49.52	46.83	9.7	9.09	7.39	48.27	8.72667	-2.46762	7.29984e-204	1.70918e-202	MLO1	PREDICTED: LOW QUALITY PROTEIN: MLO-like protein 1 [Elaeis guineensis]	-	-	-	-	-	-	-
LOC105033768	1127	1162	1206	161	133	142	29.46	31.52	29.73	4.14	3.68	4.24	30.2367	4.02	-2.91103	7.57161e-204	1.77108e-202	ZAR1	PREDICTED: receptor protein kinase-like protein ZAR1 [Elaeis guineensis]	-	-	-	-	GO:0031224//intrinsic component of membrane	GO:0004672//protein kinase activity;GO:0016628//oxidoreductase activity, acting on the CH-CH group of donors, NAD or NADP as acceptor;GO:0032550//purine ribonucleoside binding	GO:0006464//cellular protein modification process;GO:0044710//single-organism metabolic process
LOC105057682	605	578	643	1950	1890	1755	21.78	21.59	21.9	69.35	72.3	72.48	21.7567	71.3767	1.71399	1.36325e-203	3.18567e-202	ERF1-3	PREDICTED: eukaryotic peptide chain release factor subunit 1-3-like [Elaeis guineensis]	Genetic Information Processing	Translation	ko03015//mRNA surveillance pathway	K03265	-	GO:0003747//translation release factor activity	GO:0043624//cellular protein complex disassembly
LOC105053156	2448	2423	2570	672	741	585	73.3	75.28	72.58	19.82	23.48	20.01	73.72	21.1033	-1.80459	1.54519e-203	3.60731e-202	IAR1	PREDICTED: IAA-alanine resistance protein 1 [Elaeis guineensis]	-	-	-	-	-	-	GO:0044765//single-organism transport
LOC105044415	3007	2773	3036	1037	958	949	70.82	67.77	67.44	24.05	23.88	25.54	68.6767	24.49	-1.48763	1.7232e-203	4.01896e-202	PUB33	PREDICTED: U-box domain-containing protein 33 isoform X1 [Elaeis guineensis]	-	-	-	-	-	GO:0016301//kinase activity	GO:0044237//cellular metabolic process
LOC105058591	262	283	311	1358	1293	1232	15.7	17.69	17.65	80.25	82.14	84.41	17.0133	82.2667	2.27364	4.78855e-203	1.11573e-201	Immp1l	PREDICTED: mitochondrial inner membrane protease subunit 1 [Elaeis guineensis]	Genetic Information Processing	Folding, sorting and degradation	ko03060//Protein export	K09647	-	GO:0008233//peptidase activity	-
LOC105055351	1312	1230	1297	225	186	171	23.26	22.63	21.69	3.93	3.49	3.46	22.5267	3.62667	-2.63492	9.23392e-203	2.1494e-201	RGA2	PREDICTED: LOW QUALITY PROTEIN: putative disease resistance protein At3g14460 [Elaeis guineensis]	-	-	-	-	-	-	-
LOC105051370	2533	2604	2939	5590	5397	4889	47.02	50.75	51.79	103.93	107.59	105.46	49.8533	105.66	1.08367	9.32014e-203	2.16736e-201	GTE10	PREDICTED: transcription factor GTE9 isoform X1 [Elaeis guineensis]	-	-	-	-	-	-	-
LOC105044054	5062	4509	4820	971	766	778	118.65	109.66	106.55	22.42	19	20.83	111.62	20.75	-2.42741	1.38392e-202	3.21514e-201	SBT1.6	PREDICTED: subtilisin-like protease SBT1.6 [Elaeis guineensis]	-	-	-	-	-	GO:0004175//endopeptidase activity;GO:0005515//protein binding	GO:0000226//microtubule cytoskeleton organization;GO:0006073//cellular glucan metabolic process;GO:0009664//plant-type cell wall organization;GO:0009892//negative regulation of metabolic process;GO:0019538//protein metabolic process;GO:0019758//glycosinolate biosynthetic process;GO:0042546//cell wall biogenesis;GO:0048509//regulation of meristem development;GO:1901605//alpha-amino acid metabolic …
LOC105040822	1140	1097	1267	160	165	137	59.07	58.98	61.92	8.17	9.05	8.11	59.99	8.44333	-2.82884	2.28247e-202	5.29237e-201	--	PREDICTED: uncharacterized protein LOC105040822 [Elaeis guineensis]	-	-	-	-	-	-	-
LOC105037295	1653	1410	1656	331	276	261	38.3	33.92	36.21	7.55	6.76	6.9	36.1433	7.07	-2.35395	3.31257e-202	7.67342e-201	RGA2	PREDICTED: putative disease resistance protein RGA3, partial [Elaeis guineensis]	-	-	-	-	-	-	-
LOC105058990	2227	2263	2392	719	680	579	71.08	76.01	73.46	22.96	22.25	20.41	73.5167	21.8733	-1.7489	4.83564e-202	1.11907e-200	SUT4	PREDICTED: sucrose transport protein SUT4 isoform X1 [Elaeis guineensis]	-	-	-	-	-	-	-
LOC105057598	3150	3065	3339	1271	1186	1094	60.66	61.25	60.64	24.03	24.11	23.98	60.85	24.04	-1.33982	5.27839e-202	1.22035e-200	ROPGAP7	PREDICTED: rho GTPase-activating protein 7-like isoform X1 [Elaeis guineensis]	-	-	-	-	-	-	-
MSTRG.8782	2230	2374	2676	101	137	111	18.58	21.38	20.77	1.71	2.06	1.8	20.2433	1.85667	-3.44666	1.26646e-201	2.9252e-200	--	uncharacterized protein LOC103706300 isoform X2 [Phoenix dactylifera]	-	-	-	-	-	-	-
LOC105053569	1880	1847	1993	4302	3784	3692	57.53	58.88	57.22	127.16	119.96	126.81	57.8767	124.643	1.10675	1.00619e-200	2.32181e-199	AVT1C	PREDICTED: vacuolar amino acid transporter 1 [Elaeis guineensis]	-	-	-	-	-	-	-
LOC105037721	2376	2324	2659	5053	4716	4253	64.71	65.59	68.36	135.7	135.89	132.37	66.22	134.653	1.02391	1.10703e-200	2.55204e-199	NAC078	PREDICTED: protein CUP-SHAPED COTYLEDON 3 isoform X1 [Elaeis guineensis]	-	-	-	-	-	-	-
LOC105046402	1102	1026	1168	147	135	115	56.29	54.38	56.27	7.4	7.3	6.71	55.6467	7.13667	-2.96297	1.24356e-200	2.86401e-199	At5g03810	PREDICTED: GDSL esterase/lipase At5g03810 [Elaeis guineensis]	-	-	-	-	-	GO:0016787//hydrolase activity	-
LOC105034184	1550	1490	1667	370	316	321	57.45	57.37	58.5	13.62	12.42	13.57	57.7733	13.2033	-2.1295	1.87381e-200	4.31137e-199	At4g18380	PREDICTED: F-box protein At4g18380-like [Elaeis guineensis]	-	-	-	-	-	-	-
LOC105060834	1477	1376	1483	3413	3224	2904	24.71	24.03	23.07	55.55	56.77	55.56	23.9367	55.96	1.22517	2.50711e-200	5.76298e-199	YAK1	PREDICTED: dual specificity tyrosine-phosphorylation-regulated kinase 1B-like isoform X1 [Elaeis guineensis]	-	-	-	-	-	-	-
LOC105041692	2625	2595	2838	974	915	814	55.68	57.12	56.78	20.35	20.54	19.73	56.5267	20.2067	-1.4841	4.39243e-200	1.0087e-198	--	PREDICTED: loricrin-like [Musa acuminata subsp. malaccensis] [Musa acuminata]	-	-	-	-	-	-	-
LOC105057689	1921	2039	2304	504	421	462	99.17	109.22	112.17	25.62	23	27.25	106.853	25.29	-2.07899	4.75745e-200	1.09148e-198	RZF1	PREDICTED: probable E3 ubiquitin-protein ligase RHC1A [Elaeis guineensis]	-	-	-	-	-	-	-
LOC105042279	139	120	106	1110	969	883	7.02	6.28	5.05	55.18	51.77	50.92	6.11667	52.6233	3.10489	7.07827e-200	1.62238e-198	At3g03980	PREDICTED: short-chain type dehydrogenase/reductase [Elaeis guineensis]	Metabolism;Metabolism;Metabolism;Metabolism;Metabolism	Global and overview maps;Global and overview maps;Lipid metabolism;Lipid metabolism;Metabolism of cofactors and vitamins	ko01100//Metabolic pathways;ko01212//Fatty acid metabolism;ko00061//Fatty acid biosynthesis;ko01040//Biosynthesis of unsaturated fatty acids;ko00780//Biotin metabolism	K00059;K00059;K00059;K00059;K00059	-	-	-
LOC105039857	1117	1133	1220	154	166	125	98.21	103.33	101.16	13.33	15.45	12.55	100.9	13.7767	-2.87263	1.60489e-199	3.67497e-198	At1g56220	PREDICTED: dormancy-associated protein homolog 3 isoform X1 [Elaeis guineensis]	-	-	-	-	-	-	-
LOC105060971	1876	1780	1959	4087	3688	3531	51.26	50.47	50.48	109.96	106.68	110.3	50.7367	108.98	1.10296	1.86036e-198	4.24777e-197	IDD1	PREDICTED: protein indeterminate-domain 1-like [Elaeis guineensis]	-	-	-	-	-	-	-
LOC105045730	13	26	37	1119	986	898	0.71	1.47	1.9	59.99	56.8	55.84	1.36	57.5433	5.40297	2.20971e-198	5.04063e-197	--	PREDICTED: uncharacterized protein LOC105045730 [Elaeis guineensis]	-	-	-	-	-	-	-
MSTRG.17932	1022	930	1082	35	38	33	26.58	25.1	26.54	0.9	1.05	0.98	26.0733	0.976667	-4.73856	5.69083e-198	1.29691e-196	PLL5	LOW QUALITY PROTEIN: probable protein phosphatase 2C 4 [Phoenix dactylifera]	-	-	-	-	-	-	-
LOC105057788	619	609	704	2070	1868	1774	24.71	25.25	26.5	81.41	78.93	81	25.4867	80.4467	1.65829	7.13591e-198	1.62469e-196	PNC1	PREDICTED: peroxisomal adenine nucleotide carrier 1 [Elaeis guineensis]	-	-	-	-	-	-	-
LOC105032828	97	90	78	912	921	847	2.92	2.8	2.21	26.99	29.4	29.16	2.64333	28.5167	3.43138	1.56532e-197	3.55713e-196	SULTR4;1	PREDICTED: sulfate transporter 4.1, chloroplastic-like isoform X1 [Elaeis guineensis]	-	-	-	-	-	-	-
LOC105042100	1240	1170	1313	30	20	14	27.76	27.18	27.73	0.66	0.47	0.36	27.5567	0.496667	-5.79398	4.30848e-197	9.78155e-196	TMK4	PREDICTED: receptor-like kinase TMK4 [Elaeis guineensis]	-	-	-	-	-	-	-
LOC105032809	2260	2311	2375	667	688	566	40.04	42.49	39.69	11.64	12.9	11.46	40.74	12	-1.76341	5.63415e-197	1.27791e-195	KIN14F	PREDICTED: kinesin-like protein KIN-14I [Elaeis guineensis]	-	-	-	-	-	-	-
MSTRG.8241	115	148	164	1082	1036	916	3.58	4.73	5.08	33.53	34.65	32.82	4.46333	33.6667	2.91513	6.38157e-197	1.44607e-195	--	-	-	-	-	-	-	-	-
LOC105061111	2802	2602	2933	10	8	12	79.9	76.98	78.87	0.28	0.24	0.39	78.5833	0.303333	-8.01718	1.21692e-196	2.75494e-195	SBT1.2	PREDICTED: subtilisin-like protease SBT1.2 [Elaeis guineensis]	-	-	-	-	-	-	-
LOC105038916	483	504	543	1769	1665	1580	10.75	11.64	11.4	38.78	39.23	40.18	11.2633	39.3967	1.80644	2.497e-196	5.64219e-195	At5g06940	PREDICTED: probably inactive leucine-rich repeat receptor-like protein kinase At5g06940 [Elaeis guineensis]	-	-	-	-	GO:0031224//intrinsic component of membrane	GO:0016628//oxidoreductase activity, acting on the CH-CH group of donors, NAD or NADP as acceptor;GO:0016772//transferase activity, transferring phosphorus-containing groups;GO:0032550//purine ribonucleoside binding	GO:0006464//cellular protein modification process;GO:0006796//phosphate-containing compound metabolic process;GO:0044710//single-organism metabolic process
LOC105051475	693	661	744	2101	2017	1805	23.22	23.04	23.56	69.81	71.76	69.44	23.2733	70.3367	1.5956	4.56193e-196	1.02983e-194	--	PREDICTED: uncharacterized protein LOC105051475 isoform X1 [Elaeis guineensis]	-	-	-	-	-	-	-
LOC105048583	1466	1285	1456	277	220	192	91.66	83.37	85.86	17.06	14.56	13.72	86.9633	15.1133	-2.52459	5.8046e-196	1.30913e-194	--	PREDICTED: uncharacterized protein LOC105048583 [Elaeis guineensis]	-	-	-	-	-	-	-
LOC105049857	62	62	92	921	830	836	1.86	1.93	2.63	27.58	26.47	28.72	2.14	27.59	3.68846	8.07103e-196	1.81857e-194	--	Pre-rRNA-processing protein IPI3 [Anthurium amnicola]	-	-	-	-	-	-	-
LOC105042310	1618	1602	1692	412	365	355	26.98	27.71	26.61	6.77	6.44	6.76	27.1	6.65667	-2.02542	8.14196e-196	1.83282e-194	MARD1	PREDICTED: protein MARD1 [Elaeis guineensis]	-	-	-	-	-	-	-
LOC105056966	1717	1632	1879	416	396	406	25.66	25.33	26.54	6.18	6.3	6.95	25.8433	6.47667	-1.99647	8.42279e-196	1.89426e-194	--	PREDICTED: uncharacterized protein LOC105056966 isoform X1 [Elaeis guineensis]	-	-	-	-	-	-	-
LOC105041548	56	73	55	943	808	791	2.27	3.07	2.1	37.62	34.64	36.61	2.48	36.29	3.87116	1.18484e-195	2.66217e-194	OFP8	PREDICTED: transcription repressor OFP1-like [Elaeis guineensis]	-	-	-	-	-	-	-
LOC105046330	2624	2543	2705	916	828	829	114.24	114.88	111.07	39.28	38.15	41.24	113.397	39.5567	-1.51939	1.42203e-195	3.19209e-194	--	PREDICTED: uncharacterized protein LOC105046330 [Elaeis guineensis]	-	-	-	-	-	-	-
LOC105035858	940	960	1000	80	59	70	41.5	43.94	41.61	3.48	2.76	3.53	42.35	3.25667	-3.70089	1.53551e-195	3.44361e-194	AGAL2	PREDICTED: alpha-galactosidase isoform X1 [Elaeis guineensis]	Metabolism;Metabolism;Metabolism;Metabolism;Metabolism	Global and overview maps;Lipid metabolism;Carbohydrate metabolism;Lipid metabolism;Glycan biosynthesis and metabolism	ko01100//Metabolic pathways;ko00561//Glycerolipid metabolism;ko00052//Galactose metabolism;ko00600//Sphingolipid metabolism;ko00603//Glycosphingolipid biosynthesis - globo and isoglobo series	K07407;K07407;K07407;K07407;K07407	-	-	-
LOC105046694	1082	1007	1088	124	121	121	16.88	16.3	16.01	1.91	2	2.16	16.3967	2.02333	-3.0186	4.26509e-195	9.55612e-194	LNG1	PREDICTED: protein LONGIFOLIA 1-like isoform X2 [Elaeis guineensis]	-	-	-	-	-	-	-
LOC105050779	1210	1173	1353	224	169	165	20.19	20.31	21.3	3.68	2.99	3.15	20.6	3.27333	-2.65381	5.25828e-195	1.17704e-193	INRPK1	PREDICTED: receptor-like protein kinase [Elaeis guineensis]	-	-	-	-	-	-	-
LOC105048659	2860	2712	3183	1047	946	944	56.71	55.8	59.53	20.44	19.85	21.38	57.3467	20.5567	-1.4801	1.04637e-194	2.34005e-193	SAC51	PREDICTED: transcription factor bHLH143 [Elaeis guineensis]	-	-	-	-	-	-	-
LOC105038372	1074	943	1030	104	90	74	78.21	71.26	70.74	7.46	6.94	6.16	73.4033	6.85333	-3.42097	1.93524e-194	4.32384e-193	RALFL34	PREDICTED: protein RALF-like 34 [Elaeis guineensis]	-	-	-	-	-	-	GO:0044763//single-organism cellular process
LOC105056236	1764	1757	1997	4198	3854	3428	70.36	72.72	75.13	164.92	162.71	156.23	72.7367	161.287	1.14887	3.55698e-194	7.93982e-193	BZIP44	PREDICTED: bZIP transcription factor 11-like [Elaeis guineensis]	-	-	-	-	-	-	-
LOC105057229	1091	1220	1220	3146	3006	2726	69.43	80.56	73.22	197.17	202.46	198.2	74.4033	199.277	1.42133	6.20674e-194	1.38417e-192	RPL10	PREDICTED: 60S ribosomal protein L10 [Elaeis guineensis]	Genetic Information Processing	Translation	ko03010//Ribosome	K02866	GO:0030529//intracellular ribonucleoprotein complex	-	GO:0010467//gene expression
LOC105057949	1152	1185	1288	183	194	166	26.26	28.05	27.8	4.13	4.68	4.33	27.37	4.38	-2.64359	1.24291e-193	2.76924e-192	NPGR1	PREDICTED: tetratricopeptide repeat protein 7A [Elaeis guineensis]	-	-	-	-	GO:0016020//membrane	-	-
LOC105054050	1016	1006	1124	128	112	121	28.07	28.79	29.27	3.5	3.28	3.81	28.71	3.53	-3.02381	1.45268e-193	3.23359e-192	At4g10440	PREDICTED: probable methyltransferase PMT17 isoform X1 [Elaeis guineensis]	-	-	-	-	-	GO:0003824//catalytic activity	GO:0008152//metabolic process
LOC105060395	1371	1358	1471	3253	3097	2791	25.24	25.94	25.54	58.98	60.34	58.7	25.5733	59.34	1.21436	1.81221e-193	4.03015e-192	ARF23	PREDICTED: auxin response factor 23-like [Elaeis guineensis]	-	-	-	-	-	-	-
LOC105049222	1039	1071	1160	152	129	127	24.54	26.25	25.84	3.54	3.22	3.43	25.5433	3.39667	-2.91076	2.02795e-193	4.50573e-192	--	transducin-like [Oryza sativa Japonica Group]	-	-	-	-	-	-	-
LOC105052957	783	780	873	2285	2170	1983	19.31	19.96	20.31	55.5	56.64	55.87	19.86	56.0033	1.49565	2.27719e-193	5.05012e-192	Os01g0911100	PREDICTED: DEAD-box ATP-dependent RNA helicase 20 [Elaeis guineensis]	Genetic Information Processing	Transcription	ko03040//Spliceosome	K12823	GO:0043231//intracellular membrane-bounded organelle	GO:0003676//nucleic acid binding;GO:0032550//purine ribonucleoside binding;GO:0042623//ATPase activity, coupled	GO:0000956//nuclear-transcribed mRNA catabolic process;GO:0016072//rRNA metabolic process;GO:0022613//ribonucleoprotein complex biogenesis
LOC105039808	1612	1616	1679	412	375	347	59.01	61.38	57.97	14.85	14.53	14.51	59.4533	14.63	-2.02283	2.29636e-193	5.08792e-192	ROPGAP2	PREDICTED: rho GTPase-activating protein 2 [Elaeis guineensis]	-	-	-	-	-	-	GO:0044763//single-organism cellular process;GO:0050794//regulation of cellular process
LOC105045832	1727	1709	1841	3900	3612	3552	29.34	30.13	29.5	65.25	64.95	68.94	29.6567	66.38	1.16239	2.71067e-193	6.00033e-192	D53	PREDICTED: protein DWARF 53-LIKE [Elaeis guineensis]	-	-	-	-	-	-	-
MSTRG.14865	1322	1241	1385	260	208	223	14.09	14.01	13.76	2.96	2.6	2.91	13.9533	2.82333	-2.30514	4.46927e-193	9.88403e-192	PAE1	PREDICTED: proteasome subunit alpha type-5 [Nelumbo nucifera]	Genetic Information Processing	Folding, sorting and degradation	ko03050//Proteasome	K02729	GO:0043231//intracellular membrane-bounded organelle;GO:0043234//protein complex	GO:0004175//endopeptidase activity	GO:0019941//modification-dependent protein catabolic process
LOC105051833	1570	1475	1732	393	346	320	20.03	19.53	20.84	4.94	4.67	4.67	20.1333	4.76	-2.08055	6.39782e-193	1.4123e-191	FAB1B	PREDICTED: LOW QUALITY PROTEIN: 1-phosphatidylinositol-3-phosphate 5-kinase FAB1B-like [Elaeis guineensis]	Metabolism;Cellular Processes;Environmental Information Processing;Metabolism	Global and overview maps;Transport and catabolism;Signal transduction;Carbohydrate metabolism	ko01100//Metabolic pathways;ko04145//Phagosome;ko04070//Phosphatidylinositol signaling system;ko00562//Inositol phosphate metabolism	K00921;K00921;K00921;K00921	-	-	-
LOC105046780	258	283	291	1334	1329	1133	16.67	18.97	17.73	84.88	90.87	83.63	17.79	86.46	2.28097	6.75946e-193	1.49076e-191	PARA	PREDICTED: probable glutathione S-transferase parA [Elaeis guineensis]	Metabolism	Metabolism of other amino acids	ko00480//Glutathione metabolism	K00799	-	-	-
LOC105060234	1150	1181	1320	185	196	156	28.75	30.63	31.12	4.55	5.19	4.46	30.1667	4.73333	-2.67203	7.0821e-193	1.56048e-191	MCM5	PREDICTED: DNA replication licensing factor MCM5 [Elaeis guineensis]	Genetic Information Processing	Replication and repair	ko03030//DNA replication	K02209	GO:0043231//intracellular membrane-bounded organelle;GO:0043234//protein complex	GO:0003676//nucleic acid binding;GO:0004386//helicase activity;GO:0032550//purine ribonucleoside binding	GO:0006305//DNA alkylation;GO:0032508//DNA duplex unwinding;GO:0034968//histone lysine methylation;GO:0048580//regulation of post-embryonic development;GO:0051052//regulation of DNA metabolic process;GO:1901990//regulation of mitotic cell cycle phase transition;GO:1902410//mitotic cytokinetic process
LOC105061037	1249	1205	1329	180	187	205	31.13	31.31	30.17	4.24	4.94	5.64	30.87	4.94	-2.64362	9.3693e-193	2.06254e-191	SRF8	PREDICTED: protein STRUBBELIG-RECEPTOR FAMILY 8-like isoform X1 [Elaeis guineensis]	-	-	-	-	-	-	-
LOC105059785	1034	915	1043	104	92	70	57.9	52.86	55.07	5.75	5.52	4.38	55.2767	5.21667	-3.40547	1.00879e-192	2.2187e-191	BAG1	PREDICTED: BAG family molecular chaperone regulator 1 isoform X1 [Elaeis guineensis]	-	-	-	-	-	-	-
LOC105033351	972	908	977	54	75	51	37.27	36.12	35.33	2.04	3.04	2.23	36.24	2.43667	-3.8946	1.70165e-192	3.73909e-191	DRAP1	PREDICTED: dr1-associated corepressor-like isoform X1 [Elaeis guineensis]	-	-	-	-	-	-	-
LOC105061065	2579	2449	2724	945	798	721	92.77	91.4	92.41	33.48	30.38	29.63	92.1933	31.1633	-1.56481	2.17756e-192	4.78044e-191	--	Aliphatic amidase [Anthurium amnicola]	-	-	-	-	-	-	-
LOC105033598	320	329	361	1470	1430	1465	10.47	11.16	11.13	47.35	49.5	54.74	10.92	50.53	2.21017	4.30139e-192	9.43427e-191	PURA	PREDICTED: adenylosuccinate synthetase, chloroplastic [Elaeis guineensis]	Metabolism;Metabolism;Metabolism	Global and overview maps;Nucleotide metabolism;Amino acid metabolism	ko01100//Metabolic pathways;ko00230//Purine metabolism;ko00250//Alanine, aspartate and glutamate metabolism	K01939;K01939;K01939	-	-	-
LOC105048058	284	288	306	1334	1226	1144	13.6	14.31	13.82	62.91	62.13	62.59	13.91	62.5433	2.16873	7.64804e-192	1.67591e-190	MYBS3	PREDICTED: transcription factor MYB1R1 [Elaeis guineensis]	-	-	-	-	-	-	-
LOC105043477	1080	1012	1038	2754	2557	2436	87.74	85.33	79.49	220.42	219.83	226.21	84.1867	222.153	1.39989	8.78647e-192	1.92362e-190	CYTB5-E	PREDICTED: cytochrome b5 [Elaeis guineensis]	-	-	-	-	-	GO:0043169//cation binding	-
LOC105055997	52	56	44	854	799	770	0.9	0.99	0.7	14.18	14.09	14.75	0.863333	14.34	4.05398	1.3403e-191	2.93162e-190	--	PREDICTED: serine-rich adhesin for platelets isoform X2 [Phoenix dactylifera]	-	-	-	-	-	-	-
LOC105045540	1075	1083	1143	2945	2562	2479	63.82	66.71	63.99	172.18	160.97	168.14	64.84	167.097	1.36573	2.13775e-191	4.67161e-190	RR9	PREDICTED: two-component response regulator ORR9-like [Elaeis guineensis]	Environmental Information Processing	Signal transduction	ko04075//Plant hormone signal transduction	K14492	-	-	-
LOC105051027	989	904	980	92	74	73	45.72	43.36	42.72	4.19	3.62	3.86	43.9333	3.89	-3.49747	2.72581e-191	5.95126e-190	--	PREDICTED: vegetative cell wall protein gp1 [Elaeis guineensis]	-	-	-	-	-	-	-
LOC105055392	1542	1393	1474	320	278	257	83.26	78.05	75.07	17.02	15.89	15.86	78.7933	16.2567	-2.27704	1.79063e-190	3.90592e-189	--	PREDICTED: protein BPS1, chloroplastic [Elaeis guineensis]	-	-	-	-	-	-	-
LOC105047057	587	502	529	2087	1775	1850	26.61	23.61	22.62	93.18	85.16	95.82	24.28	91.3867	1.91222	3.21997e-190	7.01737e-189	RPI2	PREDICTED: probable ribose-5-phosphate isomerase 2 [Elaeis guineensis]	Metabolism;Metabolism;Metabolism;Metabolism;Metabolism;Metabolism	Global and overview maps;Global and overview maps;Global and overview maps;Global and overview maps;Energy metabolism;Carbohydrate metabolism	ko01100//Metabolic pathways;ko01110//Biosynthesis of secondary metabolites;ko01200//Carbon metabolism;ko01230//Biosynthesis of amino acids;ko00710//Carbon fixation in photosynthetic organisms;ko00030//Pentose phosphate pathway	K01807;K01807;K01807;K01807;K01807;K01807	-	-	-
LOC105041373	1190	1162	1232	206	199	174	38.3	38.8	37.4	6.53	6.78	6.4	38.1667	6.57	-2.53835	5.2444e-190	1.14189e-188	LSB3	PREDICTED: lateral signaling target protein 2 homolog isoform X1 [Elaeis guineensis]	-	-	-	-	-	-	-
LOC105054119	651	707	743	2162	2172	2058	13.82	15.57	14.92	45.44	48.93	50.02	14.77	48.13	1.70427	2.37276e-189	5.16162e-188	At1g18900	PREDICTED: pentatricopeptide repeat-containing protein At1g74750 isoform X1 [Elaeis guineensis]	-	-	-	-	-	-	-
LOC105034334	19	41	36	899	864	811	1.69	3.79	3.02	78.81	81.39	82.47	2.83333	80.89	4.83539	2.47463e-189	5.37834e-188	--	PREDICTED: uncharacterized protein LOC105034334 [Elaeis guineensis]	-	-	-	-	-	-	-
LOC105040205	57	39	59	863	776	780	4.01	2.84	3.91	59.73	57.71	62.62	3.58667	60.02	4.06473	2.56478e-189	5.56921e-188	--	PREDICTED: uncharacterized protein LOC105040205 [Elaeis guineensis]	-	-	-	-	-	-	-
LOC105058550	1076	1168	1226	146	162	141	46.21	51.61	49.81	6.34	7.53	7.06	49.21	6.97667	-2.81834	4.48941e-189	9.73954e-188	PHL8	PREDICTED: myb family transcription factor PHL8 isoform X1 [Elaeis guineensis]	-	-	-	-	-	-	-
LOC105048524	22	17	27	1052	951	938	2.51	2.01	2.9	117.97	114.61	122.03	2.47333	118.203	5.57867	4.54482e-189	9.85083e-188	ARPN	PREDICTED: chemocyanin-like [Elaeis guineensis]	-	-	-	-	-	-	-
LOC105049705	1089	1196	1282	177	163	131	11.32	13.06	12.82	2.01	1.94	1.62	12.4	1.85667	-2.73955	5.53839e-189	1.19935e-187	RGA2	Disease resistance protein RGA2 [Dichanthelium oligosanthes]	-	-	-	-	-	-	-
LOC105057585	3301	3174	3385	1265	1267	1145	63.63	63.26	61.42	24	25.72	25.09	62.77	24.9367	-1.33181	7.37822e-189	1.59632e-187	VLN2	PREDICTED: villin-2-like [Elaeis guineensis]	-	-	-	-	-	-	-
LOC105045363	384	374	416	1579	1397	1440	25.66	25.77	25.83	103.28	98.53	109.44	25.7533	103.75	2.01028	8.2634e-189	1.78622e-187	ERD15	PREDICTED: protein EARLY RESPONSIVE TO DEHYDRATION 15 [Elaeis guineensis]	-	-	-	-	-	-	-
LOC105032631	4457	4346	4935	2116	2004	1867	51.98	52.58	54.25	24.31	24.81	24.93	52.9367	24.6833	-1.10073	9.12756e-189	1.97124e-187	AIR9	PREDICTED: 187-kDa microtubule-associated protein AIR9-like isoform X1 [Elaeis guineensis]	-	-	-	-	-	-	-
LOC105045196	898	940	962	77	61	62	103.29	112.18	104.35	8.72	7.43	8.15	106.607	8.1	-3.71823	1.23104e-188	2.65623e-187	--	PREDICTED: uncharacterized protein LOC105045196 [Elaeis guineensis]	-	-	-	-	-	-	-
LOC105058992	2213	2280	2468	759	724	652	94.44	104.91	100.89	35.6	35.08	33.32	100.08	34.6667	-1.52953	2.12067e-188	4.57167e-187	P4H3	PREDICTED: probable prolyl 4-hydroxylase 3 [Elaeis guineensis]	Metabolism;Metabolism	Global and overview maps;Amino acid metabolism	ko01100//Metabolic pathways;ko00330//Arginine and proline metabolism	K00472;K00472	-	-	-
LOC105041727	179	163	177	1072	970	965	5	4.72	4.66	29.49	28.67	30.79	4.79333	29.65	2.62893	7.16081e-188	1.54231e-186	PFK5	PREDICTED: ATP-dependent 6-phosphofructokinase 5, chloroplastic [Elaeis guineensis]	Metabolism;Metabolism;Metabolism;Metabolism;Metabolism;Genetic Information Processing;Metabolism;Metabolism;Metabolism	Global and overview maps;Global and overview maps;Global and overview maps;Global and overview maps;Carbohydrate metabolism;Folding, sorting and degradation;Carbohydrate metabolism;Carbohydrate metabolism;Carbohydrate metabolism	ko01100//Metabolic pathways;ko01110//Biosynthesis of secondary metabolites;ko01200//Carbon metabolism;ko01230//Biosynthesis of amino acids;ko00010//Glycolysis / Gluconeogenesis;ko03018//RNA degradation;ko00051//Fructose and mannose metabolism;ko00030//Pentose phosphate pathway;ko00052//Galactose metabolism	K00850;K00850;K00850;K00850;K00850;K00850;K00850;K00850;K00850	-	-	-
LOC105049090	409	418	412	1580	1444	1371	7.88	8.35	7.48	29.95	29.41	30.17	7.90333	29.8433	1.91688	1.31649e-187	2.83294e-186	WAP	PREDICTED: WPP domain-associated protein-like isoform X1 [Elaeis guineensis]	-	-	-	-	-	-	-
LOC105059008	1678	1802	1892	467	428	396	42.93	47.83	45.65	11.77	11.59	11.57	45.47	11.6433	-1.96541	4.12682e-187	8.87248e-186	CHER1	PREDICTED: choline transporter-like protein 2 isoform X1 [Elaeis guineensis]	-	-	-	-	-	-	-
LOC105060989	1720	1694	1899	483	469	428	37.6	38.42	39.15	10.4	10.85	10.69	38.39	10.6467	-1.85033	5.28599e-187	1.13544e-185	At4g37250	PREDICTED: LOW QUALITY PROTEIN: probable LRR receptor-like serine/threonine-protein kinase At4g37250 [Elaeis guineensis]	-	-	-	-	-	-	-
LOC105034363	1659	1648	1867	3817	3798	3356	40.45	41.16	41.9	88.56	95.09	90.13	41.17	91.26	1.14839	6.17928e-187	1.32613e-185	Os01g0875500	PREDICTED: beta-galactosidase 3 isoform X1 [Elaeis guineensis]	-	-	-	-	-	-	-
LOC105046328	1287	1011	1087	97	78	88	102.14	83.25	81.36	7.58	6.55	7.98	88.9167	7.37	-3.59272	6.34158e-187	1.35975e-185	COPT1	PREDICTED: copper transporter 6-like [Elaeis guineensis]	-	-	-	-	-	-	-
LOC105043541	278	217	277	1358	1281	1080	4.24	3.44	3.99	20.41	20.69	18.83	3.89	19.9767	2.36047	7.7397e-187	1.65804e-185	XIAO	PREDICTED: probable LRR receptor-like serine/threonine-protein kinase At4g36180 [Elaeis guineensis]	-	-	-	-	-	-	-
LOC105050478	1587	1371	1538	323	293	237	53.92	48.34	49.29	10.81	10.54	9.2	50.5167	10.1833	-2.31055	1.1304e-186	2.41945e-185	GALS3	PREDICTED: galactan beta-1,4-galactosyltransferase GALS3-like [Elaeis guineensis]	-	-	-	-	-	-	-
MSTRG.17894	1183	1105	1194	176	145	175	43.31	41.97	41.22	6.35	5.62	7.32	42.1667	6.43	-2.71321	2.24873e-186	4.80874e-185	--	-	-	-	-	-	-	-	-
LOC105053649	2379	2309	2695	755	668	720	49.01	49.15	52.19	15.46	14.34	16.83	50.1167	15.5433	-1.68899	3.15578e-186	6.74238e-185	--	PREDICTED: uncharacterized protein LOC105053649 isoform X1 [Elaeis guineensis]	-	-	-	-	-	-	-
LOC105050121	1204	1210	1210	169	196	164	24.57	25.63	23.29	3.4	4.23	3.82	24.4967	3.81667	-2.6822	4.17236e-186	8.90636e-185	CLC-C	Chloride channel G [Zostera marina]	-	-	-	-	-	-	-
LOC105041163	325	299	340	1437	1243	1268	13.15	12.55	12.98	57.21	53.2	58.55	12.8933	56.32	2.12702	4.49692e-186	9.59062e-185	PILS2	PREDICTED: protein PIN-LIKES 2 [Elaeis guineensis]	-	-	-	-	-	-	GO:0044763//single-organism cellular process
LOC105048369	981	913	1065	119	101	101	31.2	30.12	31.94	3.73	3.39	3.67	31.0867	3.59667	-3.11156	4.61303e-186	9.82949e-185	NAC098	PREDICTED: protein CUP-SHAPED COTYLEDON 2-like [Elaeis guineensis]	-	-	-	-	-	-	-
LOC105039385	986	849	1013	41	63	38	22.18	19.82	21.49	0.91	1.5	0.98	21.1633	1.13	-4.22717	4.6906e-186	9.98588e-185	TOR1L3	PREDICTED: LOW QUALITY PROTEIN: TORTIFOLIA1-like protein 5 [Elaeis guineensis]	-	-	-	-	-	-	-
LOC105060306	1415	1219	1394	211	189	225	60.86	54.41	56.55	8.94	8.6	11.06	57.2733	9.53333	-2.58681	5.80533e-186	1.23481e-184	FLA2	PREDICTED: fasciclin-like arabinogalactan protein 2 [Elaeis guineensis]	-	-	-	-	-	-	-
LOC105043492	2487	2417	2709	803	845	762	49.34	49.65	50.67	15.71	17.77	17.27	49.8867	16.9167	-1.56021	1.16002e-185	2.46521e-184	LCBK1	PREDICTED: sphingoid long-chain bases kinase 1-like isoform X1 [Elaeis guineensis]	-	-	-	-	-	-	-
LOC105032874	1104	1172	1306	152	129	166	28.41	31.29	31.7	3.85	3.51	4.88	30.4667	4.08	-2.90059	1.74065e-185	3.69582e-184	ROA2	PREDICTED: DNA replication licensing factor MCM3 [Elaeis guineensis]	Genetic Information Processing	Replication and repair	ko03030//DNA replication	K02541	GO:0043231//intracellular membrane-bounded organelle;GO:0043234//protein complex	GO:0003676//nucleic acid binding;GO:0004386//helicase activity;GO:0032550//purine ribonucleoside binding	GO:0006259//DNA metabolic process;GO:0032392//DNA geometric change;GO:0044763//single-organism cellular process
LOC105034097	1553	1457	1659	3428	3306	3084	87.25	84.93	87.9	189.67	196.58	197.95	86.6933	194.733	1.16751	1.8854e-185	3.99962e-184	TSJT1	PREDICTED: stem-specific protein TSJT1 [Elaeis guineensis]	-	-	-	-	-	-	-
LOC105050092	1274	1235	1440	235	205	235	44.6	44.86	47.54	8.1	7.6	9.4	45.6667	8.36667	-2.44842	2.42058e-185	5.13039e-184	--	Signal recognition particle protein, partial [Anthurium amnicola]	-	-	-	-	-	-	-
LOC105036365	1433	1376	1578	347	316	265	41.57	41.38	43.11	9.95	9.68	8.8	42.02	9.47667	-2.14862	2.84521e-185	6.02505e-184	WDL7	PREDICTED: protein WVD2-like 7 isoform X1 [Elaeis guineensis]	-	-	-	-	-	-	-
LOC105050124	3472	3291	3700	1487	1417	1220	59.25	58.27	59.55	24.99	25.59	23.79	59.0233	24.79	-1.25153	4.2162e-185	8.92038e-184	SPS1	PREDICTED: probable sucrose-phosphate synthase 1 [Elaeis guineensis]	Metabolism;Metabolism	Global and overview maps;Carbohydrate metabolism	ko01100//Metabolic pathways;ko00500//Starch and sucrose metabolism	K00696;K00696	-	-	-
LOC105035898	561	462	530	1988	1674	1668	24.1	20.59	21.47	84.11	76.11	81.87	22.0533	80.6967	1.87151	4.81302e-185	1.01741e-183	PDX11	PREDICTED: probable pyridoxal 5'-phosphate synthase subunit PDX1.1 [Elaeis guineensis]	Metabolism	Metabolism of cofactors and vitamins	ko00750//Vitamin B6 metabolism	K06215	-	-	GO:0009108//coenzyme biosynthetic process
LOC105039194	1251	1241	1441	255	248	209	42.55	43.8	46.22	8.54	8.93	8.12	44.19	8.53	-2.3731	1.33239e-184	2.81402e-183	--	Protein wech [Anthurium amnicola]	-	-	-	-	-	-	-
LOC105060916	1544	1360	1457	288	208	239	74.56	68.15	66.36	13.7	10.63	13.19	69.69	12.5067	-2.47825	2.29073e-184	4.83377e-183	HSFB4C	PREDICTED: heat stress transcription factor B-4c-like [Elaeis guineensis]	-	-	-	-	-	-	-
LOC105051063	513	500	487	1751	1613	1512	17.89	18.1	16.02	60.16	59.55	60.26	17.3367	59.99	1.7909	3.21036e-184	6.75731e-183	Os11g0516000	PREDICTED: long chain base biosynthesis protein 2a-like [Elaeis guineensis]	Metabolism;Metabolism	Global and overview maps;Lipid metabolism	ko01100//Metabolic pathways;ko00600//Sphingolipid metabolism	K00654;K00654	-	GO:0003824//catalytic activity;GO:0043168//anion binding	GO:0008152//metabolic process
MSTRG.23198	1916	1945	1934	514	520	439	33.58	35.23	31.98	8.98	9.74	8.98	33.5967	9.23333	-1.86339	3.21078e-184	6.75731e-183	KIPK1	serine/threonine-protein kinase D6PKL1 isoform X1 [Phoenix dactylifera]	-	-	-	-	-	-	-
LOC105040386	525	522	544	1831	1729	1485	14.81	15.28	14.47	50.87	51.62	47.86	14.8533	50.1167	1.7545	3.95272e-184	8.31149e-183	HXK2	PREDICTED: hexokinase-2 [Elaeis guineensis]	Metabolism;Metabolism;Metabolism;Metabolism;Metabolism;Metabolism;Metabolism;Metabolism	Global and overview maps;Global and overview maps;Global and overview maps;Carbohydrate metabolism;Carbohydrate metabolism;Carbohydrate metabolism;Carbohydrate metabolism;Carbohydrate metabolism	ko01100//Metabolic pathways;ko01110//Biosynthesis of secondary metabolites;ko01200//Carbon metabolism;ko00010//Glycolysis / Gluconeogenesis;ko00520//Amino sugar and nucleotide sugar metabolism;ko00500//Starch and sucrose metabolism;ko00051//Fructose and mannose metabolism;ko00052//Galactose metabolism	K00844;K00844;K00844;K00844;K00844;K00844;K00844;K00844	-	-	-
LOC105044499	1055	1025	1210	147	104	136	17.3	17.42	18.87	1.79	1.6	2.29	17.8633	1.89333	-3.238	4.49959e-184	9.4531e-183	SULTR4;2	PREDICTED: probable sulfate transporter 4.2 isoform X1 [Elaeis guineensis]	-	-	-	-	-	-	-
LOC105034971	46	26	41	851	810	720	1.74	1.02	1.46	31.62	32.34	31.03	1.40667	31.6633	4.49246	5.77199e-184	1.21156e-182	GLT2	PREDICTED: crocetin glucosyltransferase 2-like [Elaeis guineensis]	-	-	-	-	-	-	-
LOC105054905	47	35	28	866	812	721	1.52	1.2	0.9	27.18	26.77	26.22	1.20667	26.7233	4.469	8.39474e-184	1.76054e-182	MYB3R1	PREDICTED: myb-related protein B-like isoform X3 [Elaeis guineensis]	Organismal Systems	Environmental adaptation	ko04626//Plant-pathogen interaction	K09422	-	-	-
LOC105039606	131	121	139	1012	889	804	4.36	4.12	4.31	31.41	29.89	29.24	4.26333	30.18	2.82354	1.0412e-183	2.1817e-182	PYRB	PREDICTED: aspartate carbamoyltransferase, chloroplastic-like [Elaeis guineensis]	Metabolism;Metabolism;Metabolism	Global and overview maps;Nucleotide metabolism;Amino acid metabolism	ko01100//Metabolic pathways;ko00240//Pyrimidine metabolism;ko00250//Alanine, aspartate and glutamate metabolism	K00609;K00609;K00609	GO:0009532//plastid stroma	GO:0016743//carboxyl- or carbamoyltransferase activity;GO:0031406//carboxylic acid binding	GO:0006163//purine nucleotide metabolic process;GO:0006222//UMP biosynthetic process;GO:0019752//carboxylic acid metabolic process;GO:0019856//pyrimidine nucleobase biosynthetic process
LOC105036057	1635	1627	1808	422	437	388	35.49	35.97	36.88	9.1	9.97	9.4	36.1133	9.49	-1.92805	1.72699e-183	3.61549e-182	YLS7	PREDICTED: protein YLS7 [Elaeis guineensis]	-	-	-	-	-	-	-
LOC105042770	2336	2185	2394	817	699	640	70.66	68.58	68.3	24.34	22.38	22.12	69.18	22.9467	-1.59207	2.22237e-183	4.64852e-182	HSP70	PREDICTED: heat shock cognate 70 kDa protein 2-like [Elaeis guineensis]	Genetic Information Processing;Genetic Information Processing;Cellular Processes	Folding, sorting and degradation;Transcription;Transport and catabolism	ko04141//Protein processing in endoplasmic reticulum;ko03040//Spliceosome;ko04144//Endocytosis	K03283;K03283;K03283	-	-	-
LOC105054706	59	40	68	920	759	737	1.76	1.24	1.92	27.07	24	25.16	1.64	25.41	3.95363	2.24802e-183	4.69808e-182	MIMI_L728	DUF2828 domain-containing protein [Cephalotus follicularis]	-	-	-	-	-	-	-
LOC105036247	2162	2176	2344	4565	4122	3891	52.65	54.98	53.84	109.49	106.24	108.26	53.8233	107.997	1.00468	3.75988e-183	7.85081e-182	YTHDF2	PREDICTED: YTH domain-containing family protein 2 [Elaeis guineensis]	-	-	-	-	-	-	-
LOC105060151	7	8	14	2353	2026	1869	0.6	0.71	1.13	198.98	184.12	183.35	0.813333	188.817	7.85892	7.63154e-183	1.59211e-181	--	PREDICTED: pollen-specific leucine-rich repeat extensin-like protein 3 [Phoenix dactylifera]	-	-	-	-	-	-	-
LOC105048647	16	17	25	1124	993	897	1.02	1.13	1.51	70.91	67.32	65.65	1.22	67.96	5.79973	1.73547e-182	3.61742e-181	--	PREDICTED: ataxin-2 homolog [Phoenix dactylifera]	-	-	-	-	-	-	-
LOC105035295	1305	1329	1406	247	217	254	21.77	23	22.12	4.06	3.83	4.84	22.2967	4.24333	-2.39356	2.06446e-182	4.29943e-181	SS3	PREDICTED: starch synthase 3, chloroplastic/amyloplastic isoform X2 [Elaeis guineensis]	Metabolism;Metabolism;Metabolism	Global and overview maps;Global and overview maps;Carbohydrate metabolism	ko01100//Metabolic pathways;ko01110//Biosynthesis of secondary metabolites;ko00500//Starch and sucrose metabolism	K00703;K00703;K00703	-	-	GO:0008152//metabolic process
LOC105038635	865	859	903	52	50	47	54.64	56.3	53.79	3.23	3.34	3.39	54.91	3.32	-4.04781	2.56022e-182	5.32726e-181	--	Zygote defective protein 12, partial [Anthurium amnicola]	-	-	-	-	-	-	-
LOC105060295	2240	2249	2419	685	657	684	71.41	74.39	72.73	21.51	22.17	24.91	72.8433	22.8633	-1.67176	3.16822e-182	6.58665e-181	AVT6A	PREDICTED: probable sodium-coupled neutral amino acid transporter 6 [Elaeis guineensis]	-	-	-	-	-	-	-
LOC105054649	1160	1124	1256	199	208	186	34.99	35.15	35.71	5.88	6.62	6.38	35.2833	6.29333	-2.48709	3.23461e-182	6.71883e-181	CPK4	PREDICTED: calcium-dependent protein kinase 4 isoform X1 [Elaeis guineensis]	Organismal Systems	Environmental adaptation	ko04626//Plant-pathogen interaction	K13412	-	-	-
LOC105047578	454	379	448	1668	1554	1343	16.95	14.68	15.77	61.33	61.4	57.19	15.8	59.9733	1.9244	3.57942e-182	7.42862e-181	LACS4	PREDICTED: long chain acyl-CoA synthetase 4-like isoform X1 [Elaeis guineensis]	Metabolism;Cellular Processes;Metabolism;Metabolism;Metabolism	Global and overview maps;Transport and catabolism;Global and overview maps;Lipid metabolism;Lipid metabolism	ko01100//Metabolic pathways;ko04146//Peroxisome;ko01212//Fatty acid metabolism;ko00061//Fatty acid biosynthesis;ko00071//Fatty acid degradation	K01897;K01897;K01897;K01897;K01897	-	-	-
LOC105050988	984	961	969	115	87	91	61.41	62.23	57.04	7.07	5.75	6.49	60.2267	6.43667	-3.22602	5.11346e-182	1.05939e-180	--	PREDICTED: OTU domain-containing protein DDB_G0284757 [Elaeis guineensis]	-	-	-	-	-	-	-
LOC105057681	1099	1121	1228	173	192	155	29.38	31.09	30.96	4.55	5.43	4.73	30.4767	4.90333	-2.63587	5.43658e-182	1.12536e-180	Os01g0939600	PREDICTED: probable glycerol-3-phosphate dehydrogenase [NAD(+)] 1, cytosolic [Elaeis guineensis]	Metabolism;Metabolism	Global and overview maps;Lipid metabolism	ko01110//Biosynthesis of secondary metabolites;ko00564//Glycerophospholipid metabolism	K00006;K00006	GO:0044444//cytoplasmic part	GO:0000166//nucleotide binding;GO:0016614//oxidoreductase activity, acting on CH-OH group of donors;GO:0048037//cofactor binding	GO:0006072//glycerol-3-phosphate metabolic process;GO:0044238//primary metabolic process;GO:0044710//single-organism metabolic process
LOC105051464	4	5	5	10313	9415	8803	0.51	0.66	0.6	1297.56	1272.93	1284.9	0.59	1285.13	11.0889	5.87235e-182	1.21451e-180	EP3	PREDICTED: endochitinase EP3-like [Elaeis guineensis]	Metabolism;Metabolism	Global and overview maps;Carbohydrate metabolism	ko01100//Metabolic pathways;ko00520//Amino sugar and nucleotide sugar metabolism	K01183;K01183	-	-	-
LOC105060351	1363	1371	1329	3636	3123	2972	26.19	27.34	24.09	68.82	63.52	65.26	25.8733	65.8667	1.34808	9.04287e-182	1.86862e-180	RBOHC	PREDICTED: respiratory burst oxidase homolog protein C-like [Elaeis guineensis]	Organismal Systems;Environmental Information Processing	Environmental adaptation;Signal transduction	ko04626//Plant-pathogen interaction;ko04016//MAPK signaling pathway - plant	K13447;K13447	GO:0031224//intrinsic component of membrane	GO:0016651//oxidoreductase activity, acting on NAD(P)H;GO:0046872//metal ion binding	GO:0044710//single-organism metabolic process
LOC105059488	1002	1056	1042	129	127	113	23.09	25.24	22.78	2.93	3.13	3.02	23.7033	3.02667	-2.96929	2.18879e-181	4.51903e-180	LCBK1	PREDICTED: sphingoid long-chain bases kinase 1-like isoform X1 [Elaeis guineensis]	-	-	-	-	-	-	-
LOC105033098	1055	1058	1151	174	165	129	39.67	41.28	40.81	6.44	6.57	5.54	40.5867	6.18333	-2.71455	2.67651e-181	5.52123e-180	--	PREDICTED: uncharacterized protein LOC105033098 [Elaeis guineensis]	-	-	-	-	-	-	-
LOC105060542	1008	996	1042	137	136	117	58.41	59.89	56.95	7.82	8.34	7.75	58.4167	7.97	-2.87373	3.8876e-181	8.01261e-180	CAR11	PREDICTED: protein C2-DOMAIN ABA-RELATED 11 [Elaeis guineensis]	-	-	-	-	GO:0016020//membrane	-	-
LOC105049304	984	1127	1173	138	122	119	26.75	31.79	30.07	3.69	3.51	3.7	29.5367	3.63333	-3.02314	1.07605e-180	2.2159e-179	HMA2	Cadmium/zinc-transporting ATPase HMA2, partial [Ananas comosus]	-	-	-	-	-	-	-
LOC105033702	1293	1306	1402	3083	2873	2662	22.98	24.11	23.51	54	54.09	54.08	23.5333	54.0567	1.19977	1.25803e-180	2.58843e-179	SMG7	PREDICTED: protein SMG7 [Elaeis guineensis]	Genetic Information Processing	Translation	ko03015//mRNA surveillance pathway	K14409	-	-	-
LOC105052332	85	80	93	886	815	705	2.89	2.82	2.98	29.66	29.32	27.38	2.89667	28.7867	3.31294	1.93774e-180	3.98353e-179	PILS6	PREDICTED: protein PIN-LIKES 6-like [Elaeis guineensis]	-	-	-	-	-	-	-
LOC105048649	1199	1073	1135	179	152	159	104.94	97.44	93.69	15.43	14.08	15.9	98.69	15.1367	-2.70486	3.91791e-180	8.04736e-179	--	PREDICTED: classical arabinogalactan protein 10-like [Elaeis guineensis]	-	-	-	-	-	-	-
LOC105042628	2333	2257	2438	785	785	639	132.82	133.33	130.91	44.02	47.3	41.56	132.353	44.2933	-1.57923	4.43584e-180	9.10337e-179	COR410	PREDICTED: dehydrin COR410-like [Elaeis guineensis]	-	-	-	-	-	-	-
LOC105051564	605	570	618	1867	1701	1611	16.64	16.27	16.04	50.59	49.53	50.64	16.3167	50.2533	1.62287	1.01109e-179	2.07322e-178	RUS6	PREDICTED: protein root UVB sensitive 6 [Elaeis guineensis]	-	-	-	-	-	-	-
LOC105033608	1615	1651	1724	440	411	396	44.81	48.55	46.15	12.08	12.39	12.44	46.5033	12.3033	-1.91828	1.66361e-179	3.40826e-178	CKI1	PREDICTED: casein kinase 1-like isoform X1 [Elaeis guineensis]	-	-	-	-	-	-	-
LOC105052304	1080	1032	1192	2743	2491	2388	26.9	26.67	28	67.28	65.66	67.95	27.19	66.9633	1.3003	1.88635e-179	3.86128e-178	VSR2	PREDICTED: vacuolar-sorting receptor 1-like [Elaeis guineensis]	-	-	-	-	-	-	-
LOC105049057	484	473	546	1728	1536	1498	8.82	8.95	9.39	31.03	29.64	31.2	9.05333	30.6233	1.75811	2.40725e-179	4.92334e-178	PAT1H1	PREDICTED: protein PAT1 homolog 1-like [Phoenix dactylifera]	Genetic Information Processing	Folding, sorting and degradation	ko03018//RNA degradation	K12617	-	-	-
LOC105046632	1322	1331	1373	299	267	246	32.67	34.13	32	7.28	6.98	6.95	32.9333	7.07	-2.21977	3.21867e-179	6.57725e-178	GAUT13	PREDICTED: probable galacturonosyltransferase 13 [Elaeis guineensis]	-	-	-	-	-	-	-
LOC105049721	220	265	282	1246	1184	1130	5.38	6.72	6.5	29.99	30.63	31.55	6.2	30.7233	2.30899	3.47747e-179	7.10002e-178	--	PREDICTED: protein NUCLEAR FUSION DEFECTIVE 4 [Elaeis guineensis]	-	-	-	-	-	-	-
LOC105039169	2230	2077	2519	685	694	616	69.43	67.1	73.97	21	22.87	21.91	70.1667	21.9267	-1.6781	6.63784e-179	1.35411e-177	NAT6	PREDICTED: LOW QUALITY PROTEIN: nucleobase-ascorbate transporter 6 [Elaeis guineensis]	-	-	-	-	-	-	-
LOC105060157	2149	2102	2191	692	627	629	81.25	82.46	78.12	25.77	25.09	27.17	80.61	26.01	-1.63189	6.68494e-179	1.36255e-177	--	Actin cytoskeleton-regulatory complex protein PAN1, partial [Anthurium amnicola]	-	-	-	-	-	-	-
LOC105050177	1156	1131	1155	2940	2602	2581	48.07	48.8	45.3	120.35	114.45	122.58	47.39	119.127	1.32984	2.08723e-178	4.25067e-177	MTK	PREDICTED: methylthioribose kinase [Elaeis guineensis]	Metabolism;Metabolism	Global and overview maps;Amino acid metabolism	ko01100//Metabolic pathways;ko00270//Cysteine and methionine metabolism	K00899;K00899	-	-	-
LOC105048615	1184	1158	1262	229	228	194	66.85	67.84	67.2	12.73	13.62	12.51	67.2967	12.9533	-2.37721	2.62636e-178	5.34406e-177	TPP6	PREDICTED: probable trehalose-phosphate phosphatase 6 [Elaeis guineensis]	Metabolism;Metabolism	Global and overview maps;Carbohydrate metabolism	ko01100//Metabolic pathways;ko00500//Starch and sucrose metabolism	K01087;K01087	-	GO:0019203//carbohydrate phosphatase activity	GO:0005991//trehalose metabolic process;GO:0006796//phosphate-containing compound metabolic process
LOC105058347	3017	2947	3220	1208	1161	1117	48.28	48.93	48.6	19.04	19.66	20.42	48.6033	19.7067	-1.30237	4.85781e-178	9.87618e-177	ABCB19	PREDICTED: LOW QUALITY PROTEIN: ABC transporter B family member 19-like [Elaeis guineensis]	Environmental Information Processing	Membrane transport	ko02010//ABC transporters	K05658	GO:0031224//intrinsic component of membrane	GO:0015562//efflux transmembrane transporter activity;GO:0032550//purine ribonucleoside binding;GO:0042626//ATPase activity, coupled to transmembrane movement of substances	GO:0003002//regionalization;GO:0005976//polysaccharide metabolic process;GO:0009409//response to cold;GO:0009630//gravitropism;GO:0009639//response to red or far red light;GO:0009826//unidimensional cell growth;GO:0009926//auxin polar transport;GO:0010053//root epidermal cell differentiation;GO:0010928//regulation of auxin mediated signaling pathway;GO:0015893//drug transport;GO:0032535//regulati…
LOC105035587	860	796	934	64	50	54	17.52	16.82	17.94	1.28	1.08	1.26	17.4267	1.20667	-3.8522	6.8705e-178	1.39562e-176	FH11	PREDICTED: formin-like protein 2 [Elaeis guineensis]	-	-	-	-	GO:0015629//actin cytoskeleton;GO:0031224//intrinsic component of membrane	-	GO:0007015//actin filament organization;GO:0048449//floral organ formation
GST	1747	1693	1825	517	465	454	122.26	122.93	120.45	35.63	34.44	36.3	121.88	35.4567	-1.78133	7.60599e-178	1.54371e-176	GSTF1	PREDICTED: probable glutathione S-transferase GSTF1 [Elaeis guineensis]	Metabolism	Metabolism of other amino acids	ko00480//Glutathione metabolism	K00799	-	GO:0003824//catalytic activity	-
LOC105050810	28	19	28	919	870	748	0.8	0.59	0.8	27.24	28.08	26.11	0.73	27.1433	5.21656	8.17227e-178	1.65724e-176	--	PREDICTED: uncharacterized protein LOC105050810 [Elaeis guineensis]	-	-	-	-	-	-	-
LOC105043096	1141	1066	1195	212	182	155	39.86	38.64	39.37	7.29	6.73	6.19	39.29	6.73667	-2.54406	1.00447e-177	2.03522e-176	UBC4	PREDICTED: ubiquitin-conjugating enzyme E2 4 [Elaeis guineensis]	Genetic Information Processing	Folding, sorting and degradation	ko04120//Ubiquitin mediated proteolysis	K10576	-	GO:0003824//catalytic activity	-
LOC105041022	204	219	206	1094	1070	1000	10.26	11.41	9.72	54.24	56.83	57.52	10.4633	56.1967	2.42514	1.62937e-177	3.29858e-176	SWEET2A	PREDICTED: bidirectional sugar transporter SWEET2a [Elaeis guineensis]	-	-	-	-	-	-	-
LOC105047068	161	167	181	1028	961	855	5.74	6.17	6.07	36.03	36.24	34.74	5.99333	35.67	2.57328	2.46796e-177	4.99205e-176	DTX14	PREDICTED: protein DETOXIFICATION 14-like isoform X1 [Elaeis guineensis]	-	-	-	-	-	-	-
LOC105034982	1145	1089	1155	208	183	162	18.98	18.73	18.06	3.4	3.21	3.07	18.59	3.22667	-2.52641	5.0682e-177	1.0243e-175	--	PREDICTED: sporulation-specific protein 15-like isoform X1 [Phoenix dactylifera]	-	-	-	-	-	-	-
LOC105048149	1990	1804	2088	622	547	478	30.09	28.3	29.78	9.26	8.75	8.26	29.39	8.75667	-1.74687	6.78651e-177	1.37042e-175	SD25	PREDICTED: LOW QUALITY PROTEIN: G-type lectin S-receptor-like serine/threonine-protein kinase SD2-5 [Phoenix dactylifera]	-	-	-	-	-	-	-
LOC105060335	1456	1420	1447	342	302	294	49.69	50.38	46.74	11.53	10.93	11.53	48.9367	11.33	-2.11077	1.16134e-176	2.34315e-175	Hgsnat	PREDICTED: heparan-alpha-glucosaminide N-acetyltransferase isoform X1 [Elaeis guineensis]	Metabolism;Metabolism	Global and overview maps;Glycan biosynthesis and metabolism	ko01100//Metabolic pathways;ko00531//Glycosaminoglycan degradation	K10532;K10532	-	-	-
LOC105041038	148	144	155	1010	930	804	3.75	3.78	3.71	25.24	24.96	23.29	3.74667	24.4967	2.70891	1.51411e-176	3.05232e-175	CAPH	PREDICTED: condensin complex subunit 2-like isoform X1 [Elaeis guineensis]	-	-	-	-	-	-	-
LOC105059514	287	271	298	1233	1194	1077	7.56	7.41	7.4	31.99	33.29	32.41	7.45667	32.5633	2.12665	2.26198e-176	4.55613e-175	FTSH2	PREDICTED: ATP-dependent zinc metalloprotease FTSH 2, chloroplastic [Elaeis guineensis]	-	-	-	-	-	GO:0032550//purine ribonucleoside binding;GO:0070011//peptidase activity, acting on L-amino acid peptides	GO:0019538//protein metabolic process
LOC105033160	1241	1131	1318	240	223	218	25.38	24	25.42	4.83	4.83	5.09	24.9333	4.91667	-2.34232	3.24901e-176	6.53873e-175	EXO70E2	PREDICTED: exocyst complex component EXO70B1-like [Elaeis guineensis]	-	-	-	-	-	-	-
LOC105052312	541	603	642	1927	1996	1826	20.63	23.85	23.08	72.36	80.54	79.54	22.52	77.48	1.78262	8.26589e-176	1.66214e-174	TFIIS	PREDICTED: transcription elongation factor TFIIS-like [Elaeis guineensis]	-	-	-	-	-	GO:0003676//nucleic acid binding	GO:0006355//regulation of transcription, DNA-templated
LOC105038998	1169	1113	1244	2812	2582	2386	16.37	16.1	16.36	38.74	38.23	38.14	16.2767	38.37	1.23717	1.01313e-175	2.03554e-174	--	PREDICTED: uncharacterized protein LOC105038998 [Elaeis guineensis]	-	-	-	-	-	-	-
LOC105056982	1148	1031	1193	202	174	143	65.83	60.59	64.2	11.61	10.78	9.64	63.54	10.6767	-2.5732	1.32004e-175	2.64993e-174	PPA4	PREDICTED: soluble inorganic pyrophosphatase 4 [Elaeis guineensis]	Metabolism	Energy metabolism	ko00190//Oxidative phosphorylation	K01507	-	-	-
LOC105059502	1181	1153	1167	209	178	187	45.82	46.42	42.7	7.99	7.31	8.29	44.98	7.86333	-2.51607	1.44367e-175	2.89568e-174	GOS12	PREDICTED: Golgi SNAP receptor complex member 1-2-like [Elaeis guineensis]	Genetic Information Processing	Folding, sorting and degradation	ko04130//SNARE interactions in vesicular transport	K08495	GO:0031090//organelle membrane;GO:0031224//intrinsic component of membrane;GO:0031984//organelle subcompartment;GO:0043231//intracellular membrane-bounded organelle;GO:0044444//cytoplasmic part	GO:0005515//protein binding	GO:0001101//response to acid chemical;GO:0008104//protein localization;GO:0016482//cytoplasmic transport;GO:0030243//cellulose metabolic process;GO:0048193//Golgi vesicle transport;GO:0061024//membrane organization
LOC105043044	951	882	962	69	102	73	57.72	55.53	55.04	4.13	6.54	5.07	56.0967	5.24667	-3.41844	1.47206e-175	2.95017e-174	--	PREDICTED: uncharacterized protein LOC105043044 isoform X1 [Elaeis guineensis]	-	-	-	-	-	-	-
LOC105033440	911	822	936	2403	2180	2002	24.59	23.02	23.82	63.87	62.27	61.73	23.81	62.6233	1.39513	3.93651e-175	7.88257e-174	AP2	PREDICTED: floral homeotic protein APETALA 2-like isoform X1 [Elaeis guineensis]	-	-	-	-	-	-	GO:0009987//cellular process
LOC105032178	1241	1167	1299	258	244	219	110.16	107.48	108.77	22.57	22.9	22.26	108.803	22.5767	-2.26882	4.55224e-175	9.1079e-174	At4g34480	PREDICTED: major pollen allergen Ole e 10 [Elaeis guineensis]	-	-	-	-	-	-	-
LOC105045509	1018	997	1114	2546	2474	2295	24.7	25.1	25.5	60.85	63.54	63.63	25.1	62.6733	1.32016	1.58594e-174	3.17041e-173	dnajc2	PREDICTED: dnaJ homolog subfamily C member 2 [Elaeis guineensis]	-	-	-	-	-	-	-
MSTRG.17432	1172	1126	1221	20	13	18	154.96	154.47	152.25	2.6	1.82	2.72	153.893	2.38	-6.01483	1.63341e-174	3.26259e-173	--	hypothetical protein RchiOBHm_Chr4g0436301 [Rosa chinensis]	-	-	-	-	-	-	-
LOC105051501	920	786	940	2417	2288	2041	23.76	21.06	22.89	61.47	62.53	60.21	22.57	61.4033	1.44391	1.94279e-174	3.87732e-173	ILK1	PREDICTED: dual specificity protein kinase shkC isoform X1 [Elaeis guineensis]	-	-	-	-	-	GO:0004672//protein kinase activity;GO:0032550//purine ribonucleoside binding	GO:0006468//protein phosphorylation;GO:0007166//cell surface receptor signaling pathway;GO:0010646//regulation of cell communication
LOC105042702	1649	1621	1811	497	457	409	51.65	52.68	53.5	15.33	15.15	14.64	52.61	15.04	-1.80653	2.66467e-174	5.31357e-173	GRF2	PREDICTED: growth-regulating factor 7-like [Elaeis guineensis]	-	-	-	-	-	-	-
LOC105047382	1516	1328	1448	262	299	251	59.96	54.48	54.04	10.07	12.34	11.3	56.16	11.2367	-2.32133	2.98132e-174	5.94006e-173	CIPK12	PREDICTED: CBL-interacting protein kinase 19-like [Elaeis guineensis]	-	-	-	-	-	GO:0004672//protein kinase activity;GO:0032550//purine ribonucleoside binding	GO:0006464//cellular protein modification process;GO:0006796//phosphate-containing compound metabolic process;GO:0050794//regulation of cellular process
LOC105044596	1106	1085	1250	2761	2746	2489	37.78	38.09	40.16	92.05	98.33	96.32	38.6767	95.5667	1.30504	3.95969e-174	7.88282e-173	FAD7	PREDICTED: omega-3 fatty acid desaturase, chloroplastic [Elaeis guineensis]	-	-	-	-	-	-	-
LOC105050770	1627	1591	1718	449	449	373	109.25	110.85	108.8	29.69	31.91	28.62	109.633	30.0733	-1.86613	7.22351e-174	1.43684e-172	--	PREDICTED: uncharacterized protein LOC105050770 [Elaeis guineensis]	-	-	-	-	-	-	-
LOC105047988	2328	2194	2512	779	771	738	39.18	38.08	39.96	12.84	13.65	14.16	39.0733	13.55	-1.52789	7.61561e-174	1.51357e-172	ALA4	PREDICTED: probable phospholipid-transporting ATPase 4 isoform X1 [Elaeis guineensis]	-	-	-	-	-	-	-
LOC105038510	1436	1320	1521	302	290	309	58.21	53.93	57.3	11.56	11.93	13.72	56.48	12.4033	-2.18701	1.681e-173	3.33814e-172	BZIP06	bZIP_1 domain-containing protein [Cephalotus follicularis]	-	-	-	-	-	-	-
LOC105049218	1698	1681	1837	475	489	388	113.35	116.44	115.66	31.23	34.55	29.59	115.15	31.79	-1.85687	1.85191e-173	3.6745e-172	PP2B11	PREDICTED: protein PHLOEM PROTEIN 2-LIKE A1 [Elaeis guineensis]	-	-	-	-	-	-	-
LOC105033776	1840	1787	2030	580	523	524	64.68	65.18	67.3	20.08	19.46	21.05	65.72	20.1967	-1.70222	3.29343e-173	6.52929e-172	Os01g0513100	PREDICTED: probable protein phosphatase 2C 3 [Elaeis guineensis]	-	-	-	-	-	GO:0016791//phosphatase activity;GO:0043169//cation binding	GO:0006796//phosphate-containing compound metabolic process
LOC105053631	571	564	686	1888	1820	1641	28.26	28.81	31.85	91.5	94.67	92.2	29.64	92.79	1.64642	3.30544e-173	6.54768e-172	RZPF34	PREDICTED: E3 ubiquitin-protein ligase MIEL1 [Elaeis guineensis]	Genetic Information Processing	Folding, sorting and degradation	ko04120//Ubiquitin mediated proteolysis	K10144	-	GO:0043169//cation binding	-
LOC105060964	1554	1473	1715	435	387	337	63.76	62.82	66.4	17.59	16.75	15.78	64.3267	16.7067	-1.94499	3.50805e-173	6.94326e-172	At4g17486	PREDICTED: deSI-like protein At4g17486 isoform X1 [Elaeis guineensis]	-	-	-	-	-	-	-
LOC105045260	1825	1666	1936	3995	3520	3469	142.19	134.54	141.89	303.8	287.72	304.84	139.54	298.787	1.09844	6.47663e-173	1.28082e-171	--	PREDICTED: universal stress protein A-like protein isoform X1 [Elaeis guineensis]	-	-	-	-	-	GO:0003824//catalytic activity	-
LOC105051700	281	224	286	1208	1208	1093	8.46	7.01	8.14	35.98	38.67	37.81	7.87	37.4867	2.25194	8.63963e-173	1.70576e-171	PUR2	PREDICTED: phosphoribosylamine--glycine ligase-like isoform X1 [Elaeis guineensis]	Metabolism;Metabolism;Metabolism	Global and overview maps;Global and overview maps;Nucleotide metabolism	ko01100//Metabolic pathways;ko01110//Biosynthesis of secondary metabolites;ko00230//Purine metabolism	K01945;K01945;K01945	-	-	-
LOC105057518	39	43	35	756	746	713	0.95	1.09	0.8	18.11	19.21	19.82	0.946667	19.0467	4.33054	9.06981e-173	1.78921e-171	--	F-box protein At2g26160-like [Asparagus officinalis]	-	-	-	-	-	-	-
LOC105039375	2446	2457	2657	922	865	841	37.36	38.76	38.34	13.84	14.09	14.68	38.1533	14.2033	-1.42558	1.13511e-172	2.2374e-171	KIN14I	PREDICTED: kinesin-like calmodulin-binding protein homolog [Elaeis guineensis]	-	-	-	-	-	-	-
LOC105038952	1348	1286	1429	297	269	289	72.27	71.54	72.26	15.68	15.26	17.7	72.0233	16.2133	-2.15128	1.17771e-172	2.31946e-171	FLA7	PREDICTED: fasciclin-like arabinogalactan protein 7 [Elaeis guineensis]	-	-	-	-	-	-	-
LOC105060371	2184	2050	2302	621	691	570	112.74	109.81	112.08	31.57	37.75	33.62	111.543	34.3133	-1.70076	1.1845e-172	2.33091e-171	--	PREDICTED: uncharacterized protein LOC105060371 isoform X2 [Elaeis guineensis]	-	-	-	-	-	-	-
LOC105050451	64	55	91	829	753	785	2.23	1.99	2.99	28.48	27.8	31.29	2.40333	29.19	3.60237	1.19048e-172	2.34076e-171	CYP73A11	PREDICTED: cytochrome P450 CYP73A100 [Elaeis guineensis]	Metabolism;Metabolism;Metabolism;Metabolism;Metabolism;Metabolism;Metabolism	Global and overview maps;Global and overview maps;Biosynthesis of other secondary metabolites;Biosynthesis of other secondary metabolites;Amino acid metabolism;Metabolism of cofactors and vitamins;Biosynthesis of other secondary metabolites	ko01100//Metabolic pathways;ko01110//Biosynthesis of secondary metabolites;ko00940//Phenylpropanoid biosynthesis;ko00941//Flavonoid biosynthesis;ko00360//Phenylalanine metabolism;ko00130//Ubiquinone and other terpenoid-quinone biosynthesis;ko00945//Stilbenoid, diarylheptanoid and gingerol biosynthesis	K00487;K00487;K00487;K00487;K00487;K00487;K00487	-	-	-
LOC105054215	347	304	343	1406	1276	1126	17.46	15.87	16.28	69.69	67.96	64.74	16.5367	67.4633	2.02844	1.25723e-172	2.46997e-171	desi2	PREDICTED: desumoylating isopeptidase 2 [Elaeis guineensis]	-	-	-	-	-	-	-
LOC105051451	1513	1445	1543	375	372	295	26.54	26.3	25.53	6.48	6.91	5.91	26.1233	6.43333	-2.0217	2.7194e-172	5.33819e-171	--	Protein EFR3 [Anthurium amnicola]	-	-	-	-	-	-	-
LOC105039372	36	37	48	799	732	648	2.22	2.37	2.79	48.58	47.83	45.7	2.46	47.37	4.26724	2.74439e-172	5.38282e-171	CML38	calmodulin-like protein, partial [Elaeis guineensis]	Organismal Systems	Environmental adaptation	ko04626//Plant-pathogen interaction	K13448	-	-	-
LOC105051062	83	106	100	867	776	778	4.86	6.44	5.53	50.04	48.13	52.09	5.61	50.0867	3.15835	2.75136e-172	5.39208e-171	TIFY9	PREDICTED: protein TIFY 9 [Elaeis guineensis]	Environmental Information Processing	Signal transduction	ko04075//Plant hormone signal transduction	K13464	-	-	GO:0001101//response to acid chemical;GO:0007165//signal transduction;GO:0009725//response to hormone;GO:1901700//response to oxygen-containing compound
LOC105035240	887	810	943	2376	2118	2081	26.01	24.7	26.09	68.4	65.67	70	25.6	68.0233	1.40989	1.3107e-171	2.5645e-170	CPK6	PREDICTED: calcium-dependent protein kinase 26 [Elaeis guineensis]	Organismal Systems	Environmental adaptation	ko04626//Plant-pathogen interaction	K13412	-	-	-
LOC105036629	265	230	262	1195	1104	990	7.61	6.85	7.1	33.8	33.56	32.48	7.18667	33.28	2.21126	1.47315e-171	2.87997e-170	NFP	PREDICTED: LOW QUALITY PROTEIN: serine/threonine receptor-like kinase NFP [Elaeis guineensis]	-	-	-	-	-	GO:0004672//protein kinase activity;GO:0032550//purine ribonucleoside binding	GO:0006464//cellular protein modification process
LOC105034425	1173	1202	1309	2901	2718	2461	49.18	52.29	51.76	119.79	120.61	117.89	51.0767	119.43	1.22543	1.56509e-171	3.05722e-170	RBP47	PREDICTED: polyadenylate-binding protein RBP47 [Elaeis guineensis]	-	-	-	-	-	-	-
LOC105036282	1107	1008	1142	2710	2430	2382	50.28	47.42	48.81	123.48	118.58	125	48.8367	122.353	1.32502	1.64468e-171	3.21007e-170	SF3B4	PREDICTED: splicing factor 3B subunit 4 [Elaeis guineensis]	Genetic Information Processing	Transcription	ko03040//Spliceosome	K12831	-	-	-
LOC105054181	579	585	598	1864	1664	1664	24.93	26.16	24.3	79.09	75.89	81.93	25.13	78.97	1.65189	2.11974e-171	4.13393e-170	DHDPS2	PREDICTED: 4-hydroxy-tetrahydrodipicolinate synthase, chloroplastic [Elaeis guineensis]	Metabolism;Metabolism;Metabolism;Metabolism;Metabolism	Global and overview maps;Global and overview maps;Global and overview maps;Amino acid metabolism;Biosynthesis of other secondary metabolites	ko01100//Metabolic pathways;ko01110//Biosynthesis of secondary metabolites;ko01230//Biosynthesis of amino acids;ko00300//Lysine biosynthesis;ko00261//Monobactam biosynthesis	K01714;K01714;K01714;K01714;K01714	-	GO:0016836//hydro-lyase activity	GO:0009085//lysine biosynthetic process
LOC105048078	1971	1831	2059	3991	3664	3518	49.8	48.07	49.09	99.58	98.18	101.8	48.9867	99.8533	1.02742	2.41292e-171	4.70186e-170	PPI1	PREDICTED: proton pump-interactor 1 [Elaeis guineensis]	-	-	-	-	-	-	-
LOC105056685	441	392	397	1539	1422	1411	8.09	7.46	6.87	27.8	27.6	29.56	7.47333	28.32	1.922	3.41853e-171	6.65598e-170	SAC2	PREDICTED: phosphoinositide phosphatase SAC2 [Elaeis guineensis]	-	-	-	-	-	-	-
LOC105057241	3279	3245	3621	1220	1307	1153	56.8	58.32	59.14	20.81	23.95	22.81	58.0867	22.5233	-1.36679	3.44405e-171	6.70022e-170	--	PREDICTED: muscle M-line assembly protein unc-89-like isoform X1 [Musa acuminata subsp. malaccensis] [Musa acuminata]	-	-	-	-	-	-	-
LOC105040965	989	909	918	109	97	91	47.16	44.97	41.28	5.12	4.9	4.96	44.47	4.99333	-3.15476	6.97578e-171	1.356e-169	ROMT	PREDICTED: trans-resveratrol di-O-methyltransferase-like [Elaeis guineensis]	Metabolism	Biosynthesis of other secondary metabolites	ko00945//Stilbenoid, diarylheptanoid and gingerol biosynthesis	K16040	-	-	-
LOC105038255	911	807	960	92	94	74	47.42	43.58	47.12	4.72	5.18	4.4	46.04	4.76667	-3.27184	8.24089e-171	1.60062e-169	ACA1	PREDICTED: alpha carbonic anhydrase 1, chloroplastic isoform X1 [Elaeis guineensis]	Metabolism	Energy metabolism	ko00910//Nitrogen metabolism	K01674	-	-	-
LOC105034577	2601	2480	2827	1017	974	895	20.79	20.84	21.47	8	8.58	8.13	21.0333	8.23667	-1.35254	1.26425e-170	2.45354e-169	--	PREDICTED: LOW QUALITY PROTEIN: uncharacterized protein LOC105034577 [Elaeis guineensis]	-	-	-	-	-	-	-
LOC105052161	1169	1076	1136	203	156	173	24.1	23.02	22.09	4.12	3.4	4.07	23.07	3.86333	-2.5781	2.79935e-170	5.42834e-169	ABCA2	PREDICTED: ABC transporter A family member 2-like isoform X1 [Elaeis guineensis]	-	-	-	-	-	-	-
LOC105042885	881	835	895	74	84	84	32.11	31.58	30.77	2.66	3.24	3.5	31.4867	3.13333	-3.32897	8.92079e-170	1.72847e-168	TUBB6	PREDICTED: tubulin beta chain [Elaeis guineensis]	Cellular Processes	Transport and catabolism	ko04145//Phagosome	K07375	GO:0015630//microtubule cytoskeleton;GO:0032991//macromolecular complex	GO:0005198//structural molecule activity;GO:0017111//nucleoside-triphosphatase activity;GO:0032550//purine ribonucleoside binding	GO:0043623//cellular protein complex assembly;GO:0044763//single-organism cellular process
LOC105032508	518	458	540	1692	1522	1427	16.19	14.85	15.91	52.07	50.34	50.95	15.65	51.12	1.70773	1.38966e-169	2.69038e-168	--	Syntaxin/t-SNARE family protein [Zea mays]	-	-	-	-	-	-	-
LOC105040120	1656	1544	1674	472	423	370	68.21	66.49	64.91	18.7	18.13	17.1	66.5367	17.9767	-1.88802	2.1074e-169	4.07663e-168	PAE10	PREDICTED: pectin acetylesterase 10-like [Elaeis guineensis]	-	-	-	-	-	-	-
LOC105045397	380	391	442	1442	1416	1292	12.56	13.28	13.88	47.12	49.45	47.98	13.24	48.1833	1.86363	2.86047e-169	5.52894e-168	GSH2	PREDICTED: glutathione synthetase, chloroplastic isoform X1 [Elaeis guineensis]	Metabolism;Metabolism;Metabolism	Global and overview maps;Metabolism of other amino acids;Amino acid metabolism	ko01100//Metabolic pathways;ko00480//Glutathione metabolism;ko00270//Cysteine and methionine metabolism	K21456;K21456;K21456	-	-	-
LOC105058613	940	996	1044	26	20	17	37.61	41.34	39.39	1.02	0.85	0.78	39.4467	0.883333	-5.4808	3.15042e-169	6.08446e-168	--	UDP-N-acetylenolpyruvoylglucosamine reductase [Anthurium amnicola]	-	-	-	-	-	-	-
LOC105059853	304	263	273	1303	1230	1045	8.69	7.8	7.36	36.7	37.23	34.14	7.95	36.0233	2.1799	3.63147e-169	7.00787e-168	LSG1-2	PREDICTED: GTPase LSG1-1 [Elaeis guineensis]	Genetic Information Processing	Translation	ko03008//Ribosome biogenesis in eukaryotes	K14539	-	GO:0003824//catalytic activity	-
LOC105059313	1557	1543	1877	389	379	370	56.73	58.29	64.44	13.92	14.59	15.37	59.82	14.6267	-2.03203	3.78958e-169	7.30707e-168	UGE1	PREDICTED: bifunctional UDP-glucose 4-epimerase and UDP-xylose 4-epimerase 1 isoform X1 [Elaeis guineensis]	Metabolism;Metabolism;Metabolism	Global and overview maps;Carbohydrate metabolism;Carbohydrate metabolism	ko01100//Metabolic pathways;ko00520//Amino sugar and nucleotide sugar metabolism;ko00052//Galactose metabolism	K01784;K01784;K01784	-	GO:0016857//racemase and epimerase activity, acting on carbohydrates and derivatives;GO:0048037//cofactor binding	GO:0019318//hexose metabolic process
LOC105034201	1471	1458	1489	3357	3155	3116	52.83	54.33	50.43	118.74	119.92	127.85	52.53	122.17	1.21768	3.84725e-169	7.41231e-168	Os11g0484000	PREDICTED: probable bifunctional methylthioribulose-1-phosphate dehydratase/enolase-phosphatase E1 [Elaeis guineensis]	Metabolism;Metabolism	Global and overview maps;Amino acid metabolism	ko01100//Metabolic pathways;ko00270//Cysteine and methionine metabolism	K16054;K16054	GO:0044424//intracellular part	GO:0016791//phosphatase activity;GO:0016836//hydro-lyase activity;GO:0016862//intramolecular oxidoreductase activity, interconverting keto- and enol-groups;GO:0046914//transition metal ion binding	GO:0006796//phosphate-containing compound metabolic process;GO:0046500//S-adenosylmethionine metabolic process;GO:0071267//L-methionine salvage
LOC105035213	884	806	905	2333	2433	2264	16.51	15.62	15.94	42.91	48.09	48.31	16.0233	46.4367	1.53509	4.00684e-169	7.71358e-168	FPA	PREDICTED: flowering time control protein FPA [Elaeis guineensis]	-	-	-	-	-	-	-
LOC105051493	1763	1574	1691	445	377	398	126.63	117.31	114.55	31.48	28.66	32.66	119.497	30.9333	-1.94974	1.66535e-168	3.2034e-167	--	PREDICTED: uncharacterized protein LOC105051493 [Elaeis guineensis]	-	-	-	-	-	-	-
LOC105044652	260	253	297	1223	1118	1007	14.45	14.59	15.57	66.95	65.77	63.95	14.87	65.5567	2.14034	2.20957e-168	4.24681e-167	TET4	tetraspanin-3 [Elaeis guineensis]	-	-	-	-	GO:0031224//intrinsic component of membrane	-	-
MSTRG.7380	972	896	960	111	88	115	14.02	13.41	13.07	1.58	1.35	1.89	13.5	1.60667	-3.07082	3.49623e-168	6.709e-167	--	-	-	-	-	-	-	-	-
MSTRG.12202	31	32	24	775	763	696	0.7	0.75	0.51	17.22	18.21	17.93	0.653333	17.7867	4.76683	4.51668e-168	8.66022e-167	At4g24290	MACPF domain-containing protein At4g24290 [Dendrobium catenatum]	-	-	-	-	-	-	-
LOC105041129	1336	1312	1479	3042	2958	2725	57.79	58.89	60.34	129.61	135.43	134.68	59.0067	133.24	1.17508	6.18867e-168	1.18566e-166	FBA3	PREDICTED: fructose-bisphosphate aldolase 1, chloroplastic [Elaeis guineensis]	Metabolism;Metabolism;Metabolism;Metabolism;Metabolism;Metabolism;Metabolism;Metabolism	Global and overview maps;Global and overview maps;Global and overview maps;Global and overview maps;Carbohydrate metabolism;Energy metabolism;Carbohydrate metabolism;Carbohydrate metabolism	ko01100//Metabolic pathways;ko01110//Biosynthesis of secondary metabolites;ko01200//Carbon metabolism;ko01230//Biosynthesis of amino acids;ko00010//Glycolysis / Gluconeogenesis;ko00710//Carbon fixation in photosynthetic organisms;ko00051//Fructose and mannose metabolism;ko00030//Pentose phosphate pathway	K01623;K01623;K01623;K01623;K01623;K01623;K01623;K01623	GO:0009532//plastid stroma;GO:0031976//plastid thylakoid;GO:0044434//chloroplast part	GO:0016832//aldehyde-lyase activity	GO:0006006//glucose metabolic process;GO:0006090//pyruvate metabolic process;GO:0006739//NADP metabolic process;GO:0006970//response to osmotic stress
LOC105050790	1227	1211	1309	285	232	237	28.96	29.66	29.14	6.62	5.8	6.39	29.2533	6.27	-2.22206	6.28658e-168	1.20345e-166	TPX2	PREDICTED: protein TPX2-like [Elaeis guineensis]	-	-	-	-	-	-	-
LOC105050722	399	423	462	1546	1416	1279	8.09	8.97	8.82	30.48	30	29.48	8.62667	29.9867	1.79745	8.14834e-168	1.55861e-166	UBP23	PREDICTED: ubiquitin carboxyl-terminal hydrolase 23-like isoform X1 [Phoenix dactylifera]	-	-	-	-	-	-	-
MSTRG.10823	859	798	829	39	33	39	41.05	39.56	37.36	1.84	1.67	2.13	39.3233	1.88	-4.38658	1.26008e-167	2.40833e-166	MT3A	metallothionein, partial [Elaeis guineensis]	-	-	-	-	-	-	GO:0006950//response to stress;GO:0044763//single-organism cellular process;GO:0044765//single-organism transport;GO:0065008//regulation of biological quality
LOC105039069	2223	2186	2531	742	770	675	41.43	42.26	44.49	13.62	15.19	14.37	42.7267	14.3933	-1.56974	1.26415e-167	2.4142e-166	PHOX1	PREDICTED: HSP-interacting protein [Elaeis guineensis]	-	-	-	-	-	-	-
LOC105054861	33	47	40	748	722	649	1.19	1.78	1.37	26.08	26.81	25.92	1.44667	26.27	4.18261	1.37228e-167	2.61861e-166	PYRP2	PREDICTED: sugar phosphatase YfbT [Phoenix dactylifera]	-	-	-	-	-	GO:0003824//catalytic activity	-
LOC105032748	2184	2224	2427	831	757	696	41.77	44.14	43.78	15.65	15.32	15.21	43.23	15.3933	-1.48973	1.4469e-167	2.75879e-166	THE1	PREDICTED: receptor-like protein kinase THESEUS 1 [Elaeis guineensis]	-	-	-	-	GO:0005911//cell-cell junction;GO:0031224//intrinsic component of membrane	GO:0004672//protein kinase activity;GO:0032550//purine ribonucleoside binding	GO:0000902//cell morphogenesis;GO:0001558//regulation of cell growth;GO:0006468//protein phosphorylation;GO:0043401//steroid hormone mediated signaling pathway;GO:0044707//single-multicellular organism process
LOC105033120	979	930	1105	161	139	131	28.42	28.05	30.49	4.25	4.13	4.19	28.9867	4.19	-2.79037	3.26849e-167	6.22706e-166	DTX42	PREDICTED: protein DETOXIFICATION 42-like [Elaeis guineensis]	-	-	-	-	GO:0031224//intrinsic component of membrane	GO:0015291//secondary active transmembrane transporter activity	GO:0044763//single-organism cellular process
LOC105053194	364	341	396	1373	1266	1230	13.11	12.74	13.45	48.69	48.25	50.6	13.1	49.18	1.9085	4.33436e-167	8.24459e-166	Daglb	Lipase, class 3 [Corchorus olitorius]	-	-	-	-	GO:0016020//membrane	GO:0003824//catalytic activity	GO:0006629//lipid metabolic process
LOC105050145	142	120	158	910	863	802	7.7	6.76	8.1	48.66	49.52	49.8	7.52	49.3267	2.71356	4.53394e-167	8.61736e-166	CBSX1	PREDICTED: CBS domain-containing protein CBSX1, chloroplastic [Elaeis guineensis]	-	-	-	-	-	-	-
LOC105038663	227	199	244	1118	994	969	7.34	6.54	7.4	34.57	33.6	34.81	7.09333	34.3267	2.27479	8.4673e-167	1.60677e-165	4CLL7	PREDICTED: 4-coumarate--CoA ligase-like 5 [Elaeis guineensis]	-	-	-	-	-	-	-
LOC105055832	363	359	337	1402	1278	1211	15.7	16.11	13.75	59.73	58.51	59.85	15.1867	59.3633	1.96677	8.72053e-167	1.6522e-165	YPQ1	PREDICTED: probable vacuolar amino acid transporter YPQ1 [Elaeis guineensis]	-	-	-	-	-	-	-
LOC105052906	2729	2632	2883	1155	1033	964	133.97	134.07	133.48	55.84	53.67	54.07	133.84	54.5267	-1.29548	8.97035e-167	1.69819e-165	CTL1	PREDICTED: chitinase-like protein 1 [Elaeis guineensis]	-	-	-	-	-	-	-
LOC105037902	939	922	1029	22	20	20	17.89	18.23	18.49	0.41	0.4	0.44	18.2033	0.416667	-5.44917	1.10623e-166	2.09256e-165	CEPR2	PREDICTED: receptor-like protein kinase HSL1 [Elaeis guineensis]	-	-	-	-	-	-	-
LOC105033182	131	103	113	874	847	739	5.02	4.1	4.08	32.98	34.35	32.35	4.4	33.2267	2.91677	1.28428e-166	2.42745e-165	SBP1	PREDICTED: selenium-binding protein 1-like [Elaeis guineensis]	-	-	-	-	-	-	-
LOC105057692	2145	2216	2404	743	713	562	40.45	43.36	42.75	13.8	14.23	12.11	42.1867	13.38	-1.65671	2.26494e-166	4.27428e-165	DPE2	PREDICTED: 4-alpha-glucanotransferase DPE2 [Elaeis guineensis]	Metabolism;Metabolism;Metabolism	Global and overview maps;Global and overview maps;Carbohydrate metabolism	ko01100//Metabolic pathways;ko01110//Biosynthesis of secondary metabolites;ko00500//Starch and sucrose metabolism	K00705;K00705;K00705	-	-	-
LOC105039703	1811	1790	2025	592	561	524	60.5	62.06	63.92	19.42	19.78	19.92	62.16	19.7067	-1.6573	3.82846e-166	7.21918e-165	CPRF1	PREDICTED: G-box-binding factor 3-like isoform X1 [Elaeis guineensis]	-	-	-	-	-	-	-
LOC105057859	1106	1098	1154	226	184	159	21.16	21.74	21.08	4.42	3.99	3.68	21.3267	4.03	-2.40381	4.09796e-166	7.72126e-165	--	Pyrimidine-specific ribonucleoside hydrolase RihA [Ananas comosus]	-	-	-	-	-	-	-
LOC105032406	831	801	863	42	23	31	15.16	15.16	14.85	0.75	0.44	0.65	15.0567	0.613333	-4.61759	4.1056e-166	7.72958e-165	--	hypothetical salt-inducible protein, partial [Prunus mume]	-	-	-	-	-	-	-
LOC105045207	3396	3525	3615	1508	1405	1243	77.87	84.09	78.34	34.06	34.18	32.84	80.1	33.6933	-1.24934	4.67687e-166	8.79818e-165	KIN13A	PREDICTED: kinesin-like protein KIN-13A isoform X1 [Elaeis guineensis]	-	-	-	-	GO:0005794//Golgi apparatus;GO:0005875//microtubule associated complex;GO:0016020//membrane	GO:0003774//motor activity;GO:0015631//tubulin binding;GO:0032550//purine ribonucleoside binding	GO:0000904//cell morphogenesis involved in differentiation;GO:0003006//developmental process involved in reproduction;GO:0007015//actin filament organization;GO:0007017//microtubule-based process;GO:0007049//cell cycle;GO:0007389//pattern specification process;GO:0009933//meristem structural organization;GO:0010053//root epidermal cell differentiation;GO:0018205//peptidyl-lysine modification;GO:0…
LOC105050714	1588	1526	1681	464	441	388	87.9	87.67	87.75	25.3	25.85	24.53	87.7733	25.2267	-1.79883	4.99954e-166	9.39779e-165	CAF1-7	PREDICTED: probable CCR4-associated factor 1 homolog 7 [Elaeis guineensis]	Genetic Information Processing	Folding, sorting and degradation	ko03018//RNA degradation	K12581	GO:0043231//intracellular membrane-bounded organelle	GO:0000175//3'-5'-exoribonuclease activity	GO:0090501//RNA phosphodiester bond hydrolysis
LOC105035807	2319	2320	2469	727	792	704	81.98	85.1	82.32	25.31	29.63	28.44	83.1333	27.7933	-1.58069	7.01166e-166	1.31697e-164	NMT1	PREDICTED: glycylpeptide N-tetradecanoyltransferase 1-like [Elaeis guineensis]	-	-	-	-	-	-	-
LOC105057975	624	568	546	2023	1739	1725	33.17	31.33	27.37	105.8	97.8	104.67	30.6233	102.757	1.74653	7.58796e-166	1.4241e-164	--	PREDICTED: RING finger protein 222-like [Elaeis guineensis]	-	-	-	-	-	-	-
LOC105050710	1056	977	1088	186	157	124	24.62	23.62	23.92	4.27	3.87	3.3	24.0533	3.81333	-2.65711	9.75737e-166	1.82981e-164	RR22	PREDICTED: two-component response regulator ORR22 [Elaeis guineensis]	Environmental Information Processing	Signal transduction	ko04075//Plant hormone signal transduction	K14491	-	-	-
LOC105046021	1099	1056	1180	218	197	192	49.23	49.08	49.85	9.62	9.34	9.83	49.3867	9.59667	-2.36352	1.17955e-165	2.21029e-164	SPIN1	PREDICTED: KH domain-containing protein SPIN1 [Elaeis guineensis]	-	-	-	-	GO:0043231//intracellular membrane-bounded organelle;GO:0044444//cytoplasmic part	GO:0003676//nucleic acid binding	-
LOC105049806	4437	4499	4884	2220	2137	1938	183.77	193.35	190.78	90.56	93.68	91.71	189.3	91.9833	-1.04123	1.81566e-165	3.39959e-164	At1g09660/At1g09670	PREDICTED: KH domain-containing protein At1g09660/At1g09670 [Elaeis guineensis]	-	-	-	-	GO:0043231//intracellular membrane-bounded organelle	GO:0003676//nucleic acid binding	-
LOC105035689	29	25	30	856	693	717	1.86	1.67	1.82	54.15	47.11	52.62	1.78333	51.2933	4.84612	3.14539e-165	5.88476e-164	UGT73C3	PREDICTED: UDP-glycosyltransferase 73D1-like, partial [Elaeis guineensis]	Metabolism	Biosynthesis of other secondary metabolites	ko00944//Flavone and flavonol biosynthesis	K22771	-	-	-
LOC109506647	810	837	842	65	60	34	56.17	59.82	54.91	4.48	4.41	2.72	56.9667	3.87	-3.87971	3.85119e-165	7.19962e-164	EFL4	PREDICTED: protein ELF4-LIKE 4-like [Elaeis guineensis]	-	-	-	-	-	-	-
LOC105055613	82	114	102	842	787	744	4.68	6.75	5.49	47.28	47.47	48.5	5.64	47.75	3.08173	4.30325e-165	8.03844e-164	TATB	PREDICTED: sec-independent protein translocase protein TATB, chloroplastic isoform X1 [Elaeis guineensis]	-	-	-	-	-	-	-
LOC105039327	303	288	325	1296	1128	1098	24.47	23.86	24.69	102.78	96.17	101.01	24.34	99.9867	2.03841	4.6801e-165	8.73558e-164	RPS16-2	PREDICTED: 30S ribosomal protein S16-2, chloroplastic/mitochondrial isoform X1 [Elaeis guineensis]	Genetic Information Processing	Translation	ko03010//Ribosome	K02959	-	-	-
LOC105060696	888	886	1047	103	118	106	16.09	16.42	17.55	1.83	2.22	2.21	16.6867	2.08667	-2.99942	6.9631e-165	1.29766e-163	ACA10	PREDICTED: calcium-transporting ATPase 1, plasma membrane-type-like isoform X1 [Elaeis guineensis]	-	-	-	-	-	-	-
LOC105053022	2414	2428	2688	982	899	818	30.9	33.07	32.73	12.43	12.34	12.2	32.2333	12.3233	-1.38716	1.20333e-164	2.24082e-163	NRPE1	PREDICTED: DNA-directed RNA polymerase V subunit 1 [Elaeis guineensis]	-	-	-	-	-	-	-
LOC105050614	317	289	314	1257	1226	1062	6.96	6.58	6.5	27.17	28.48	26.63	6.68	27.4267	2.03766	1.40821e-164	2.62029e-163	SWI2	PREDICTED: switch 2 [Elaeis guineensis]	-	-	-	-	-	GO:0097159//organic cyclic compound binding;GO:1901363//heterocyclic compound binding	-
LOC105032121	869	797	851	89	75	71	37.95	36.12	35.05	3.83	3.47	3.54	36.3733	3.61333	-3.33148	1.64743e-164	3.06066e-163	At4g28100	PREDICTED: uncharacterized GPI-anchored protein At4g28100-like [Elaeis guineensis]	-	-	-	-	GO:0031225//anchored component of membrane	-	-
LOC105053717	99	84	126	823	864	770	2.42	2.13	2.9	19.79	22.34	21.49	2.48333	21.2067	3.09417	2.94988e-164	5.47192e-163	YSL14	PREDICTED: probable metal-nicotianamine transporter YSL12 isoform X1 [Elaeis guineensis]	-	-	-	-	-	-	-
LOC105047473	1639	1567	1804	513	450	408	57.14	56.69	59.32	17.62	16.61	16.25	57.7167	16.8267	-1.77824	3.97116e-164	7.36063e-163	BZR3	PREDICTED: protein BZR1 homolog 3-like [Elaeis guineensis]	-	-	-	-	-	-	-
LOC105058580	4987	4301	4798	330	217	234	157.87	141.27	143.24	10.29	7.27	8.46	147.46	8.67333	-4.08759	9.76101e-164	1.80783e-162	PECS-1.1	PREDICTED: pectinesterase-like [Elaeis guineensis]	Metabolism;Metabolism	Global and overview maps;Carbohydrate metabolism	ko01100//Metabolic pathways;ko00040//Pentose and glucuronate interconversions	K01051;K01051	-	-	-
LOC105040284	1868	1709	1936	554	444	490	73.21	70.29	71.46	21.23	18.68	22.18	71.6533	20.6967	-1.79164	9.83431e-164	1.81999e-162	MARD1	PCP degradation transcriptional activation protein [Anthurium amnicola]	-	-	-	-	-	-	-
LOC105046738	2183	2119	2404	823	774	691	62.42	62.75	64.9	23.28	23.55	22.51	63.3567	23.1133	-1.45477	1.96629e-163	3.63612e-162	POSF21	PREDICTED: probable transcription factor PosF21 [Elaeis guineensis]	-	-	-	-	-	-	-
LOC105044284	20	16	26	845	809	759	1.1	0.92	1.35	45.92	47.25	47.85	1.12333	47.0067	5.38701	2.74512e-163	5.07244e-162	PIP2-2	PREDICTED: probable aquaporin PIP2-2 [Elaeis guineensis]	-	-	-	-	GO:0031224//intrinsic component of membrane	-	GO:0051234//establishment of localization
LOC105055620	876	785	920	2245	2069	1974	23.56	21.94	23.32	59.41	58.94	60.75	22.94	59.7	1.37987	2.8523e-163	5.26641e-162	NAC078	PREDICTED: NAC domain-containing protein 78 isoform X1 [Elaeis guineensis]	-	-	-	-	-	-	-
LOC105041432	905	785	831	64	71	54	81.84	73.65	70.87	5.7	6.8	5.58	75.4533	6.02667	-3.64615	2.98825e-163	5.51317e-162	--	PREDICTED: classical arabinogalactan protein 10-like [Elaeis guineensis]	-	-	-	-	-	-	-
LOC105032569	1392	1350	1524	3157	2907	2865	16.35	16.45	16.88	36.52	36.14	38.45	16.56	37.0367	1.16125	4.43192e-163	8.17037e-162	TSS	PREDICTED: protein TSS isoform X1 [Elaeis guineensis]	-	-	-	-	-	-	-
LOC105044171	1504	1393	1555	383	387	346	42.21	40.43	41.13	10.48	11.39	10.95	41.2567	10.94	-1.91501	5.42777e-163	9.99086e-162	--	pollen-specific leucine-rich repeat extensin-like protein 2 [Ananas comosus]	-	-	-	-	-	-	-
LOC105054049	413	350	388	1435	1340	1206	10.94	9.62	9.71	37.41	37.56	36.5	10.09	37.1567	1.88069	5.85001e-163	1.07598e-161	ATG13A	PREDICTED: autophagy-related protein 13a-like isoform X1 [Elaeis guineensis]	Cellular Processes	Transport and catabolism	ko04136//Autophagy - other eukaryotes	K08331	-	-	-
KNOX1	2487	2325	2542	930	893	825	125.53	121.77	121.01	46.23	47.71	47.58	122.77	47.1733	-1.37991	5.9748e-163	1.09809e-161	STM	PREDICTED: homeobox protein knotted-1-like LET6 [Elaeis guineensis]	-	-	-	-	GO:0043231//intracellular membrane-bounded organelle	GO:0003677//DNA binding	GO:0007389//pattern specification process;GO:0009653//anatomical structure morphogenesis;GO:0009987//cellular process;GO:0010468//regulation of gene expression;GO:0048437//floral organ development;GO:0050793//regulation of developmental process
LOC105033562	2206	2091	2306	804	764	703	133.05	130.85	131.17	47.76	48.77	48.44	131.69	48.3233	-1.44635	7.31552e-163	1.34346e-161	CHMP1	PREDICTED: ESCRT-related protein CHMP1B [Elaeis guineensis]	Cellular Processes	Transport and catabolism	ko04144//Endocytosis	K12197	-	-	-
LOC105044000	1897	1921	2122	680	590	563	160.46	168.6	169.28	56.65	52.82	54.41	166.113	54.6267	-1.60449	7.95448e-163	1.45968e-161	At5g17165	hydrogen peroxide induced protein 1 [Camellia sinensis]	-	-	-	-	-	-	-
LOC105050356	269	196	239	1237	1062	1041	13.62	10.3	11.41	61.68	56.9	60.21	11.7767	59.5967	2.3393	1.59444e-162	2.92362e-161	COL5	PREDICTED: zinc finger protein CONSTANS-LIKE 4-like [Elaeis guineensis]	-	-	-	-	-	-	-
LOC105048755	1304	1139	1242	241	244	196	41.92	37.99	37.66	7.63	8.3	7.2	39.19	7.71	-2.34568	1.64161e-162	3.00781e-161	ASPG1	PREDICTED: LOW QUALITY PROTEIN: protein ASPARTIC PROTEASE IN GUARD CELL 1 [Elaeis guineensis]	-	-	-	-	-	GO:0016787//hydrolase activity	GO:0019538//protein metabolic process
LOC105032411	1670	1569	1736	3420	3282	3075	31.79	30.99	31.17	64.12	66.12	66.88	31.3167	65.7067	1.06911	1.79279e-162	3.2823e-161	SEC	PREDICTED: LOW QUALITY PROTEIN: probable UDP-N-acetylglucosamine--peptide N-acetylglucosaminyltransferase SEC [Elaeis guineensis]	Metabolism	Glycan biosynthesis and metabolism	ko00514//Other types of O-glycan biosynthesis	K09667	-	-	-
LOC105040109	2022	1943	2261	673	679	601	132.95	132.47	140.14	44.29	48.16	45.91	135.187	46.12	-1.55149	1.84633e-162	3.37773e-161	GSDA	PREDICTED: guanine deaminase [Phoenix dactylifera]	-	-	-	-	-	GO:0003824//catalytic activity;GO:0046914//transition metal ion binding	-
LOC105052936	44	43	42	728	776	622	2.24	2.28	2.02	36.57	41.89	36.25	2.18	38.2367	4.13256	1.96335e-162	3.58908e-161	MYB44	PREDICTED: transcription factor MYB44 [Elaeis guineensis]	Organismal Systems	Environmental adaptation	ko04626//Plant-pathogen interaction	K09422	-	-	-
LOC105042269	966	888	1006	119	144	110	66.71	63.63	65.52	8.09	10.52	8.68	65.2867	9.09667	-2.84338	2.17111e-162	3.96583e-161	TIP4-3	PREDICTED: probable aquaporin TIP4-3 [Elaeis guineensis]	-	-	-	-	GO:0031224//intrinsic component of membrane	-	GO:0051234//establishment of localization
LOC105060260	1508	1482	1659	372	411	357	64.61	66.32	67.11	15.37	18.19	17.05	66.0133	16.87	-1.9683	2.57728e-162	4.70418e-161	N6AMT1	PREDICTED: hemK methyltransferase family member 2 isoform X2 [Elaeis guineensis]	-	-	-	-	-	-	-
LOC105052074	122	132	120	869	857	740	8.39	9.42	7.78	58.86	62.38	58.15	8.53	59.7967	2.80945	3.15067e-162	5.74638e-161	--	Peptide deformylase [Anthurium amnicola]	-	-	-	-	-	-	-
LOC105040012	40	52	48	704	693	649	2.17	2.89	2.45	37.14	39.35	39.71	2.50333	38.7333	3.95165	4.17698e-162	7.61242e-161	--	PREDICTED: pyrrolidone-carboxylate peptidase-like [Phoenix dactylifera]	-	-	-	-	-	-	-
LOC105049219	1877	1951	2011	607	557	559	118.01	127.28	119.25	37.59	37.06	40.15	121.513	38.2667	-1.66695	4.40955e-162	8.03014e-161	PP2B11	PREDICTED: protein PHLOEM PROTEIN 2-LIKE A1 [Elaeis guineensis]	-	-	-	-	-	-	-
LOC105043028	777	744	799	44	40	38	21.25	21.11	20.61	1.19	1.16	1.19	20.99	1.18	-4.15284	1.81449e-161	3.29931e-160	LSI2	citrate transporter family protein [Zea mays]	-	-	-	-	GO:0031224//intrinsic component of membrane	-	GO:0015698//inorganic anion transport;GO:0044763//single-organism cellular process
LOC105061540	310	282	319	1276	1112	1113	12.14	11.49	11.84	48.92	45.85	49.57	11.8233	48.1133	2.0248	4.07471e-161	7.40348e-160	SAT2	PREDICTED: probable serine acetyltransferase 2 isoform X1 [Elaeis guineensis]	Metabolism;Metabolism;Metabolism;Metabolism;Metabolism;Metabolism	Global and overview maps;Global and overview maps;Global and overview maps;Global and overview maps;Amino acid metabolism;Energy metabolism	ko01100//Metabolic pathways;ko01110//Biosynthesis of secondary metabolites;ko01200//Carbon metabolism;ko01230//Biosynthesis of amino acids;ko00270//Cysteine and methionine metabolism;ko00920//Sulfur metabolism	K00640;K00640;K00640;K00640;K00640;K00640	-	-	-
LOC105050242	36	31	44	818	673	618	3.69	3.29	4.25	82.49	72.93	72.3	3.74333	75.9067	4.34183	4.83625e-161	8.78048e-160	SAP1	PREDICTED: zinc finger A20 and AN1 domain-containing stress-associated protein 1-like [Elaeis guineensis]	-	-	-	-	-	-	-
LOC105054954	947	946	924	2443	2251	2090	60.51	62.38	55.6	154.06	152.89	153.28	59.4967	153.41	1.36651	5.60707e-161	1.01722e-159	SOC1	PREDICTED: MADS-box transcription factor 50 isoform X2 [Elaeis guineensis]	-	-	-	-	-	-	GO:0010467//gene expression;GO:0034645//cellular macromolecule biosynthetic process
LOC105034177	187	181	166	1010	908	854	12.26	12.31	10.26	65.19	62.98	63.94	11.61	64.0367	2.46353	2.35754e-160	4.27052e-159	GSTU7	PREDICTED: glutathione transferase GST 23-like [Elaeis guineensis]	Metabolism	Metabolism of other amino acids	ko00480//Glutathione metabolism	K00799	-	-	-
LOC105032483	390	273	376	3150	2849	2608	13.17	9.57	11.98	104.78	101.84	100.64	11.5733	102.42	3.14562	7.71728e-160	1.39582e-158	4CLL4	PREDICTED: LOW QUALITY PROTEIN: 4-coumarate--CoA ligase-like 4 [Elaeis guineensis]	Metabolism;Metabolism;Metabolism	Global and overview maps;Global and overview maps;Lipid metabolism	ko01100//Metabolic pathways;ko01110//Biosynthesis of secondary metabolites;ko00592//alpha-Linolenic acid metabolism	K10526;K10526;K10526	-	-	-
LOC105035873	856	813	906	114	73	76	53.44	52.66	53.35	7.01	4.82	5.42	53.15	5.75	-3.20844	1.05404e-159	1.905e-158	--	PREDICTED: neurofilament medium polypeptide [Phoenix dactylifera]	-	-	-	-	-	-	-
LOC105044780	1325	1270	1351	322	306	243	127.97	127.27	123.06	30.63	31.28	26.81	126.1	29.5733	-2.0922	1.16244e-159	2.09933e-158	--	PREDICTED: transcription factor SCREAM2-like [Phoenix dactylifera]	-	-	-	-	-	-	-
LOC105055983	2322	2218	2531	873	794	799	88.97	88.19	91.47	32.95	32.2	34.98	89.5433	33.3767	-1.42375	1.74322e-159	3.14581e-158	UGD4	PREDICTED: UDP-glucose 6-dehydrogenase 4 [Elaeis guineensis]	Metabolism;Metabolism;Metabolism;Metabolism	Global and overview maps;Carbohydrate metabolism;Carbohydrate metabolism;Carbohydrate metabolism	ko01100//Metabolic pathways;ko00520//Amino sugar and nucleotide sugar metabolism;ko00040//Pentose and glucuronate interconversions;ko00053//Ascorbate and aldarate metabolism	K00012;K00012;K00012;K00012	-	-	-
LOC105032882	1984	1994	2219	721	677	572	63.93	66.67	67.44	22.88	23.09	21.06	66.0133	22.3433	-1.56291	2.28853e-159	4.12676e-158	EIF5	PREDICTED: eukaryotic translation initiation factor 5-like [Elaeis guineensis]	Genetic Information Processing	Translation	ko03013//RNA transport	K03262	-	-	-
LOC105044665	1435	1453	1491	382	370	338	19.03	19.99	18.65	4.99	5.19	5.12	19.2233	5.1	-1.91429	3.48598e-159	6.28134e-158	At1g67720	PREDICTED: probable LRR receptor-like serine/threonine-protein kinase At1g67720 [Elaeis guineensis]	-	-	-	-	-	-	-
LOC105045012	105	78	127	860	770	724	3.97	3.05	4.56	32.88	31.64	32.01	3.86	32.1767	3.05934	4.02931e-159	7.25488e-158	ERF118	PREDICTED: ethylene-responsive transcription factor ERF073 [Elaeis guineensis]	-	-	-	-	-	-	-
LOC105033262	1825	1923	2120	599	584	473	37.35	40.88	40.99	12	12.61	11.03	39.74	11.88	-1.74206	6.82343e-159	1.22765e-157	ACA10	PREDICTED: calcium-transporting ATPase 1, plasma membrane-type-like isoform X1 [Elaeis guineensis]	-	-	-	-	-	-	-
LOC105038554	2292	2137	2373	819	818	712	143.18	138.52	139.81	50.39	54.08	50.82	140.503	51.7633	-1.4406	7.21606e-159	1.29732e-157	RABA2A	PREDICTED: ras-related protein RABA2a-like [Elaeis guineensis]	Cellular Processes	Transport and catabolism	ko04144//Endocytosis	K07904	GO:0031090//organelle membrane;GO:0043231//intracellular membrane-bounded organelle;GO:0044444//cytoplasmic part	GO:0032550//purine ribonucleoside binding	GO:0006810//transport;GO:0008104//protein localization;GO:0035556//intracellular signal transduction
LOC105040269	22	22	21	947	770	681	0.79	0.82	0.71	33.37	29.16	27.84	0.773333	30.1233	5.28365	8.12412e-159	1.45947e-157	At1g80440	PREDICTED: F-box/kelch-repeat protein At1g80440-like [Elaeis guineensis]	-	-	-	-	-	-	-
LOC105039790	189	176	239	1072	993	880	4.83	4.66	5.76	27.03	26.93	25.68	5.08333	26.5467	2.38468	1.13198e-158	2.03205e-157	SPL9	PREDICTED: squamosa promoter-binding-like protein 9 isoform X1 [Elaeis guineensis]	-	-	-	-	-	-	-
LOC105034516	808	727	852	73	75	57	23.39	21.84	23.26	2.08	2.3	1.89	22.83	2.09	-3.44936	1.84368e-158	3.30716e-157	CRSP	PREDICTED: CO(2)-response secreted protease-like [Elaeis guineensis]	-	-	-	-	-	-	-
LOC105042442	3504	3401	3826	1707	1557	1408	36	36.28	37.12	17.28	16.92	16.51	36.4667	16.9033	-1.10927	3.24623e-158	5.81865e-157	EAF1B	PREDICTED: chromatin modification-related protein EAF1 B-like isoform X1 [Elaeis guineensis]	-	-	-	-	-	-	-
LOC105055061	744	795	932	68	65	58	24.8	27.49	29.3	2.23	2.29	2.21	27.1967	2.24333	-3.59971	3.73086e-158	6.68231e-157	At2g25737	PREDICTED: uncharacterized protein LOC105055061 [Elaeis guineensis]	-	-	-	-	-	-	-
LOC105059274	471	397	473	1510	1505	1319	16.01	14.01	15.17	50.56	54.16	51.24	15.0633	51.9867	1.7871	4.08676e-158	7.31429e-157	SPS1	PREDICTED: solanesyl-diphosphate synthase 1, mitochondrial isoform X1 [Elaeis guineensis]	Metabolism;Metabolism;Metabolism	Global and overview maps;Global and overview maps;Metabolism of terpenoids and polyketides	ko01100//Metabolic pathways;ko01110//Biosynthesis of secondary metabolites;ko00900//Terpenoid backbone biosynthesis	K14066;K14066;K14066	-	-	-
LOC105033274	206	174	191	1010	907	887	8.19	7.18	7.16	39.54	38.16	40.28	7.51	39.3267	2.38862	5.08087e-158	9.08671e-157	GATA7	PREDICTED: GATA transcription factor 6-like [Elaeis guineensis]	-	-	-	-	-	-	-
LOC105041738	1241	1123	1338	274	237	182	38.19	35.8	38.78	8.4	7.71	6.38	37.59	7.49667	-2.32603	6.96898e-158	1.24541e-156	CSLA4	PREDICTED: probable mannan synthase 4 isoform X1 [Elaeis guineensis]	-	-	-	-	-	-	-
LOC105036578	1207	1165	1252	249	249	250	33.7	34.15	33.32	7.03	7.23	7.82	33.7233	7.36	-2.19597	9.29311e-158	1.65951e-156	GAUT4	PREDICTED: probable galacturonosyltransferase 4 isoform X1 [Elaeis guineensis]	Metabolism	Carbohydrate metabolism	ko00520//Amino sugar and nucleotide sugar metabolism	K13648	-	-	-
LOC105043998	819	774	944	99	88	80	47.46	46.54	51.59	5.65	5.4	5.3	48.53	5.45	-3.15455	1.02232e-157	1.82425e-156	HAT14	PREDICTED: homeobox-leucine zipper protein HOX11 [Elaeis guineensis]	-	-	-	-	-	-	-
LOC105051355	997	914	1001	114	139	136	37.86	36.02	35.85	4.26	5.59	5.9	36.5767	5.25	-2.80053	1.3674e-157	2.4382e-156	CXE11	PREDICTED: probable carboxylesterase 11 [Elaeis guineensis]	-	-	-	-	-	GO:0003824//catalytic activity	-
LOC105055883	2811	2666	2898	1176	1122	1015	96.09	94.56	93.43	39.59	40.59	39.64	94.6933	39.94	-1.24543	1.95838e-157	3.48936e-156	SQE1	PREDICTED: squalene monooxygenase [Elaeis guineensis]	Metabolism;Metabolism;Metabolism;Metabolism	Global and overview maps;Global and overview maps;Lipid metabolism;Metabolism of terpenoids and polyketides	ko01100//Metabolic pathways;ko01110//Biosynthesis of secondary metabolites;ko00100//Steroid biosynthesis;ko00909//Sesquiterpenoid and triterpenoid biosynthesis	K00511;K00511;K00511;K00511	GO:0031224//intrinsic component of membrane	GO:0000166//nucleotide binding;GO:0016709//oxidoreductase activity, acting on paired donors, with incorporation or reduction of molecular oxygen, NAD(P)H as one donor, and incorporation of one atom of oxygen	GO:0044710//single-organism metabolic process
LOC105041951	31	28	31	770	648	637	2.37	2.22	2.24	58.02	52.47	55.68	2.27667	55.39	4.60463	2.3311e-157	4.15036e-156	--	PREDICTED: E3 ubiquitin-protein ligase ATL9-like [Elaeis guineensis]	-	-	-	-	-	-	-
LOC105053789	963	901	964	16	21	18	64.39	62.25	61.04	0.94	1.28	0.95	62.56	1.05667	-5.88765	2.39351e-157	4.25832e-156	HAT4	PREDICTED: homeobox-leucine zipper protein HAT4 isoform X1 [Elaeis guineensis]	-	-	-	-	-	-	-
LOC105033022	831	827	900	104	108	96	25.03	25.83	25.56	3.08	3.44	3.3	25.4733	3.27333	-2.96016	3.28516e-157	5.84031e-156	ERH1	PREDICTED: phosphatidylinositol:ceramide inositolphosphotransferase isoform X1 [Elaeis guineensis]	-	-	-	-	-	-	-
LOC105043594	2203	2240	2331	839	788	717	60.15	63.46	60.02	22.56	22.77	22.37	61.21	22.5667	-1.43957	5.30194e-157	9.41871e-156	SKU5	PREDICTED: monocopper oxidase-like protein SKU5 [Elaeis guineensis]	-	-	-	-	-	-	-
LOC105046622	1126	938	1106	2848	2484	2312	88.74	76.7	82.21	221.05	207.19	208.17	82.55	212.137	1.36165	5.70387e-157	1.01252e-155	EIF-5A2	PREDICTED: eukaryotic translation initiation factor 5A-2 isoform X1 [Elaeis guineensis]	-	-	-	-	-	GO:0008135//translation factor activity, RNA binding;GO:0043021//ribonucleoprotein complex binding	GO:0006448//regulation of translational elongation;GO:0006449//regulation of translational termination
LOC105042528	746	778	905	42	36	19	27.37	29.05	30.33	1.38	1.38	0.81	28.9167	1.19	-4.60287	5.74162e-157	1.01847e-155	PUT1	PREDICTED: probable polyamine transporter At1g31830 isoform X1 [Elaeis guineensis]	-	-	-	-	-	-	-
LOC105059764	1108	1035	1108	2583	2469	2180	38.39	37.21	36.21	88.15	90.55	86.31	37.27	88.3367	1.245	7.26446e-157	1.28764e-155	LPD	PREDICTED: dihydrolipoyl dehydrogenase, mitochondrial-like [Elaeis guineensis]	Metabolism;Metabolism;Metabolism;Metabolism;Metabolism;Metabolism;Metabolism;Metabolism;Metabolism;Metabolism	Global and overview maps;Global and overview maps;Global and overview maps;Carbohydrate metabolism;Carbohydrate metabolism;Carbohydrate metabolism;Amino acid metabolism;Carbohydrate metabolism;Amino acid metabolism;Carbohydrate metabolism	ko01100//Metabolic pathways;ko01110//Biosynthesis of secondary metabolites;ko01200//Carbon metabolism;ko00010//Glycolysis / Gluconeogenesis;ko00620//Pyruvate metabolism;ko00630//Glyoxylate and dicarboxylate metabolism;ko00260//Glycine, serine and threonine metabolism;ko00020//Citrate cycle (TCA cycle);ko00280//Valine, leucine and isoleucine degradation;ko00640//Propanoate metabolism	K00382;K00382;K00382;K00382;K00382;K00382;K00382;K00382;K00382;K00382	-	GO:0000166//nucleotide binding;GO:0016651//oxidoreductase activity, acting on NAD(P)H;GO:0016723//oxidoreductase activity, oxidizing metal ions, NAD or NADP as acceptor;GO:0046914//transition metal ion binding	GO:0019725//cellular homeostasis;GO:0044710//single-organism metabolic process;GO:0061687//detoxification of inorganic compound
LOC105060156	1282	1345	1559	287	314	254	61.67	67.33	70.73	13.45	15.73	13.74	66.5767	14.3067	-2.21833	8.19909e-157	1.45223e-155	Os02g0180000	PREDICTED: probable protein phosphatase 2C 11 isoform X1 [Elaeis guineensis]	-	-	-	-	-	GO:0004721//phosphoprotein phosphatase activity;GO:0043169//cation binding	GO:0006464//cellular protein modification process
LOC105053647	2044	1919	2127	717	695	604	105.84	103.1	103.87	36.56	38.09	35.73	104.27	36.7933	-1.50281	9.5729e-157	1.6943e-155	TOM2AH2	PREDICTED: tetraspanin-20 [Elaeis guineensis]	-	-	-	-	-	-	-
LOC105036973	1044	1056	1093	192	203	163	67.9	71.26	67.04	12.3	13.97	12.11	68.7333	12.7933	-2.42562	2.35048e-156	4.15396e-155	--	PREDICTED: ninja-family protein Os07g0602900-like [Musa acuminata subsp. malaccensis] [Musa acuminata]	-	-	-	-	-	-	-
LOC105056921	154	134	165	934	810	795	8.13	7.34	8.22	48.59	45.29	47.98	7.89667	47.2867	2.58212	3.76622e-156	6.65106e-155	--	PREDICTED: phosphate metabolism protein 8-like [Musa acuminata subsp. malaccensis] [Musa acuminata]	Metabolism	Metabolism of cofactors and vitamins	ko00760//Nicotinate and nicotinamide metabolism	K18551	-	-	-
LOC105060589	1188	1148	1220	2704	2501	2413	28.78	28.87	27.88	64.54	64.15	66.82	28.51	65.17	1.19274	4.45424e-156	7.86029e-155	NPR2	PREDICTED: BTB/POZ domain and ankyrin repeat-containing protein NPR2 [Elaeis guineensis]	Environmental Information Processing	Signal transduction	ko04075//Plant hormone signal transduction	K14508	-	-	-
LOC105034204	141	132	148	906	801	738	6.7	6.5	6.58	45.22	42.97	42.54	6.59333	43.5767	2.72448	4.95503e-156	8.73757e-155	elmoA	PREDICTED: ELMO domain-containing protein A isoform X1 [Elaeis guineensis]	-	-	-	-	-	-	GO:0006897//endocytosis
LOC105051310	2297	2295	2472	923	866	774	40.33	41.81	40.94	15.96	16.09	15.53	41.0267	15.86	-1.37117	5.62391e-156	9.90976e-155	At4g24790	PREDICTED: protein STICHEL-like 2 [Elaeis guineensis]	-	-	-	-	-	-	-
LOC105049411	1284	1178	1303	2841	2586	2448	103.71	98.73	99.26	226	221.07	225.91	100.567	224.327	1.15745	1.83094e-155	3.21915e-154	RPS11	PREDICTED: 40S ribosomal protein S11 [Elaeis guineensis]	Genetic Information Processing	Translation	ko03010//Ribosome	K02949	-	-	-
LOC105047614	712	577	664	1995	1795	1693	36.26	30.49	31.89	100.06	96.75	98.51	32.88	98.44	1.58203	2.65098e-155	4.65752e-154	--	PREDICTED: B2 protein [Elaeis guineensis]	-	-	-	-	-	-	-
LOC105054768	1123	994	1193	211	185	197	58.68	53.9	58.8	10.86	10.23	11.76	57.1267	10.95	-2.38323	3.05188e-155	5.35792e-154	EXL3	PREDICTED: protein EXORDIUM-like 3 [Elaeis guineensis]	-	-	-	-	-	-	-
LOC105040986	1672	1417	1651	431	342	348	45.92	40.38	42.77	11.66	9.94	10.92	43.0233	10.84	-1.98875	3.41918e-155	5.99835e-154	ASPG1	PREDICTED: aspartyl protease family protein 2 [Elaeis guineensis]	-	-	-	-	-	GO:0016787//hydrolase activity	-
LOC105053756	639	558	563	1931	1685	1610	15.08	13.67	12.53	44.89	42.09	43.41	13.76	43.4633	1.65932	4.19483e-155	7.35371e-154	SBT1.6	PREDICTED: subtilisin-like protease SBT1.6 [Elaeis guineensis]	-	-	-	-	-	GO:0004175//endopeptidase activity;GO:0005515//protein binding	GO:0000226//microtubule cytoskeleton organization;GO:0006073//cellular glucan metabolic process;GO:0009664//plant-type cell wall organization;GO:0009892//negative regulation of metabolic process;GO:0019538//protein metabolic process;GO:0019758//glycosinolate biosynthetic process;GO:0042546//cell wall biogenesis;GO:0048509//regulation of meristem development;GO:1901605//alpha-amino acid metabolic …
LOC105053665	272	225	254	1107	1037	994	6.28	5.39	5.53	25.16	25.33	26.21	5.73333	25.5667	2.15682	6.61824e-155	1.15936e-153	WAV3	PREDICTED: uncharacterized protein LOC105053665 [Elaeis guineensis]	-	-	-	-	-	-	-
LOC105039547	3963	3788	4335	1988	1805	1594	43.14	42.79	44.51	21.31	20.8	19.83	43.48	20.6467	-1.07444	7.23887e-155	1.26715e-153	TSS	PREDICTED: protein TSS [Elaeis guineensis]	-	-	-	-	-	-	-
[truncated: 7,367 more rows]

## Sheet: F4-vs-M5.filter.annot
Table S3. Differentially expressed genes in F4-vs-M5.
							FPKM						Mean
[truncated: 1,403 more rows]

## Sheet: F14-vs-M13.filter.annot
Table S3. Differentially expressed genes in F14-vs-M13.
[truncated: 4,064 more rows]

## Sheet: M5-vs-M13.filter.annot
Table S3. Differentially expressed genes in M5-vs-M13.
[truncated: 5,958 more rows]
