# Supplementary material for: Hormonal and Transcriptomic Insights into Inflorescence Stalk Elongation in Oil Palm
Source: Plants (Basel). 2025 Jun 4;14(11):1715. doi: 10.3390/plants14111715 (PMC12158102; doi:10.3390/plants14111715)
Supplement: Supplementary file 1 [file plants-14-01715-s001.zip › Supplementary files/Table S4. DEGs in M13.xlsx]

## Sheet: Table S4
Table S4. Highly expressed DEGs (FPKM ≥ 20) in M13.
	FPKM												Mean FPKM
id	F4-1	F4-2	F4-3	F14-1	F14-2	F14-3	M5-1	M5-2	M5-3	M13-1	M13-2	M13-3	F4	F14	M5	M13	Symbol	Description	KEGG_A_class	KEGG_B_class	Pathway	K_ID	GO Component	GO Function	GO Process
LOC105032389	0.46	0.6	0.71	3.73	4.05	4.57	1.69	0.84	0.95	55.21	52.59	54.46	0.59	4.11667	1.16	54.0867	AFP3	Ninja-family protein AFP3 [Anthurium amnicola]	-	-	-	-	-	-	-
LOC105032560	6.23	7.42	7.43	8.92	9.44	9.38	10.22	11.11	12.37	24.74	24.73	23.79	7.02667	9.24667	11.2333	24.42	RBK2	PREDICTED: mitogen-activated protein kinase kinase kinase 5-like [Elaeis guineensis]	-	-	-	-	-	-	-
LOC105033241	7.27	6.8	8.22	10.43	10.07	9.86	9.83	9.46	9.14	25.74	24.28	25.83	7.43	10.12	9.47667	25.2833	--	PREDICTED: LOW QUALITY PROTEIN: uncharacterized protein LOC105033241 [Elaeis guineensis]	-	-	-	-	-	-	-
LOC105034227	12.71	11.58	11.99	8.81	7.88	8.1	16.45	19.25	19.35	20.5	20.17	19.34	12.0933	8.26333	18.35	20.0033	--	Structural maintenance of chromosomes protein 2 [Anthurium amnicola]	-	-	-	-	-	-	-
LOC105034883	3.15	3.52	3.87	7.01	7.73	7.26	8.73	7.68	8.57	20.15	19.82	21.42	3.51333	7.33333	8.32667	20.4633	TULP4	PREDICTED: tubby-like protein 4 [Elaeis guineensis]	-	-	-	-	-	-	-
LOC105035347	15.06	15.88	15.49	10.04	9.77	11.5	20.2	17.92	20.09	21.89	19.76	21.11	15.4767	10.4367	19.4033	20.92	AC97	PREDICTED: actin [Elaeis guineensis]	-	-	-	-	-	GO:0032550//purine ribonucleoside binding	-
LOC105037275	6.87	6.85	5.09	9.94	11.95	10.72	9.73	8.72	9.38	24.71	22.33	25.07	6.27	10.87	9.27667	24.0367	BHLH110	PREDICTED: transcription factor bHLH110-like [Elaeis guineensis]	-	-	-	-	-	-	-
LOC105039943	0.35	0.78	0.48	6.95	6.47	6.67	4.76	3.28	3.71	25.78	24.27	23.38	0.536667	6.69667	3.91667	24.4767	At2g23060	PREDICTED: probable N-acetyltransferase HLS1-like isoform X1 [Elaeis guineensis]	-	-	-	-	-	-	-
LOC105040111	2.85	2.33	3.15	5.94	7.31	6.89	3.65	3.5	4.15	20.1	21.3	21.17	2.77667	6.71333	3.76667	20.8567	AGL80	PREDICTED: agamous-like MADS-box protein AGL80 [Elaeis guineensis]	-	-	-	-	-	-	-
LOC105040295	10.81	12.27	12.35	13.59	14.47	13.66	17.94	17.06	15.33	48.52	46.84	45.84	11.81	13.9067	16.7767	47.0667	WRKY13	PREDICTED: probable WRKY transcription factor 13 [Elaeis guineensis]	-	-	-	-	-	-	-
LOC105040685	0.6	0.64	0.78	8.59	7.38	7.21	0.68	1.09	1.9	33.45	37	36.75	0.673333	7.72667	1.22333	35.7333	HD3A	PREDICTED: protein HEADING DATE 3A-like isoform X1 [Elaeis guineensis]	Organismal Systems	Environmental adaptation	ko04712//Circadian rhythm - plant	K16223	-	-	-
LOC105040852	12.26	10.88	11.26	13.91	12.31	14.35	18.75	18.85	20.75	41.53	42.73	36.9	11.4667	13.5233	19.45	40.3867	BHLH68	PREDICTED: transcription factor bHLH68 isoform X1 [Elaeis guineensis]	-	-	-	-	-	-	-
LOC105041181	3.85	3.99	3.46	6.7	6.06	4.6	8.08	6	7.55	26.39	24.24	26.23	3.76667	5.78667	7.21	25.62	HIPP21	PREDICTED: heavy metal-associated isoprenylated plant protein 21 [Elaeis guineensis]	-	-	-	-	-	GO:0043169//cation binding	-
LOC105041642	13.35	10.56	13.07	15.23	15.93	14.69	11.32	11.06	10.31	41.51	40.07	41.89	12.3267	15.2833	10.8967	41.1567	At5g64080	PREDICTED: non-specific lipid-transfer protein-like protein At5g64080 isoform X1 [Elaeis guineensis]	-	-	-	-	-	-	-
LOC105043395	12.52	12.89	12.92	7.22	7.95	7.72	15.08	15.94	14.84	22.59	24.11	24.23	12.7767	7.63	15.2867	23.6433	--	PREDICTED: ARM REPEAT PROTEIN INTERACTING WITH ABF2-like isoform X1 [Phoenix dactylifera]	-	-	-	-	-	-	-
LOC105043446	3.15	3.17	3.35	10.77	10.38	11.97	5.65	4.83	5.61	24.9	24.82	24.17	3.22333	11.04	5.36333	24.63	LHW	PREDICTED: transcription factor bHLH155-like isoform X2 [Phoenix dactylifera]	-	-	-	-	-	-	-
LOC105044079	3.09	3.1	3.41	5.92	6.25	7.02	5.47	5.46	5.36	28.52	26.81	27.79	3.2	6.39667	5.43	27.7067	LAX2	PREDICTED: auxin transporter-like protein 2 [Elaeis guineensis]	Environmental Information Processing	Signal transduction	ko04075//Plant hormone signal transduction	K13946	-	-	-
LOC105045069	0.96	0.82	0.94	16.17	16.85	15.63	2.53	1.95	2.29	60.88	57.37	63.35	0.906667	16.2167	2.25667	60.5333	P	PREDICTED: myb-related protein P [Elaeis guineensis]	Organismal Systems	Environmental adaptation	ko04626//Plant-pathogen interaction	K09422	-	-	-
LOC105045467	7.45	7.31	7.93	6.07	6.45	6.74	12.46	12.53	11.67	22.68	20.9	21.45	7.56333	6.42	12.22	21.6767	PIN1C	PREDICTED: probable auxin efflux carrier component 1b [Elaeis guineensis]	-	-	-	-	-	-	GO:0044763//single-organism cellular process
LOC105045655	3.72	5.35	4.18	12.16	7.23	12.74	6.49	7.53	8.3	34.69	40.91	46.29	4.41667	10.71	7.44	40.63	FPF1	PREDICTED: flowering-promoting factor 1-like protein 3 [Elaeis guineensis]	-	-	-	-	-	-	-
LOC105046575	2.85	2.19	2.18	14.96	13.59	15.8	4.79	5.86	5.33	67.14	66.79	68.65	2.40667	14.7833	5.32667	67.5267	--	PREDICTED: uncharacterized protein LOC105046575 [Elaeis guineensis]	-	-	-	-	-	-	-
LOC105046967	5.22	3.81	4.61	18.47	18.81	17.98	6.81	8.08	5.91	39.27	41.93	48.53	4.54667	18.42	6.93333	43.2433	--	PREDICTED: B-box zinc finger protein 19 [Elaeis guineensis]	-	-	-	-	-	-	-
LOC105048027	3.54	2.4	3.94	12.44	12.48	11.1	6.86	6.65	5.61	44.05	46.53	48.93	3.29333	12.0067	6.37333	46.5033	--	PREDICTED: protein IQ-DOMAIN 14 [Elaeis guineensis]	-	-	-	-	-	-	-
LOC105048052	6.51	7.04	7.23	17.18	18.14	15.84	10.75	10.59	11.62	42.28	42.35	41.99	6.92667	17.0533	10.9867	42.2067	HSL1	PREDICTED: receptor-like protein kinase HSL1 [Elaeis guineensis]	-	-	-	-	-	-	-
LOC105048126	2.04	2.02	1.75	8.11	7.99	9.22	3.2	2.56	3.21	19.84	22.43	22.03	1.93667	8.44	2.99	21.4333	MAX2A	PREDICTED: F-box/LRR-repeat MAX2 homolog A [Elaeis guineensis]	-	-	-	-	-	-	-
LOC105050012	5.73	6.04	5.67	9.95	8.83	10.07	8.46	8.58	8.55	20.66	20.91	20.19	5.81333	9.61667	8.53	20.5867	NHX6	PREDICTED: sodium/hydrogen exchanger 6-like isoform X1 [Elaeis guineensis]	-	-	-	-	GO:0031224//intrinsic component of membrane	GO:0005451//monovalent cation:proton antiporter activity	GO:0006814//sodium ion transport;GO:0015992//proton transport;GO:0044763//single-organism cellular process;GO:0055067//monovalent inorganic cation homeostasis
LOC105050841	8.49	9.13	9.11	15.63	16.06	15.98	9.24	9	9.82	36.15	34.92	34.29	8.91	15.89	9.35333	35.12	ACA5	PREDICTED: calcium-transporting ATPase 8, plasma membrane-type-like [Elaeis guineensis]	-	-	-	-	-	-	-
LOC105051031	4.78	5.12	4.93	9.93	9.04	10.18	6.31	5.8	5.49	20.73	21.39	21.98	4.94333	9.71667	5.86667	21.3667	GRXC3	PREDICTED: glutaredoxin-C1-like [Phoenix dactylifera]	-	-	-	-	-	-	-
LOC105051684	4.98	4.25	3.5	13.05	10.21	12.65	4.8	5.63	4.51	21.62	23.53	28.2	4.24333	11.97	4.98	24.45	CXE18	PREDICTED: LOW QUALITY PROTEIN: probable carboxylesterase 18 [Elaeis guineensis]	-	-	-	-	-	-	-
LOC105052297	10.77	11.09	11.06	9.34	9.93	11.35	14.51	13.1	15.01	23.36	22.21	22.98	10.9733	10.2067	14.2067	22.85	Os07g0679700	PREDICTED: B3 domain-containing protein Os07g0679700-like isoform X1 [Elaeis guineensis]	-	-	-	-	-	-	-
LOC105052373	15.5	11.2	13.88	9.66	9.03	7.4	18.82	19.85	19.63	38.36	35.86	44.01	13.5267	8.69667	19.4333	39.41	GASA6	PREDICTED: gibberellin-regulated protein 6-like [Elaeis guineensis]	-	-	-	-	-	-	-
LOC105052807	14.82	14.53	13.46	10.56	9.78	10.29	16.43	16.06	15.29	21.57	20.5	21.06	14.27	10.21	15.9267	21.0433	AP2	PREDICTED: floral homeotic protein APETALA 2-like isoform X1 [Elaeis guineensis]	-	-	-	-	-	-	-
LOC105053122	11.35	11.46	10.33	9.62	8.53	9.26	17.26	19.65	17.39	21.63	20.61	19.22	11.0467	9.13667	18.1	20.4867	RFC3	PREDICTED: replication factor C subunit 3 [Elaeis guineensis]	Genetic Information Processing;Genetic Information Processing;Genetic Information Processing	Replication and repair;Replication and repair;Replication and repair	ko03420//Nucleotide excision repair;ko03030//DNA replication;ko03430//Mismatch repair	K10756;K10756;K10756	GO:0043231//intracellular membrane-bounded organelle	GO:0003676//nucleic acid binding;GO:0016462//pyrophosphatase activity;GO:0032550//purine ribonucleoside binding	GO:0000377//RNA splicing, via transesterification reactions with bulged adenosine as nucleophile;GO:0003006//developmental process involved in reproduction;GO:0006310//DNA recombination;GO:0006342//chromatin silencing;GO:0006952//defense response;GO:0034968//histone lysine methylation;GO:0035194//posttranscriptional gene silencing by RNA;GO:0048580//regulation of post-embryonic development
LOC105053359	8.07	8.15	7.51	10.59	11.34	11.36	9.94	11.34	11.24	24.87	22.1	23.63	7.91	11.0967	10.84	23.5333	--	PREDICTED: protein OBERON 1 [Elaeis guineensis]	-	-	-	-	-	-	-
LOC105053605	9.06	9.34	9.46	9.47	10.83	9.16	18.99	16.84	18.11	24.32	24.19	24.23	9.28667	9.82	17.98	24.2467	--	Protein L1, partial [Anthurium amnicola]	-	-	-	-	-	-	-
LOC105054160	11.18	10.16	10.71	10.67	9.2	10.99	11.31	11.97	12.03	22.85	20.11	22.76	10.6833	10.2867	11.77	21.9067	NRS/ER	PREDICTED: bifunctional dTDP-4-dehydrorhamnose 3,5-epimerase/dTDP-4-dehydrorhamnose reductase-like [Elaeis guineensis]	Metabolism	Carbohydrate metabolism	ko00520//Amino sugar and nucleotide sugar metabolism	K12451	-	-	-
LOC105054671	10.75	12.3	10.18	10.78	10.53	11.67	13.25	12.67	13.03	26.57	26.06	24.52	11.0767	10.9933	12.9833	25.7167	AHL1	PREDICTED: AT-hook motif nuclear-localized protein 1-like [Elaeis guineensis]	-	-	-	-	-	-	-
LOC105055331	1.42	2.29	2.35	2.38	3.08	3.17	3.93	4.24	3.84	33.99	35.97	37.25	2.02	2.87667	4.00333	35.7367	--	PREDICTED: uncharacterized protein LOC105055331 [Elaeis guineensis]	-	-	-	-	-	-	-
LOC105055693	7.92	9.31	8.62	4.59	4.32	4.74	8.29	8.62	7.94	21.1	20.61	22.8	8.61667	4.55	8.28333	21.5033	--	PREDICTED: uncharacterized protein LOC105055693 [Elaeis guineensis]	-	-	-	-	-	-	-
LOC105055877	2.72	3.05	2.73	11.09	10.5	9.31	5.52	5.6	5.39	23.62	23.59	25.23	2.83333	10.3	5.50333	24.1467	ANT	PREDICTED: AP2-like ethylene-responsive transcription factor ANT [Elaeis guineensis]	-	-	-	-	-	-	GO:0010467//gene expression;GO:0034645//cellular macromolecule biosynthetic process
LOC105055963	1.49	1.33	1.5	3.96	3.69	3.56	5.75	5.45	5.78	20.68	22.95	21.89	1.44	3.73667	5.66	21.84	BAM1	PREDICTED: leucine-rich repeat receptor-like serine/threonine-protein kinase BAM1 [Phoenix dactylifera]	-	-	-	-	GO:0031224//intrinsic component of membrane	GO:0004702//receptor signaling protein serine/threonine kinase activity;GO:0016628//oxidoreductase activity, acting on the CH-CH group of donors, NAD or NADP as acceptor;GO:0032550//purine ribonucleoside binding	GO:0032147//activation of protein kinase activity;GO:0044710//single-organism metabolic process
LOC105056271	6.26	7.39	6.1	8.25	6.74	7.44	12.66	11.77	11.82	21.77	21.53	20.36	6.58333	7.47667	12.0833	21.22	ATM	Serine/threonine-protein kinase ATM [Ananas comosus]	-	-	-	-	-	-	-
LOC105057202	13.55	13	13.06	18.37	15.1	16.24	13.46	11.91	11.15	36.77	41.22	41.47	13.2033	16.57	12.1733	39.82	RF2b	PREDICTED: transcription factor RF2b isoform X1 [Elaeis guineensis]	-	-	-	-	-	-	-
LOC105057350	13.23	12.37	12.91	9.44	8.06	9.61	14.35	17.97	18.19	25.76	25.11	24.9	12.8367	9.03667	16.8367	25.2567	--	Tripartite motif-containing protein 71 [Anthurium amnicola]	-	-	-	-	-	-	-
LOC105057353	13.03	12.75	12.84	14.88	14.02	13.55	15.55	15.59	14.96	36.98	37.68	39.38	12.8733	14.15	15.3667	38.0133	NAS3	PREDICTED: nicotianamine synthase 3-like [Elaeis guineensis]	-	-	-	-	-	-	-
LOC105058169	8.72	7.75	8.29	11.07	10.72	12.11	19.58	19.09	18.45	69.16	69.34	67.51	8.25333	11.3	19.04	68.67	BAM1	PREDICTED: leucine-rich repeat receptor-like serine/threonine-protein kinase BAM1 [Elaeis guineensis]	-	-	-	-	-	-	-
LOC105058202	6.56	6.36	7.48	10.66	9.29	9.7	11.82	12.37	12.37	23.36	24.89	27	6.8	9.88333	12.1867	25.0833	GRF6	PREDICTED: growth-regulating factor 6-like isoform X2 [Elaeis guineensis]	-	-	-	-	-	-	-
LOC105058646	11.16	12.4	10.5	11.19	12.08	9.11	17.71	16.04	17.7	25.95	27.81	26.8	11.3533	10.7933	17.15	26.8533	NFYA3	PREDICTED: nuclear transcription factor Y subunit A-3 isoform X1 [Elaeis guineensis]	-	-	-	-	-	-	-
LOC105058682	6.38	7.44	5.93	15.53	16.36	16.4	12.22	12.07	12.4	43.96	43.83	42.62	6.58333	16.0967	12.23	43.47	HK4	PREDICTED: probable histidine kinase 4 [Elaeis guineensis]	Environmental Information Processing	Signal transduction	ko04075//Plant hormone signal transduction	K14489	-	-	-
LOC105058738	9.94	10.41	10.06	11.56	10.62	10.13	9.5	10.02	8.19	24.54	21.59	22.1	10.1367	10.77	9.23667	22.7433	--	uncharacterized LOC100277409 [Zea mays]	-	-	-	-	-	-	-
LOC105058745	2.07	2.47	2.24	5.15	4.98	4.74	1.46	2.02	1.26	22.52	20.27	21.41	2.26	4.95667	1.58	21.4	ZHD1	PREDICTED: zinc-finger homeodomain protein 6-like [Elaeis guineensis]	-	-	-	-	-	-	-
LOC105059510	6.91	7.44	7.39	7.68	7.86	5.94	15.14	15.08	16.91	19.59	20.71	19.85	7.24667	7.16	15.71	20.05	GLO1	PREDICTED: peroxisomal (S)-2-hydroxy-acid oxidase GLO1-like isoform X1 [Elaeis guineensis]	Metabolism;Metabolism;Metabolism;Cellular Processes;Metabolism	Global and overview maps;Global and overview maps;Global and overview maps;Transport and catabolism;Carbohydrate metabolism	ko01100//Metabolic pathways;ko01110//Biosynthesis of secondary metabolites;ko01200//Carbon metabolism;ko04146//Peroxisome;ko00630//Glyoxylate and dicarboxylate metabolism	K11517;K11517;K11517;K11517;K11517	-	GO:0003973//(S)-2-hydroxy-acid oxidase activity;GO:0032553//ribonucleotide binding	GO:0044710//single-organism metabolic process
LOC105059979	4.45	5.19	3.9	13.07	12.36	12.71	7.98	8.63	6.1	29.22	28.76	29.55	4.51333	12.7133	7.57	29.1767	--	PLATZ transcription factor family protein [Theobroma cacao]	-	-	-	-	-	-	-
LOC105060034	11.59	11.06	11.53	4.93	4.77	4.17	5.49	4.27	5.41	20.07	23.09	23.08	11.3933	4.62333	5.05667	22.08	--	PREDICTED: uncharacterized protein LOC105060034 [Elaeis guineensis]	-	-	-	-	-	-	-
LOC105060051	19.86	16.58	18.87	8.31	9.37	9.08	18.46	20.59	18.91	22.18	21.5	21.15	18.4367	8.92	19.32	21.61	MRS2-3	PREDICTED: magnesium transporter MRS2-3-like [Elaeis guineensis]	-	-	-	-	-	-	-
LOC105060064	3.76	2.86	3.67	14.07	14.49	14.69	9.6	9.27	9.27	31.49	32.53	32.86	3.43	14.4167	9.38	32.2933	GRF6	PREDICTED: growth-regulating factor 6-like [Elaeis guineensis]	-	-	-	-	-	-	-
LOC105060083	19.99	18.56	20.38	6.4	5.51	5.77	14.18	17.25	13.89	22.84	23.37	22.93	19.6433	5.89333	15.1067	23.0467	--	Formin-like protein 18 [Theobroma cacao]	-	-	-	-	-	-	-
LOC105060675	19.28	21.72	18.91	8.96	9.63	10.4	6.1	7.39	6.19	22.42	25.31	22.35	19.97	9.66333	6.56	23.36	WLIM1	PREDICTED: LIM domain-containing protein WLIM1-like [Elaeis guineensis]	-	-	-	-	-	GO:0003779//actin binding;GO:0046914//transition metal ion binding	GO:0022607//cellular component assembly
LOC105061034	17.04	15.9	15.7	6.63	7.48	6.94	18.71	20.15	19.89	21.12	22.88	21.89	16.2133	7.01667	19.5833	21.9633	NAT1	PREDICTED: nucleobase-ascorbate transporter 1 [Elaeis guineensis]	-	-	-	-	-	-	-
LOC105061513	15.27	15	16.53	10.83	10.35	11.17	19.05	17.81	19.45	25	21.83	23.32	15.6	10.7833	18.77	23.3833	NT5DC3	PREDICTED: 5'-nucleotidase domain-containing protein 4 isoform X1 [Elaeis guineensis]	-	-	-	-	-	-	-
LOC114914516	20.13	20.24	18.76	15.78	14.07	14.09	21.21	19.51	17.99	34.01	37.71	34.58	19.71	14.6467	19.57	35.4333	--	-	-	-	-	-	-	-	-
MSTRG.11464	5.91	4.17	4.46	10.65	12.82	12.83	10.01	9.82	10.67	40.74	45.18	41.77	4.84667	12.1	10.1667	42.5633	--	type 6 nonspecific lipid transfer protein LTP602 [Elaeis guineensis]	-	-	-	-	-	-	-
MSTRG.17961	7.32	4.89	6.44	10.84	10.81	12.89	7.08	5.96	5.48	42.98	44.53	34.9	6.21667	11.5133	6.17333	40.8033	--	DVL family [Carex littledalei]	-	-	-	-	-	-	-
MSTRG.17962	2.17	4.45	3.55	6.14	7.32	5.76	3.34	3.34	4.8	21.85	20.78	30.35	3.39	6.40667	3.82667	24.3267	--	DVL family [Carex littledalei]	-	-	-	-	-	-	-
MSTRG.3258	10.73	11.27	11.46	11.42	9.4	9.71	15.92	15.02	15.44	29.34	28.34	28.78	11.1533	10.1767	15.46	28.82	--	ankyrin-3-like [Phoenix dactylifera]	-	-	-	-	-	-	-
