# Supplementary material for: Hormonal and Transcriptomic Insights into Inflorescence Stalk Elongation in Oil Palm
Source: Plants (Basel). 2025 Jun 4;14(11):1715. doi: 10.3390/plants14111715 (PMC12158102; doi:10.3390/plants14111715)
Supplement: Supplementary file 1 [file plants-14-01715-s001.zip › Supplementary files/Table S5. DEGs in F14.xlsx]

## Sheet: Table S5
Table S5. Highly expressed DEGs (FPKM ≥ 20) in F14.
	FPKM												Mean
id	F4-1	F4-2	F4-3	F14-1	F14-2	F14-3	M5-1	M5	M5-3	M13-1	M13-2	M13-3	F4	F14	M5	M13	Symbol	Description	KEGG_A_class	KEGG_B_class	Pathway	K_ID	GO Component	GO Function	GO Process
LOC105040060	6.74	6.69	4.8	711.1	683.85	715.1	1.2	1.39	0.96	4.77	6.68	6.02	6.07667	703.35	1.18333	5.82333	--	albumin-2 protein [Medicago truncatula]	-	-	-	-	-	-	-
LOC105039456	0.91	0.71	0.54	664.38	643.05	673.99	0.51	0.55	1.17	19.64	19.9	20.01	0.72	660.473	0.743333	19.85	CLKR27	PREDICTED: 3-oxoacyl-[acyl-carrier-protein] reductase, chloroplastic [Elaeis guineensis]	-	-	-	-	-	-	-
LOC105041962	2.73	2.34	2.47	445.2	455.83	450.43	0.4	0.42	0.73	1.44	1.37	1.04	2.51333	450.487	0.516667	1.28333	--	Lipase, partial [Anthurium amnicola]	-	-	-	-	-	-	-
LOC105044938	3.04	3.18	3.04	403.01	379.56	390.62	3.5	3.37	3.01	11.76	13.11	12.85	3.08667	391.063	3.29333	12.5733	yuxL	TolB protein-related isoform 1 [Theobroma cacao]	-	-	-	-	-	-	GO:0007165//signal transduction;GO:0009725//response to hormone;GO:0044237//cellular metabolic process;GO:0044710//single-organism metabolic process
LOC105053930	0.4	0.73	0.81	182.32	186.19	188.85	0.03	0.03	0	10.76	9.39	8.35	0.646667	185.787	0.02	9.5	Os07g0190000	PREDICTED: probable 1-deoxy-D-xylulose-5-phosphate synthase 2, chloroplastic [Elaeis guineensis]	Metabolism;Metabolism;Metabolism;Metabolism	Global and overview maps;Global and overview maps;Metabolism of terpenoids and polyketides;Metabolism of cofactors and vitamins	ko01100//Metabolic pathways;ko01110//Biosynthesis of secondary metabolites;ko00900//Terpenoid backbone biosynthesis;ko00730//Thiamine metabolism	K01662;K01662;K01662;K01662	-	GO:0016744//transferase activity, transferring aldehyde or ketonic groups	GO:0006721//terpenoid metabolic process
LOC105052495	6.23	6.49	6.95	173.7	167.07	169.38	12.59	11.62	11.3	13.99	15.18	15.63	6.55667	170.05	11.8367	14.9333	RBOHB	PREDICTED: respiratory burst oxidase homolog protein B-like [Elaeis guineensis]	Organismal Systems;Environmental Information Processing	Environmental adaptation;Signal transduction	ko04626//Plant-pathogen interaction;ko04016//MAPK signaling pathway - plant	K13447;K13447	GO:0031224//intrinsic component of membrane	GO:0046872//metal ion binding;GO:0050664//oxidoreductase activity, acting on NAD(P)H, oxygen as acceptor	GO:0044710//single-organism metabolic process
LOC105060883	2.79	4.52	2.63	165.78	162.08	173.19	6.68	3.33	3.14	18.45	19.05	17.46	3.31333	167.017	4.38333	18.32	--	PREDICTED: Bowman-Birk type trypsin inhibitor-like [Elaeis guineensis]	-	-	-	-	-	-	-
LOC105032713	20.36	18.48	17.44	164.09	163.27	168.18	12.7	13.15	13.4	16.2	18.9	17.94	18.76	165.18	13.0833	17.68	CBSX5	PREDICTED: CBS domain-containing protein CBSX5-like [Elaeis guineensis]	-	-	-	-	-	-	-
LOC105036547	0	0	0	138.4	130.76	141.99	0	0	0	1.31	1.44	1.37	0	137.05	0	1.37333	AKR4C9	PREDICTED: aldo-keto reductase family 4 member C9 [Elaeis guineensis]	Metabolism;Metabolism;Metabolism;Metabolism;Metabolism	Global and overview maps;Global and overview maps;Carbohydrate metabolism;Lipid metabolism;Carbohydrate metabolism	ko01100//Metabolic pathways;ko01110//Biosynthesis of secondary metabolites;ko00010//Glycolysis / Gluconeogenesis;ko00561//Glycerolipid metabolism;ko00040//Pentose and glucuronate interconversions	K00002;K00002;K00002;K00002;K00002	-	-	GO:0044710//single-organism metabolic process
LOC105046779	6.11	6.73	5.58	129.46	135.31	131.44	4.21	5.39	4.13	7.64	9.47	9.25	6.14	132.07	4.57667	8.78667	PARA	PREDICTED: probable glutathione S-transferase parA [Elaeis guineensis]	Metabolism	Metabolism of other amino acids	ko00480//Glutathione metabolism	K00799	-	-	-
LOC105038435	0.05	0.11	0.1	126.72	123.85	126.64	0	0	0	3.27	3.42	3.07	0.0866667	125.737	0	3.25333	MAO1B	PREDICTED: 1-aminocyclopropane-1-carboxylate oxidase-like [Elaeis guineensis]	Metabolism;Metabolism;Metabolism	Global and overview maps;Global and overview maps;Amino acid metabolism	ko01100//Metabolic pathways;ko01110//Biosynthesis of secondary metabolites;ko00270//Cysteine and methionine metabolism	K05933;K05933;K05933	-	-	-
LOC105044940	3.57	4.13	4.58	122.21	128.7	123.28	1.81	2.04	1.79	11.19	11.68	13.91	4.09333	124.73	1.88	12.26	GSVIVT00037159001	PREDICTED: peroxidase 5-like [Elaeis guineensis]	Metabolism;Metabolism;Metabolism	Global and overview maps;Global and overview maps;Biosynthesis of other secondary metabolites	ko01100//Metabolic pathways;ko01110//Biosynthesis of secondary metabolites;ko00940//Phenylpropanoid biosynthesis	K00430;K00430;K00430	-	GO:0003824//catalytic activity;GO:0043169//cation binding;GO:0046906//tetrapyrrole binding	GO:0006950//response to stress;GO:0044710//single-organism metabolic process
LOC105045646	15.57	15.31	16.13	120.15	122.57	118.94	9.32	9.29	10.59	11.01	10.97	11.6	15.67	120.553	9.73333	11.1933	SCL14	PREDICTED: scarecrow-like protein 9 [Elaeis guineensis]	-	-	-	-	-	-	-
MSTRG.2458	0.07	0.36	0.72	111.65	110.96	111.62	0.7	0.66	0.45	14.86	12.23	13.12	0.383333	111.41	0.603333	13.4033	--	protein AUXIN-REGULATED GENE INVOLVED IN ORGAN SIZE-like [Asparagus officinalis]	-	-	-	-	-	-	-
LOC105037844	3.3	2.91	3.74	110.71	109.1	105.61	2.79	2.55	3.21	14.77	12.94	17.34	3.31667	108.473	2.85	15.0167	--	Methyltransferase type 11 [Corchorus olitorius]	-	-	-	-	-	-	-
LOC105055497	0	0.13	0	104.72	106.81	107.73	0.21	0	0	0.27	0	0.07	0.0433333	106.42	0.07	0.113333	TSJT1	PREDICTED: stem-specific protein TSJT1 [Elaeis guineensis]	-	-	-	-	GO:0005911//cell-cell junction;GO:0016020//membrane;GO:0043231//intracellular membrane-bounded organelle;GO:0044444//cytoplasmic part	-	GO:0009863//salicylic acid mediated signaling pathway;GO:0042743//hydrogen peroxide metabolic process
LOC105038308	17.86	16.48	17.16	100.84	93.18	93.61	2.23	2.23	1.89	3	2.48	2.66	17.1667	95.8767	2.11667	2.71333	NHL1	PREDICTED: NDR1/HIN1-like protein 12 [Elaeis guineensis]	-	-	-	-	-	-	-
LOC105038818	1.92	1.72	1.56	87.27	95.94	93.24	0.9	1.31	0.92	9.92	7.58	9.06	1.73333	92.15	1.04333	8.85333	lvr	PREDICTED: levodione reductase [Phoenix dactylifera]	-	-	-	-	-	-	-
LOC105040492	0.18	0.43	0.4	89.77	87.4	92.44	0.2	0.13	0.19	19.98	18.99	17.75	0.336667	89.87	0.173333	18.9067	Os06g0561000	PREDICTED: probable inositol oxygenase [Elaeis guineensis]	Metabolism;Metabolism	Carbohydrate metabolism;Carbohydrate metabolism	ko00562//Inositol phosphate metabolism;ko00053//Ascorbate and aldarate metabolism	K00469;K00469	-	-	-
LOC105038034	0.64	0.97	0.76	89.93	90	87.21	5.69	5.27	6.23	15.14	15.7	15.23	0.79	89.0467	5.73	15.3567	ERF110	PREDICTED: ethylene-responsive transcription factor ABR1-like [Elaeis guineensis]	-	-	-	-	-	-	-
LOC105032634	10.27	10.75	9.87	87.38	85.59	85.8	11.18	11.06	9.78	18.94	17.34	18.43	10.2967	86.2567	10.6733	18.2367	SMH6	PREDICTED: single myb histone 6 isoform X1 [Elaeis guineensis]	Organismal Systems	Environmental adaptation	ko04626//Plant-pathogen interaction	K09422	-	-	-
LOC105037120	1.07	1.43	1.4	84.28	85.75	85.5	0.81	1.25	1.27	6.27	6.54	4.42	1.3	85.1767	1.11	5.74333	NAC048	PREDICTED: NAC domain-containing protein 48 [Elaeis guineensis]	-	-	-	-	-	-	GO:0010467//gene expression;GO:0034645//cellular macromolecule biosynthetic process
LOC105050712	0.82	0.28	0.51	88.9	79.7	84.32	1.15	0.72	0.66	6.09	7.21	4.84	0.536667	84.3067	0.843333	6.04667	TIL	PREDICTED: temperature-induced lipocalin-1 [Elaeis guineensis]	-	-	-	-	-	-	GO:0051234//establishment of localization
LOC105033530	0	0	0.04	84.72	87.02	80.08	0	0.04	0	0.23	0.89	0.63	0.0133333	83.94	0.0133333	0.583333	AATP1	PREDICTED: AAA-ATPase ASD, mitochondrial-like [Elaeis guineensis]	-	-	-	-	-	-	-
MSTRG.8034	0.15	0.06	0.06	82.43	81.51	80.22	0.1	0.06	0.1	4.27	5.07	4.36	0.09	81.3867	0.0866667	4.56667	AND1	asparagine synthetase [glutamine-hydrolyzing]-like [Phoenix dactylifera]	Metabolism;Metabolism;Metabolism	Global and overview maps;Global and overview maps;Amino acid metabolism	ko01100//Metabolic pathways;ko01110//Biosynthesis of secondary metabolites;ko00250//Alanine, aspartate and glutamate metabolism	K01953;K01953;K01953	-	-	-
LOC105034334	1.69	3.79	3.02	78.81	81.39	82.47	11.15	9.2	11.55	0.79	0.41	0.68	2.83333	80.89	10.6333	0.626667	--	PREDICTED: uncharacterized protein LOC105034334 [Elaeis guineensis]	-	-	-	-	-	-	-
LOC105036311	9.21	11.15	9.75	83.81	76.5	78.4	16.8	16.92	16.79	8.22	10.14	10.79	10.0367	79.57	16.8367	9.71667	SRP	PREDICTED: stress-related protein [Elaeis guineensis]	-	-	-	-	-	-	-
LOC105040402	3.01	3.34	3.52	79.16	76.15	82.78	2.53	2.89	2.15	0.42	0.15	0.14	3.29	79.3633	2.52333	0.236667	CYP74A2	PREDICTED: allene oxide synthase 2-like [Elaeis guineensis]	Metabolism;Metabolism;Metabolism	Global and overview maps;Global and overview maps;Lipid metabolism	ko01100//Metabolic pathways;ko01110//Biosynthesis of secondary metabolites;ko00592//alpha-Linolenic acid metabolism	K01723;K01723;K01723	-	-	-
LOC105054306	8.01	8.46	7.69	74.95	75.72	80.15	17.75	15.53	14.93	15.2	15.26	16	8.05333	76.94	16.07	15.4867	PCO2	PREDICTED: plant cysteine oxidase 2-like [Elaeis guineensis]	Metabolism;Metabolism	Global and overview maps;Metabolism of other amino acids	ko01100//Metabolic pathways;ko00430//Taurine and hypotaurine metabolism	K10712;K10712	-	-	-
LOC105060191	9.8	10.03	9.41	78.98	77.23	74.18	18.04	20.87	18.5	15.46	15.36	16	9.74667	76.7967	19.1367	15.6067	WRKY76	PREDICTED: WRKY transcription factor WRKY76 [Elaeis guineensis]	-	-	-	-	-	-	-
LOC105050935	3.53	4.14	3.46	76.42	76.48	75.58	0.8	0.64	0.88	17.9	18.2	17.12	3.71	76.16	0.773333	17.74	2024-04-01	PREDICTED: 5'-adenylylsulfate reductase 1, chloroplastic [Elaeis guineensis]	Metabolism	Energy metabolism	ko00920//Sulfur metabolism	K05907	-	-	-
LOC105060539	5.81	6.03	6.3	72.57	73.91	74.89	4.01	3.94	5.26	10.1	12.8	11.44	6.04667	73.79	4.40333	11.4467	TIM14-3	PREDICTED: mitochondrial import inner membrane translocase subunit TIM14-3 [Elaeis guineensis]	-	-	-	-	-	-	-
LOC105054029	11.41	11.12	12	72.26	73.61	71.49	7.71	6.9	8.43	21.97	18.48	19.04	11.51	72.4533	7.68	19.83	TPPG	PREDICTED: probable trehalose-phosphate phosphatase F isoform X1 [Elaeis guineensis]	Metabolism;Metabolism	Global and overview maps;Carbohydrate metabolism	ko01100//Metabolic pathways;ko00500//Starch and sucrose metabolism	K01087;K01087	-	GO:0019203//carbohydrate phosphatase activity	GO:0005991//trehalose metabolic process;GO:0006796//phosphate-containing compound metabolic process;GO:0050896//response to stimulus
LOC105056662	8.71	8.73	8.74	67.92	69.95	69.31	9.12	6.68	6.1	16.91	18.31	17	8.72667	69.06	7.3	17.4067	ALAAT2	PREDICTED: alanine aminotransferase 2 [Elaeis guineensis]	Metabolism;Metabolism;Metabolism;Metabolism;Metabolism;Metabolism;Metabolism	Global and overview maps;Global and overview maps;Global and overview maps;Energy metabolism;Global and overview maps;Amino acid metabolism;Amino acid metabolism	ko01100//Metabolic pathways;ko01200//Carbon metabolism;ko01230//Biosynthesis of amino acids;ko00710//Carbon fixation in photosynthetic organisms;ko01210//2-Oxocarboxylic acid metabolism;ko00250//Alanine, aspartate and glutamate metabolism;ko00220//Arginine biosynthesis	K00814;K00814;K00814;K00814;K00814;K00814;K00814	-	GO:0016769//transferase activity, transferring nitrogenous groups;GO:0043168//anion binding	GO:0008152//metabolic process
LOC105048647	1.02	1.13	1.51	70.91	67.32	65.65	0.51	0.75	0.48	1.77	2.07	2.17	1.22	67.96	0.58	2.00333	--	PREDICTED: ataxin-2 homolog [Phoenix dactylifera]	-	-	-	-	-	-	-
LIP1	0.29	0.26	0.04	66.5	67.9	68.75	0	0.09	0.09	0	0	0.04	0.196667	67.7167	0.06	0.0133333	--	Lipase, partial [Anthurium amnicola]	-	-	-	-	-	-	-
LOC105059896	1.36	1.85	1.41	65.78	68.26	64.04	1.74	1.15	1.32	8.9	9.23	10.86	1.54	66.0267	1.40333	9.66333	10HGO	PREDICTED: probable cinnamyl alcohol dehydrogenase 5 isoform X1 [Elaeis guineensis]	Metabolism;Metabolism;Metabolism	Global and overview maps;Global and overview maps;Biosynthesis of other secondary metabolites	ko01100//Metabolic pathways;ko01110//Biosynthesis of secondary metabolites;ko00940//Phenylpropanoid biosynthesis	K00083;K00083;K00083	-	GO:0003824//catalytic activity;GO:0043169//cation binding	GO:0044710//single-organism metabolic process
LOC105042416	1.78	1.77	1.68	67.92	63.37	63.5	1.11	1.28	1.14	12.94	14.97	14.25	1.74333	64.93	1.17667	14.0533	--	pollen preferential protein [Lilium longiflorum]	-	-	-	-	-	-	-
LOC105040783	5.3	5.6	5.49	65.69	63.13	64.07	4.22	4.72	4.98	11.11	11.56	12.46	5.46333	64.2967	4.64	11.71	UGT88B1	PREDICTED: UDP-glycosyltransferase 88B1-like [Elaeis guineensis]	Metabolism;Metabolism	Global and overview maps;Biosynthesis of other secondary metabolites	ko01110//Biosynthesis of secondary metabolites;ko00941//Flavonoid biosynthesis	K22845;K22845	-	-	-
LOC105038826	6.14	6.14	7.65	68.12	60.3	63.19	4.12	4.34	2.46	15.21	15.58	19.1	6.64333	63.87	3.64	16.63	JGB	PREDICTED: protein JINGUBANG [Elaeis guineensis]	-	-	-	-	-	-	-
LOC105058526	0.98	1.04	1.34	62.57	63.43	63.21	0.66	1.13	0.96	19.03	19.52	17.98	1.12	63.07	0.916667	18.8433	XA21	PREDICTED: probable LRR receptor-like serine/threonine-protein kinase At3g47570 [Elaeis guineensis]	-	-	-	-	-	-	-
LOC105058031	0	0	0	59.2	63.01	60.85	0	0	0	9.14	10.52	8.5	0	61.02	0	9.38667	ZAT6	PREDICTED: zinc finger protein ZAT6-like [Elaeis guineensis]	-	-	-	-	-	-	-
LOC105051800	0.05	0.06	0	61.66	59.03	61.31	0.12	0	0.29	5.99	6.88	5.16	0.0366667	60.6667	0.136667	6.01	At5g64700	PREDICTED: WAT1-related protein At5g64700 [Elaeis guineensis]	-	-	-	-	-	-	-
LOC105061006	3.02	2.48	3.13	57.92	59.66	62.73	2.22	2.46	2.63	4.53	3.82	6.02	2.87667	60.1033	2.43667	4.79	UGT84A13	PREDICTED: limonoid UDP-glucosyltransferase [Elaeis guineensis]	-	-	-	-	-	GO:0016757//transferase activity, transferring glycosyl groups	-
LOC105034526	0.75	0.75	0.86	61.63	55.85	61.36	0.71	0.37	0.44	3.6	2.56	3.15	0.786667	59.6133	0.506667	3.10333	JGB	PREDICTED: protein JINGUBANG-like [Elaeis guineensis]	-	-	-	-	-	GO:0016740//transferase activity	-
LOC105055832	15.7	16.11	13.75	59.73	58.51	59.85	3.95	3.18	2.9	2.39	1.5	2.46	15.1867	59.3633	3.34333	2.11667	YPQ1	PREDICTED: probable vacuolar amino acid transporter YPQ1 [Elaeis guineensis]	-	-	-	-	-	-	-
LOC105040421	2.7	3.47	3.02	57.27	60.11	59.95	2.68	2.43	2.61	0.82	1.61	1.32	3.06333	59.11	2.57333	1.25	ACO1	PREDICTED: 1-aminocyclopropane-1-carboxylate oxidase 1 [Elaeis guineensis]	Metabolism;Metabolism;Metabolism	Global and overview maps;Global and overview maps;Amino acid metabolism	ko01100//Metabolic pathways;ko01110//Biosynthesis of secondary metabolites;ko00270//Cysteine and methionine metabolism	K05933;K05933;K05933	-	-	-
MSTRG.10579	3.89	2.15	2.57	60.8	57.38	59.12	4.39	4.83	5.33	17.05	17.2	17.45	2.87	59.1	4.85	17.2333	ABCG53	ABC transporter G family member 36 [Elaeis guineensis]	-	-	-	-	-	-	-
LOC105035625	0.06	0	0	59.45	58.51	58.18	0.13	0	0	1.82	1.43	1.48	0.02	58.7133	0.0433333	1.57667	VIT_19s0014g04930	PREDICTED: alpha-humulene synthase [Elaeis guineensis]	Metabolism	Metabolism of terpenoids and polyketides	ko00909//Sesquiterpenoid and triterpenoid biosynthesis	K15803	-	-	-
LOC105054235	0.51	0.45	0.28	61.75	56.48	55.72	0.33	0.16	0.24	16.67	17.65	18.82	0.413333	57.9833	0.243333	17.7133	RHA2B	PREDICTED: E3 ubiquitin-protein ligase RHA1B [Elaeis guineensis]	-	-	-	-	-	-	-
LOC105034750	1.96	2.14	1.95	56	59.42	57.53	2.06	2.27	2.12	7.59	6.44	7.11	2.01667	57.65	2.15	7.04667	TPS11	PREDICTED: probable terpene synthase 11 [Elaeis guineensis]	Metabolism;Metabolism;Metabolism	Global and overview maps;Global and overview maps;Metabolism of terpenoids and polyketides	ko01100//Metabolic pathways;ko01110//Biosynthesis of secondary metabolites;ko00902//Monoterpenoid biosynthesis	K20979;K20979;K20979	-	GO:0016829//lyase activity	-
LOC105045901	3.47	3	4.31	54.81	59.38	54.3	2.77	2.81	2.6	13.03	12.75	13	3.59333	56.1633	2.72667	12.9267	DREB2A	PREDICTED: dehydration-responsive element-binding protein 2B isoform X1 [Elaeis guineensis]	-	-	-	-	-	-	-
LOC105057288	0	0.22	0.47	52.16	54.62	59.45	0	0.08	0.31	3.39	2.06	1.48	0.23	55.41	0.13	2.31	GSTU8	PREDICTED: glutathione S-transferase U8-like [Elaeis guineensis]	Metabolism	Metabolism of other amino acids	ko00480//Glutathione metabolism	K00799	-	-	-
LOC105041951	2.37	2.22	2.24	58.02	52.47	55.68	3.63	2.85	3.81	12.25	13.05	15.07	2.27667	55.39	3.43	13.4567	--	PREDICTED: E3 ubiquitin-protein ligase ATL9-like [Elaeis guineensis]	-	-	-	-	-	-	-
LOC105045812	1.34	1.31	0.97	58.22	53.07	54.5	0.71	1.43	1.11	0.61	1	1.12	1.20667	55.2633	1.08333	0.91	LBD1	PREDICTED: LOB domain-containing protein 1-like [Elaeis guineensis]	-	-	-	-	-	-	-
LOC105058053	1.28	1.11	1.29	54.96	53.01	53.27	0.48	0.59	1.2	17.41	17.72	17.71	1.22667	53.7467	0.756667	17.6133	DDB_G0288723	PREDICTED: UPF0553 protein isoform X1 [Elaeis guineensis]	-	-	-	-	-	-	-
LOC105060008	0	0.05	0.05	53.4	52.08	55.39	0	0	0	0	0	0	0.0333333	53.6233	0	0	At5g05600	PREDICTED: protein DMR6-LIKE OXYGENASE 2-like [Elaeis guineensis]	-	-	-	-	-	-	-
LOC105034688	0.39	0.13	0.06	52.55	51.14	53.89	0.37	0.07	0.54	5.88	5.6	4.45	0.193333	52.5267	0.326667	5.31	TIFY9	PREDICTED: protein TIFY 9 isoform X1 [Elaeis guineensis]	Environmental Information Processing	Signal transduction	ko04075//Plant hormone signal transduction	K13464	-	-	GO:0006950//response to stress;GO:0009755//hormone-mediated signaling pathway;GO:0044249//cellular biosynthetic process;GO:0071229//cellular response to acid chemical;GO:1901576//organic substance biosynthetic process;GO:1901701//cellular response to oxygen-containing compound
LOC105042179	0	0	0	48.37	53.16	55.09	0	0	0	2.71	1.42	2.2	0	52.2067	0	2.11	HEL	PREDICTED: pathogenesis-related protein PR-4-like isoform X1 [Elaeis guineensis]	-	-	-	-	-	-	-
LOC105054338	15.16	16.62	14.39	50.67	53.04	50.59	18.94	19	19.7	4.17	5.02	4.03	15.39	51.4333	19.2133	4.40667	SPL8	PREDICTED: squamosa promoter-binding-like protein 5 [Elaeis guineensis]	-	-	-	-	-	-	-
LOC105038446	9.22	9.7	10.91	51.2	50.87	51.85	10.75	11.9	13.49	15.6	16.04	15.05	9.94333	51.3067	12.0467	15.5633	PDC1	PREDICTED: pyruvate decarboxylase 1 [Elaeis guineensis]	Metabolism;Metabolism;Metabolism	Global and overview maps;Global and overview maps;Carbohydrate metabolism	ko01100//Metabolic pathways;ko01110//Biosynthesis of secondary metabolites;ko00010//Glycolysis / Gluconeogenesis	K01568;K01568;K01568	-	GO:0016830//carbon-carbon lyase activity;GO:0019842//vitamin binding	-
LOC105035689	1.86	1.67	1.82	54.15	47.11	52.62	0.36	0.68	0.21	4.68	6.07	4.99	1.78333	51.2933	0.416667	5.24667	UGT73C3	PREDICTED: UDP-glycosyltransferase 73D1-like, partial [Elaeis guineensis]	Metabolism	Biosynthesis of other secondary metabolites	ko00944//Flavone and flavonol biosynthesis	K22771	-	-	-
LOC105051062	4.86	6.44	5.53	50.04	48.13	52.09	8.73	8.49	9	11.26	12.3	12.95	5.61	50.0867	8.74	12.17	TIFY9	PREDICTED: protein TIFY 9 [Elaeis guineensis]	Environmental Information Processing	Signal transduction	ko04075//Plant hormone signal transduction	K13464	-	-	GO:0001101//response to acid chemical;GO:0007165//signal transduction;GO:0009725//response to hormone;GO:1901700//response to oxygen-containing compound
LOC105058018	0.17	0.52	0.63	54.27	44.58	50.79	1.88	1.24	0.9	8.83	6.72	12.38	0.44	49.88	1.34	9.31	GH3.3	PREDICTED: probable indole-3-acetic acid-amido synthetase GH3.8 [Elaeis guineensis]	Environmental Information Processing	Signal transduction	ko04075//Plant hormone signal transduction	K14487	-	-	-
LOC105056603	5.49	3.96	4.28	48.93	49.35	51.09	3.83	3.78	3.17	15.92	16	18.31	4.57667	49.79	3.59333	16.7433	At3g47520	PREDICTED: malate dehydrogenase, chloroplastic [Elaeis guineensis]	Metabolism;Metabolism;Metabolism;Metabolism;Metabolism;Metabolism;Metabolism;Metabolism	Global and overview maps;Global and overview maps;Global and overview maps;Amino acid metabolism;Carbohydrate metabolism;Energy metabolism;Carbohydrate metabolism;Carbohydrate metabolism	ko01100//Metabolic pathways;ko01110//Biosynthesis of secondary metabolites;ko01200//Carbon metabolism;ko00270//Cysteine and methionine metabolism;ko00620//Pyruvate metabolism;ko00710//Carbon fixation in photosynthetic organisms;ko00630//Glyoxylate and dicarboxylate metabolism;ko00020//Citrate cycle (TCA cycle)	K00026;K00026;K00026;K00026;K00026;K00026;K00026;K00026	GO:0005576//extracellular region;GO:0009526//plastid envelope;GO:0009532//plastid stroma;GO:0031090//organelle membrane	GO:0016615//malate dehydrogenase activity	GO:0005975//carbohydrate metabolic process;GO:0006101//citrate metabolic process;GO:0043648//dicarboxylic acid metabolic process
LOC105039147	5.57	5.13	5.7	47.78	53.74	47.42	5.2	5.05	6.02	1.37	1.19	1.2	5.46667	49.6467	5.42333	1.25333	SAP12	PREDICTED: zinc finger AN1 domain-containing stress-associated protein 12 [Elaeis guineensis]	-	-	-	-	-	GO:0046872//metal ion binding	GO:0001101//response to acid chemical;GO:0006950//response to stress;GO:0009628//response to abiotic stimulus;GO:0009755//hormone-mediated signaling pathway;GO:0014070//response to organic cyclic compound
LOC105051727	12.16	10.97	12.43	51.32	48.92	47.79	11.81	11.28	12.11	15.86	16.04	15.05	11.8533	49.3433	11.7333	15.65	ABC1K1	PREDICTED: uncharacterized aarF domain-containing protein kinase At4g31390, chloroplastic isoform X1 [Elaeis guineensis]	-	-	-	-	GO:0044434//chloroplast part	GO:0016301//kinase activity;GO:0032550//purine ribonucleoside binding	GO:0006464//cellular protein modification process;GO:0006787//porphyrin-containing compound catabolic process;GO:0006796//phosphate-containing compound metabolic process;GO:0006979//response to oxidative stress
LOC105050145	7.7	6.76	8.1	48.66	49.52	49.8	6.21	7.65	8	19.49	20.54	19.1	7.52	49.3267	7.28667	19.71	CBSX1	PREDICTED: CBS domain-containing protein CBSX1, chloroplastic [Elaeis guineensis]	-	-	-	-	-	-	-
LOC105060812	0.02	0	0.02	50.21	47.19	50.55	0	0	0	1.31	1.15	1.54	0.0133333	49.3167	0	1.33333	SBT1.2	PREDICTED: subtilisin-like protease SBT1.2 [Elaeis guineensis]	-	-	-	-	-	-	-
LOC105057753	12.3	12.95	13.27	50.36	50.08	47.46	18.4	16.77	16.42	17.28	13.53	13.96	12.84	49.3	17.1967	14.9233	--	PREDICTED: endo-1,3;1,4-beta-D-glucanase [Elaeis guineensis]	-	-	-	-	-	GO:0052689//carboxylic ester hydrolase activity	-
LOC105040704	3.5	3.22	4.77	48.4	49.61	49.8	5.32	6.18	5.44	19.02	17.9	19.77	3.83	49.27	5.64667	18.8967	At1g64390	PREDICTED: endoglucanase 19-like [Elaeis guineensis]	-	-	-	-	-	-	-
LOC105038142	0.17	0.13	0.2	46.78	50.32	50.41	0.68	0.74	0.33	2.39	2.4	2.61	0.166667	49.17	0.583333	2.46667	WRKY40	PREDICTED: WRKY transcription factor WRKY71 [Elaeis guineensis]	-	-	-	-	-	-	-
LOC105052929	0.22	0.34	0.05	49.8	48.66	48.97	0.74	0.7	0.47	4.28	5.1	3.58	0.203333	49.1433	0.636667	4.32	At3g16150	PREDICTED: probable isoaspartyl peptidase/L-asparaginase 2 [Elaeis guineensis]	-	-	-	-	-	GO:0008242//omega peptidase activity	GO:0019538//protein metabolic process
LOC105047865	1.46	2.14	1.81	49.64	47.02	49.47	0.72	0.88	0.81	2.41	2.42	1.6	1.80333	48.71	0.803333	2.14333	HSR4	PREDICTED: AAA-ATPase At3g50940-like [Elaeis guineensis]	-	-	-	-	-	-	-
LOC105039372	2.22	2.37	2.79	48.58	47.83	45.7	0.42	0.53	0.4	14.93	12.24	12.02	2.46	47.37	0.45	13.0633	CML38	calmodulin-like protein, partial [Elaeis guineensis]	Organismal Systems	Environmental adaptation	ko04626//Plant-pathogen interaction	K13448	-	-	-
LOC105031978	0	0	0.09	43.8	46.45	51.37	0	0	0	1.09	1.36	0.97	0.03	47.2067	0	1.14	ACA7	PREDICTED: alpha carbonic anhydrase 7-like [Elaeis guineensis]	Metabolism	Energy metabolism	ko00910//Nitrogen metabolism	K01674	-	-	-
LOC105059311	8.07	6.88	6.83	48.34	45.87	47.26	4.01	4.08	4.14	18.65	20.73	20.57	7.26	47.1567	4.07667	19.9833	Ormdl3	PREDICTED: ORM1-like protein 3 [Elaeis guineensis]	-	-	-	-	GO:0031224//intrinsic component of membrane	-	GO:0009408//response to heat;GO:0046474//glycerophospholipid biosynthetic process
LOC105048589	11.88	11.46	9.67	45.19	46.84	48.32	7.26	6.69	6.42	16.59	17.44	15.48	11.0033	46.7833	6.79	16.5033	ALDH2C4	PREDICTED: aldehyde dehydrogenase family 2 member C4 [Elaeis guineensis]	-	-	-	-	-	-	-
LOC105044939	0.44	0.19	0.24	50.1	47.36	41.14	0.28	0.2	0.2	0.9	0.86	0.75	0.29	46.2	0.226667	0.836667	Os07g0638300	PREDICTED: 1-Cys peroxiredoxin [Elaeis guineensis]	Metabolism;Metabolism;Metabolism	Global and overview maps;Global and overview maps;Biosynthesis of other secondary metabolites	ko01100//Metabolic pathways;ko01110//Biosynthesis of secondary metabolites;ko00940//Phenylpropanoid biosynthesis	K11188;K11188;K11188	-	-	-
LOC105041610	0.07	0.15	0	46.12	46.76	45.16	0.08	0.08	0.08	5.1	5.62	6.14	0.0733333	46.0133	0.08	5.62	UGT88F3	PREDICTED: anthocyanidin 5,3-O-glucosyltransferase [Elaeis guineensis]	Metabolism;Metabolism	Global and overview maps;Biosynthesis of other secondary metabolites	ko01110//Biosynthesis of secondary metabolites;ko00941//Flavonoid biosynthesis	K22845;K22845	-	-	-
LOC105053402	17.86	20.98	19.64	46.76	43.97	46.53	10.54	10.36	10.99	16.03	18.06	15.69	19.4933	45.7533	10.63	16.5933	TSJT1	PREDICTED: stem-specific protein TSJT1 [Elaeis guineensis]	-	-	-	-	-	-	-
LOC105046436	0.82	0.76	0.21	47.2	45.56	43.25	0.36	0.24	0.05	0.7	0.95	1.59	0.596667	45.3367	0.216667	1.08	SDI1	PREDICTED: protein SULFUR DEFICIENCY-INDUCED 1-like isoform X1 [Elaeis guineensis]	-	-	-	-	-	-	-
LOC105042655	5.06	5.96	5.63	45.89	44.19	44.53	6.22	6.19	6.29	16.86	17.99	16.01	5.55	44.87	6.23333	16.9533	CAT1	PREDICTED: catalase isozyme 1 [Elaeis guineensis]	Metabolism;Metabolism;Environmental Information Processing;Cellular Processes;Metabolism;Metabolism	Global and overview maps;Global and overview maps;Signal transduction;Transport and catabolism;Carbohydrate metabolism;Amino acid metabolism	ko01110//Biosynthesis of secondary metabolites;ko01200//Carbon metabolism;ko04016//MAPK signaling pathway - plant;ko04146//Peroxisome;ko00630//Glyoxylate and dicarboxylate metabolism;ko00380//Tryptophan metabolism	K03781;K03781;K03781;K03781;K03781;K03781	-	-	-
LOC105047195	1.78	1.85	1.76	45.84	45.09	43.42	1.89	1.87	2.07	16.38	16.27	14.77	1.79667	44.7833	1.94333	15.8067	cysG	PREDICTED: uroporphyrinogen-III C-methyltransferase-like [Phoenix dactylifera]	Metabolism;Metabolism;Metabolism	Global and overview maps;Global and overview maps;Metabolism of cofactors and vitamins	ko01100//Metabolic pathways;ko01110//Biosynthesis of secondary metabolites;ko00860//Porphyrin and chlorophyll metabolism	K02303;K02303;K02303	-	-	-
MSTRG.24631	5.52	7.52	5.11	50.7	39.17	43.37	7.67	6.63	3.99	5.1	4.91	3.54	6.05	44.4133	6.09667	4.51667	VDAC5	mitochondrial outer membrane protein porin 5-like [Phoenix dactylifera]	-	-	-	-	-	-	-
LOC105038651	11.49	10.7	12.52	44.26	44.28	43.31	11.68	12.42	11.24	12.98	13.54	12.04	11.57	43.95	11.78	12.8533	OXI1	PREDICTED: serine/threonine-protein kinase OXI1-like [Elaeis guineensis]	Environmental Information Processing	Signal transduction	ko04016//MAPK signaling pathway - plant	K20714	-	-	-
LOC105047527	5.6	6.46	5.76	41.15	45.22	44.45	6.12	6.05	4.96	1.52	1.72	1.22	5.94	43.6067	5.71	1.48667	SLAH3	PREDICTED: S-type anion channel SLAH2-like [Elaeis guineensis]	-	-	-	-	-	-	-
LOC105033708	0.95	1.17	0.65	44.68	43.81	40.87	0.29	0.18	0.19	0.38	0.6	1.04	0.923333	43.12	0.22	0.673333	HB2	PREDICTED: non-symbiotic hemoglobin 1 [Elaeis guineensis]	-	-	-	-	-	GO:0043169//cation binding;GO:0046906//tetrapyrrole binding	GO:0015669//gas transport
LOC105059743	17.86	14.89	15.36	42.08	42.1	43.4	15.78	15.37	17.17	20.91	17.57	20.14	16.0367	42.5267	16.1067	19.54	GSDA	PREDICTED: guanine deaminase [Phoenix dactylifera]	-	-	-	-	-	GO:0003824//catalytic activity;GO:0046914//transition metal ion binding	-
LOC105033529	0	0	0	42.72	41.84	42.43	0	0	0	0.05	0.2	0.14	0	42.33	0	0.13	AATP1	PREDICTED: AAA-ATPase ASD, mitochondrial-like [Elaeis guineensis]	-	-	-	-	-	GO:0032550//purine ribonucleoside binding	-
LOC105034433	10.76	10.75	12.28	41.46	42.12	41.09	10.56	11.61	12.48	10.61	12.32	11.49	11.2633	41.5567	11.55	11.4733	Acot8	PREDICTED: acyl-CoA thioesterase 2-like [Phoenix dactylifera]	Metabolism;Metabolism;Metabolism;Metabolism	Global and overview maps;Global and overview maps;Lipid metabolism;Lipid metabolism	ko01100//Metabolic pathways;ko01110//Biosynthesis of secondary metabolites;ko00062//Fatty acid elongation;ko01040//Biosynthesis of unsaturated fatty acids	K01068;K01068;K01068;K01068	-	GO:0016289//CoA hydrolase activity	-
LOC105045610	0	0.1	0	43.85	41.12	38.9	0	0	0	2.34	2	3.16	0.0333333	41.29	0	2.5	--	PREDICTED: Bowman-Birk type trypsin inhibitor-like [Elaeis guineensis]	-	-	-	-	-	-	-
LOC105057822	1.14	1.3	1.52	39.49	42.26	41.97	1.5	1.58	1.69	4.07	4.4	4.67	1.32	41.24	1.59	4.38	ABCB11	PREDICTED: ABC transporter B family member 21-like [Elaeis guineensis]	Environmental Information Processing	Membrane transport	ko02010//ABC transporters	K05658	GO:0031224//intrinsic component of membrane	GO:0015405//P-P-bond-hydrolysis-driven transmembrane transporter activity;GO:0017111//nucleoside-triphosphatase activity;GO:0032550//purine ribonucleoside binding	GO:0044763//single-organism cellular process;GO:0051234//establishment of localization
LOC105055287	6.05	6.13	6.34	41.38	40.96	40.41	10.35	10.2	10.58	16.69	16.69	18.73	6.17333	40.9167	10.3767	17.37	IDD5	PREDICTED: protein indeterminate-domain 5, chloroplastic-like isoform X1 [Elaeis guineensis]	-	-	-	-	-	-	-
LOC105053729	0.8	0.83	1.27	39.53	41.12	41.31	0.62	0.91	0.79	0.34	0.42	0.4	0.966667	40.6533	0.773333	0.386667	At5g08350	PREDICTED: GEM-like protein 7 [Elaeis guineensis]	-	-	-	-	-	-	-
LOC105051065	0.24	0.05	0.14	40.89	38.92	41.63	0.16	0.31	0.26	4.39	3.96	3.99	0.143333	40.48	0.243333	4.11333	BHLH137	PREDICTED: transcription factor bHLH137-like [Elaeis guineensis]	-	-	-	-	-	-	-
LOC105035110	0	0	0	40.41	39.3	39.22	0.1	0	0	9.79	10.08	11.12	0	39.6433	0.0333333	10.33	PAD4	PREDICTED: lipase-like PAD4 [Elaeis guineensis]	-	-	-	-	-	-	-
LOC105034656	4.02	5.74	3.55	42.98	37.14	35.5	5.86	6.07	6.07	13.14	15.74	16.03	4.43667	38.54	6	14.97	--	Glyoxalase/bleomycin resistance protein/dioxygenase [Zostera marina]	-	-	-	-	-	-	-
MSTRG.17495	0.18	0.15	0.2	41.5	36.77	37.05	0.2	0.13	0	12.92	13.45	13.42	0.176667	38.44	0.11	13.2633	--	-	-	-	-	-	-	-	-
LOC105040893	20.86	18.52	19.35	39.11	38.14	37.43	19.62	17.77	17.59	19.05	18.44	19.8	19.5767	38.2267	18.3267	19.0967	At4g10955	PREDICTED: GDSL esterase/lipase At4g10955 isoform X1 [Elaeis guineensis]	-	-	-	-	-	GO:0003824//catalytic activity	-
LOC105035420	7.69	7.27	6.31	38.88	35.59	39.26	6.84	5.67	4.9	12.75	13.97	13.32	7.09	37.91	5.80333	13.3467	--	PREDICTED: endo-1,3;1,4-beta-D-glucanase [Elaeis guineensis]	-	-	-	-	-	-	-
LOC105049456	0.78	1.11	0.6	38.36	37.68	37.34	0.55	0.83	0.84	6.38	9.07	6.8	0.83	37.7933	0.74	7.41667	ERF110	PREDICTED: AP2-like ethylene-responsive transcription factor PLT2 [Elaeis guineensis]	-	-	-	-	-	-	-
LOC105053078	15.87	17.66	18.32	36.41	39.02	37.82	7.9	7.67	8.13	12.69	12.04	12	17.2833	37.75	7.9	12.2433	--	PREDICTED: uncharacterized protein LOC105053078 [Elaeis guineensis]	-	-	-	-	-	-	-
LOC105051700	8.46	7.01	8.14	35.98	38.67	37.81	14.52	15.86	13.58	5.53	4.53	5.4	7.87	37.4867	14.6533	5.15333	PUR2	PREDICTED: phosphoribosylamine--glycine ligase-like isoform X1 [Elaeis guineensis]	Metabolism;Metabolism;Metabolism	Global and overview maps;Global and overview maps;Nucleotide metabolism	ko01100//Metabolic pathways;ko01110//Biosynthesis of secondary metabolites;ko00230//Purine metabolism	K01945;K01945;K01945	-	-	-
LOC105041862	0.35	0.36	0.18	36.73	36.34	39.14	0.18	0.21	0.17	7.43	5.96	8.04	0.296667	37.4033	0.186667	7.14333	RIPK	PREDICTED: serine/threonine-protein kinase RIPK [Elaeis guineensis]	-	-	-	-	-	-	-
LOC105052285	14.38	14.76	14.06	36.61	35.09	40.2	15.83	14.38	15.72	15.53	13.29	13.31	14.4	37.3	15.31	14.0433	UXT3	PREDICTED: uncharacterized membrane protein At1g06890 [Elaeis guineensis]	-	-	-	-	GO:0031224//intrinsic component of membrane	-	-
LOC105046893	15.06	15.4	17.73	38.52	35.97	36.26	9.43	9.21	9.69	4.3	4.4	3.42	16.0633	36.9167	9.44333	4.04	GA2OX8	PREDICTED: gibberellin 2-beta-dioxygenase 8 isoform X1 [Elaeis guineensis]	Metabolism;Metabolism	Global and overview maps;Metabolism of terpenoids and polyketides	ko01110//Biosynthesis of secondary metabolites;ko00904//Diterpenoid biosynthesis	K04125;K04125	-	GO:0045543//gibberellin 2-beta-dioxygenase activity	GO:0044710//single-organism metabolic process
LOC105045977	6.55	6.34	5.55	35.82	38.28	36.15	15.9	14.85	14.26	16.22	18.16	20.35	6.14667	36.75	15.0033	18.2433	ATL72	PREDICTED: RING-H2 finger protein ATL74-like [Elaeis guineensis]	-	-	-	-	-	-	-
MSTRG.4976	4.44	4.34	5.2	38.35	34.53	36.87	7.52	7.67	5.77	9.23	9.22	9.63	4.66	36.5833	6.98667	9.36	--	Cox19-like CHCH family protein [Arabidopsis thaliana]	-	-	-	-	-	-	-
LOC105057828	0	0	0	39.53	35.25	34.82	0	0.16	0	0.25	0.34	0.41	0	36.5333	0.0533333	0.333333	GSTU2	PREDICTED: glutathione transferase GST 23-like [Elaeis guineensis]	Metabolism	Metabolism of other amino acids	ko00480//Glutathione metabolism	K00799	-	-	-
LOC105037700	3.2	3.07	3	39.32	33.76	35.68	2.67	3.05	4.1	4.69	5.86	6.94	3.09	36.2533	3.27333	5.83	CAD	PREDICTED: probable mannitol dehydrogenase [Elaeis guineensis]	Metabolism;Metabolism;Metabolism	Global and overview maps;Global and overview maps;Biosynthesis of other secondary metabolites	ko01100//Metabolic pathways;ko01110//Biosynthesis of secondary metabolites;ko00940//Phenylpropanoid biosynthesis	K00083;K00083;K00083	-	GO:0003824//catalytic activity;GO:0043169//cation binding	GO:0044710//single-organism metabolic process
LOC105050836	5.74	6.29	4.15	38.02	36.74	33.9	8.35	5.23	6	3.81	3.75	3.21	5.39333	36.22	6.52667	3.59	--	PREDICTED: glucosidase 2 subunit beta [Phoenix dactylifera]	-	-	-	-	-	-	-
LOC105055526	0.1	0.05	0.05	35.62	35.77	36.57	0	0.06	0.06	7.23	8.34	7.14	0.0666667	35.9867	0.04	7.57	AKR1	PREDICTED: probable aldo-keto reductase 1 [Elaeis guineensis]	-	-	-	-	-	-	-
LOC105042178	0	0	0.09	34.93	38.67	33.15	0	0	0	2.7	2.03	2.24	0.03	35.5833	0	2.32333	WIN1	PREDICTED: pathogenesis-related protein PR-4-like [Elaeis guineensis]	-	-	-	-	-	-	-
LOC105038680	9.67	9.55	8.76	35.3	35.61	35.76	6.72	8.28	7.4	15.54	13.83	12.85	9.32667	35.5567	7.46667	14.0733	G6PDH	PREDICTED: glucose-6-phosphate 1-dehydrogenase, cytoplasmic isoform-like isoform X1 [Elaeis guineensis]	Metabolism;Metabolism;Metabolism;Metabolism;Metabolism	Global and overview maps;Global and overview maps;Global and overview maps;Metabolism of other amino acids;Carbohydrate metabolism	ko01100//Metabolic pathways;ko01110//Biosynthesis of secondary metabolites;ko01200//Carbon metabolism;ko00480//Glutathione metabolism;ko00030//Pentose phosphate pathway	K00036;K00036;K00036;K00036;K00036	-	GO:0000166//nucleotide binding;GO:0003824//catalytic activity	GO:0019318//hexose metabolic process
LOC105050656	3.25	3.1	2.73	35.18	35.15	35.84	3.49	4.33	3.73	16.05	16.64	15.99	3.02667	35.39	3.85	16.2267	GEK1	PREDICTED: D-aminoacyl-tRNA deacylase-like isoform X1 [Elaeis guineensis]	-	-	-	-	-	-	-
LOC105048571	3.1	2.53	2.65	34.86	36.29	34.61	2.67	2.72	1.84	11.92	13.89	13.22	2.76	35.2533	2.41	13.01	MAPKKK18	PREDICTED: mitogen-activated protein kinase kinase kinase 2-like [Elaeis guineensis]	Environmental Information Processing	Signal transduction	ko04016//MAPK signaling pathway - plant	K20716	-	-	-
LOC105053857	0.34	0.15	0.18	35.81	34.91	34.33	0.33	0.51	0.42	6.81	7.16	7.43	0.223333	35.0167	0.42	7.13333	--	PLATZ1 [Narcissus tazetta var. chinensis] [Narcissus tazetta]	-	-	-	-	-	-	-
LOC105051751	15.67	15.25	13.46	35.16	33.73	34.6	14.97	12.78	12.8	14.74	13.74	13.85	14.7933	34.4967	13.5167	14.11	MAPKKK3	PREDICTED: mitogen-activated protein kinase kinase kinase YODA [Elaeis guineensis]	-	-	-	-	-	-	-
LOC105057705	1.83	1.57	1.7	35.78	31.81	35.29	1.78	1.82	1.67	3.45	3.86	3.94	1.7	34.2933	1.75667	3.75	BAM9	PREDICTED: inactive beta-amylase 9 [Elaeis guineensis]	-	-	-	-	-	-	-
LOC105059116	0.03	0.12	0.08	33.79	36.2	31.8	0.13	0.24	0.03	9.59	9.56	10.14	0.0766667	33.93	0.133333	9.76333	PUB12	PREDICTED: U-box domain-containing protein 12 [Elaeis guineensis]	-	-	-	-	-	GO:0019787//ubiquitin-like protein transferase activity;GO:0033612//receptor serine/threonine kinase binding	GO:0006468//protein phosphorylation;GO:0032446//protein modification by small protein conjugation
MSTRG.8241	3.58	4.73	5.08	33.53	34.65	32.82	6.83	6.61	6.45	8.71	8.85	10.24	4.46333	33.6667	6.63	9.26667	--	-	-	-	-	-	-	-	-
LOC105049773	9.41	8.23	6.85	35.03	32.86	32.25	11.04	10.42	9.13	15.3	14.01	16.62	8.16333	33.38	10.1967	15.31	--	PREDICTED: type 1 phosphatases regulator ypi1-like [Musa acuminata subsp. malaccensis] [Musa acuminata]	-	-	-	-	-	-	-
LOC105059568	17.4	18.28	17.6	31.37	34.43	34.23	10.05	8.61	10.36	9.03	8.07	9	17.76	33.3433	9.67333	8.7	SGPP	PREDICTED: haloacid dehalogenase-like hydrolase domain-containing protein Sgpp [Elaeis guineensis]	-	-	-	-	-	GO:0003824//catalytic activity	-
LOC105036629	7.61	6.85	7.1	33.8	33.56	32.48	5.35	6.88	6.18	13.01	12.88	12.82	7.18667	33.28	6.13667	12.9033	NFP	PREDICTED: LOW QUALITY PROTEIN: serine/threonine receptor-like kinase NFP [Elaeis guineensis]	-	-	-	-	-	GO:0004672//protein kinase activity;GO:0032550//purine ribonucleoside binding	GO:0006464//cellular protein modification process
LOC105033182	5.02	4.1	4.08	32.98	34.35	32.35	5.36	5.51	5.93	15.36	14.8	15.17	4.4	33.2267	5.6	15.11	SBP1	PREDICTED: selenium-binding protein 1-like [Elaeis guineensis]	-	-	-	-	-	-	-
LOC105048136	6.85	5.45	7.53	32.43	31.88	35.23	5.88	6.08	5.68	16.24	15.84	16.5	6.61	33.18	5.88	16.1933	CID9	PREDICTED: polyadenylate-binding protein-interacting protein 11-like [Elaeis guineensis]	-	-	-	-	-	-	-
LOC105044353	3.19	3.38	3.42	33.56	33.93	32.03	4.59	4.46	4.18	14.85	14.91	14.12	3.33	33.1733	4.41	14.6267	PTAC16	PREDICTED: protein plastid transcriptionally active 16, chloroplastic [Elaeis guineensis]	-	-	-	-	-	-	-
LOC105036912	0.68	0.53	0.48	39.94	30.04	28.76	0	0.18	0	3.17	0.58	1.29	0.563333	32.9133	0.06	1.68	Os04g0179200	PREDICTED: momilactone A synthase-like [Elaeis guineensis]	-	-	-	-	-	GO:0003824//catalytic activity	GO:0044710//single-organism metabolic process
LOC105036394	3.68	3.99	4.32	33.01	33.13	30.45	3.41	3.83	3.18	9.57	10.46	10.46	3.99667	32.1967	3.47333	10.1633	DET2	PREDICTED: 3-oxo-5-alpha-steroid 4-dehydrogenase 1-like [Elaeis guineensis]	-	-	-	-	-	-	-
LOC105045012	3.97	3.05	4.56	32.88	31.64	32.01	2.65	2.79	2.22	6.89	8.01	6.88	3.86	32.1767	2.55333	7.26	ERF118	PREDICTED: ethylene-responsive transcription factor ERF073 [Elaeis guineensis]	-	-	-	-	-	-	-
LOC105060011	7.96	8.08	6.33	31.89	32.15	32.37	7.18	6.96	6.97	8.15	6.92	7.78	7.45667	32.1367	7.03667	7.61667	At3g11180	PREDICTED: protein DMR6-LIKE OXYGENASE 2 [Elaeis guineensis]	-	-	-	-	-	-	-
LOC105051977	0.42	0.05	0.44	33.3	30.85	31.54	2.37	2.33	2.12	2.22	1.45	2.04	0.303333	31.8967	2.27333	1.90333	ERF110	PREDICTED: ethylene-responsive transcription factor ABR1 [Elaeis guineensis]	-	-	-	-	-	-	-
LOC105051945	2.33	2.6	2.48	33.62	31.04	30.9	2.06	2.12	1.92	13.65	13.3	12.73	2.47	31.8533	2.03333	13.2267	--	PREDICTED: UPF0695 membrane protein C977.11/PB8B6.06c-like [Phoenix dactylifera]	-	-	-	-	-	-	-
LOC105054956	12.16	10.74	10.61	32.75	31.42	30.56	12.57	12.53	13.39	15.18	12.71	14.54	11.17	31.5767	12.83	14.1433	--	PLAC8 family protein [Medicago truncatula]	-	-	-	-	-	-	-
LOC105048209	2.05	1.56	2.03	31.57	32.17	30.08	1.76	1.72	1.63	10.08	9.88	7.23	1.88	31.2733	1.70333	9.06333	PYL3	PREDICTED: abscisic acid receptor PYL8 isoform X1 [Elaeis guineensis]	Environmental Information Processing;Environmental Information Processing	Signal transduction;Signal transduction	ko04075//Plant hormone signal transduction;ko04016//MAPK signaling pathway - plant	K14496;K14496	-	-	-
LOC105045449	4.4	4.76	5.21	32.7	29.57	31.49	5.3	5.25	5.94	9.84	9.1	7.65	4.79	31.2533	5.49667	8.86333	UGT87A2	PREDICTED: UDP-glycosyltransferase 87A2-like [Elaeis guineensis]	-	-	-	-	-	-	-
LOC105051749	15.93	17.03	14.93	31.37	30.44	31.62	20.5	18.93	20.1	11.9	12.04	12.29	15.9633	31.1433	19.8433	12.0767	PSD2	PREDICTED: phosphatidylserine decarboxylase proenzyme 2 [Elaeis guineensis]	Metabolism;Metabolism;Metabolism	Global and overview maps;Global and overview maps;Lipid metabolism	ko01100//Metabolic pathways;ko01110//Biosynthesis of secondary metabolites;ko00564//Glycerophospholipid metabolism	K01613;K01613;K01613	-	-	-
LOC105044389	11.97	10.38	11.6	30.91	31.86	30.41	8.57	8.29	9.23	8.42	9.25	8.39	11.3167	31.06	8.69667	8.68667	TBP1	PREDICTED: telomere repeat-binding protein 5-like [Elaeis guineensis]	-	-	-	-	-	-	-
LOC105048285	0.41	0.47	0.36	32.39	32.4	28.28	1.17	1.18	0.75	13.86	13.16	14.07	0.413333	31.0233	1.03333	13.6967	At2g25737	TauE domain-containing protein [Cephalotus follicularis]	-	-	-	-	-	-	-
MSTRG.2263	0	0.04	0	33.06	29.9	29.62	0	0	0	1.51	1.28	1.33	0.0133333	30.86	0	1.37333	tlp	thaumatin-like protein [Elaeis guineensis]	-	-	-	-	-	-	-
LOC105047424	10.24	10.27	9.34	27.95	33.07	31.45	11.49	11.34	11.57	2.28	2.04	2.19	9.95	30.8233	11.4667	2.17	--	PREDICTED: uncharacterized protein LOC105047424 [Elaeis guineensis]	-	-	-	-	-	-	-
LOC105040575	5.59	5.47	3.91	30.06	29.49	32.16	3.44	4.04	3.64	11.62	9.51	10.42	4.99	30.57	3.70667	10.5167	CSY3	PREDICTED: citrate synthase, glyoxysomal [Elaeis guineensis]	Metabolism;Metabolism;Metabolism;Metabolism;Metabolism;Metabolism;Metabolism	Global and overview maps;Global and overview maps;Global and overview maps;Global and overview maps;Carbohydrate metabolism;Carbohydrate metabolism;Global and overview maps	ko01100//Metabolic pathways;ko01110//Biosynthesis of secondary metabolites;ko01200//Carbon metabolism;ko01230//Biosynthesis of amino acids;ko00630//Glyoxylate and dicarboxylate metabolism;ko00020//Citrate cycle (TCA cycle);ko01210//2-Oxocarboxylic acid metabolism	K01647;K01647;K01647;K01647;K01647;K01647;K01647	-	GO:0016746//transferase activity, transferring acyl groups	GO:0005975//carbohydrate metabolic process
LOC105034246	9.65	9.8	9.13	31.39	29.92	29.31	7.21	7.85	7.79	9.31	9.75	9.4	9.52667	30.2067	7.61667	9.48667	--	PREDICTED: NEDD8 ultimate buster 1 [Elaeis guineensis]	-	-	-	-	-	-	-
LOC105040269	0.79	0.82	0.71	33.37	29.16	27.84	0.52	0.61	0.97	1.9	2.15	1.37	0.773333	30.1233	0.7	1.80667	At1g80440	PREDICTED: F-box/kelch-repeat protein At1g80440-like [Elaeis guineensis]	-	-	-	-	-	-	-
LOC105034064	18.21	19.22	17.28	30.22	29.39	30.26	10.98	12.27	11.5	9.35	10.26	10.83	18.2367	29.9567	11.5833	10.1467	B120	PREDICTED: G-type lectin S-receptor-like serine/threonine-protein kinase B120 isoform X1 [Elaeis guineensis]	-	-	-	-	GO:0043231//intracellular membrane-bounded organelle	GO:0016301//kinase activity	GO:0009987//cellular process
LOC105043612	18.55	18.01	19.07	30.32	29.11	28.89	15.4	14.31	14.66	10.98	11.93	12.17	18.5433	29.44	14.79	11.6933	NPF6.3	PREDICTED: protein NRT1/ PTR FAMILY 6.3 isoform X2 [Elaeis guineensis]	-	-	-	-	-	-	-
LOC105052363	0.44	0.46	0.48	29.86	28.12	29.89	0.91	1.15	1.31	3.28	3.46	2.77	0.46	29.29	1.12333	3.17	MYB105	PREDICTED: transcription factor MYB35-like [Elaeis guineensis]	Organismal Systems	Environmental adaptation	ko04626//Plant-pathogen interaction	K09422	-	-	-
LOC105050451	2.23	1.99	2.99	28.48	27.8	31.29	3.66	4.01	3.92	6.32	5.75	6.98	2.40333	29.19	3.86333	6.35	CYP73A11	PREDICTED: cytochrome P450 CYP73A100 [Elaeis guineensis]	Metabolism;Metabolism;Metabolism;Metabolism;Metabolism;Metabolism;Metabolism	Global and overview maps;Global and overview maps;Biosynthesis of other secondary metabolites;Biosynthesis of other secondary metabolites;Amino acid metabolism;Metabolism of cofactors and vitamins;Biosynthesis of other secondary metabolites	ko01100//Metabolic pathways;ko01110//Biosynthesis of secondary metabolites;ko00940//Phenylpropanoid biosynthesis;ko00941//Flavonoid biosynthesis;ko00360//Phenylalanine metabolism;ko00130//Ubiquinone and other terpenoid-quinone biosynthesis;ko00945//Stilbenoid, diarylheptanoid and gingerol biosynthesis	K00487;K00487;K00487;K00487;K00487;K00487;K00487	-	-	-
LOC105042613	14.72	12.47	14.93	28.75	27.32	30.6	16.01	15.83	15.24	9.65	10.51	9.4	14.04	28.89	15.6933	9.85333	--	PREDICTED: E3 ubiquitin-protein ligase MARCH8 isoform X1 [Elaeis guineensis]	-	-	-	-	-	-	-
LOC105052332	2.89	2.82	2.98	29.66	29.32	27.38	3.68	3.33	2.98	7.51	7.72	9.11	2.89667	28.7867	3.33	8.11333	PILS6	PREDICTED: protein PIN-LIKES 6-like [Elaeis guineensis]	-	-	-	-	-	-	-
LOC105055007	8.6	9.81	9.23	29.84	28.21	28.02	1.64	1.81	1.55	4.93	4.63	5.09	9.21333	28.69	1.66667	4.88333	NPF7.3	PREDICTED: protein NRT1/ PTR FAMILY 7.3 isoform X1 [Elaeis guineensis]	-	-	-	-	-	-	GO:0051234//establishment of localization
LOC105033515	8.1	8.16	7.42	27.3	29.37	29.03	13.04	12.05	13.28	7.43	7.42	8.83	7.89333	28.5667	12.79	7.89333	--	Pre-rRNA-processing protein IPI3 [Anthurium amnicola]	-	-	-	-	-	-	-
LOC105043024	2.63	2.69	2.98	30.42	27.02	27.77	3.52	3.83	3.42	8.09	7.44	8.3	2.76667	28.4033	3.59	7.94333	PAO	PREDICTED: pheophorbide a oxygenase, chloroplastic [Elaeis guineensis]	Metabolism;Metabolism	Global and overview maps;Metabolism of cofactors and vitamins	ko01110//Biosynthesis of secondary metabolites;ko00860//Porphyrin and chlorophyll metabolism	K13071;K13071	GO:0009528//plastid inner membrane;GO:0031976//plastid thylakoid	GO:0016703//oxidoreductase activity, acting on single donors with incorporation of molecular oxygen, incorporation of one atom of oxygen (internal monooxygenases or internal mixed function oxidases);GO:0016730//oxidoreductase activity, acting on iron-sulfur proteins as donors;GO:0043169//cation binding;GO:0051536//iron-sulfur cluster binding	GO:0006355//regulation of transcription, DNA-templated;GO:0006787//porphyrin-containing compound catabolic process;GO:0009668//plastid membrane organization;GO:0009887//organ morphogenesis;GO:0042742//defense response to bacterium;GO:0044710//single-organism metabolic process;GO:0048869//cellular developmental process;GO:0090567//reproductive shoot system development
LOC105052121	7.13	6.85	7.17	29.32	28.44	26.96	9.05	9.5	8.28	11.72	12.47	14.78	7.05	28.24	8.94333	12.99	--	PREDICTED: uncharacterized protein LOC105052121 [Elaeis guineensis]	-	-	-	-	-	-	-
LOC105039584	16.41	15.21	15.19	27.33	28.98	27.94	9.08	8.64	9.08	12.55	12.89	11.51	15.6033	28.0833	8.93333	12.3167	TPS9	PREDICTED: probable alpha,alpha-trehalose-phosphate synthase [UDP-forming] 9 [Elaeis guineensis]	Metabolism;Metabolism	Global and overview maps;Carbohydrate metabolism	ko01100//Metabolic pathways;ko00500//Starch and sucrose metabolism	K16055;K16055	-	-	GO:0005991//trehalose metabolic process
LOC105061358	0.98	0.61	0.49	29.43	28.39	25.88	0.88	1.53	0.99	10.21	11.03	14.17	0.693333	27.9	1.13333	11.8033	dnaJ	PREDICTED: chaperone protein dnaJ 20, chloroplastic-like [Elaeis guineensis]	-	-	-	-	-	-	-
LOC105036710	1.19	1.18	0.56	26.4	28.31	28.87	0.11	0.58	0.43	1.31	1.2	2.33	0.976667	27.86	0.373333	1.61333	NAC048	PREDICTED: NAC domain-containing protein 48-like [Elaeis guineensis]	-	-	-	-	-	-	-
MSTRG.1692	2.88	3.32	2.39	27.75	26.08	29.33	3.19	2.79	3.21	11.76	11.7	11.93	2.86333	27.72	3.06333	11.7967	CPK20	calcium-dependent protein kinase 20-like [Phoenix dactylifera]	Organismal Systems	Environmental adaptation	ko04626//Plant-pathogen interaction	K13412	-	-	-
LOC105061505	8.44	9.5	7.18	26.8	28.73	27.38	14.7	14.74	14.42	14.36	12.94	12.45	8.37333	27.6367	14.62	13.25	NEAP3	PREDICTED: eukaryotic translation initiation factor 3 subunit A-like isoform X1 [Elaeis guineensis]	-	-	-	-	-	-	-
LOC105040021	7.03	6.81	6.89	29.36	27.13	26.33	7.2	6.55	5.8	8.61	8.11	9.87	6.91	27.6067	6.51667	8.86333	--	cyclase/dehydrase [Zea mays]	-	-	-	-	-	-	-
LOC105050571	0	0.23	0.14	30.52	24.78	27.17	0.33	0.16	0.24	10.41	8.74	10.31	0.123333	27.49	0.243333	9.82	At3g10130	PREDICTED: heme-binding-like protein At3g10130, chloroplastic [Elaeis guineensis]	-	-	-	-	-	-	-
LOC105060558	0	0.08	0.29	25.96	26.67	28.96	0.17	0.08	0.42	1.37	0.8	0.85	0.123333	27.1967	0.223333	1.00667	--	Os04g0450600, partial [Oryza sativa Japonica Group]	-	-	-	-	-	-	-
LOC105057798	12.77	12.71	11.28	28.4	27.3	25.73	6.18	7.43	6.98	9.11	7.78	8.49	12.2533	27.1433	6.86333	8.46	--	oxidoreductase 2OG-Fe(II) oxygenase family protein [Zea mays]	-	-	-	-	-	-	-
LOC105050810	0.8	0.59	0.8	27.24	28.08	26.11	0.93	0.64	0.85	8.95	7.71	7.36	0.73	27.1433	0.806667	8.00667	--	PREDICTED: uncharacterized protein LOC105050810 [Elaeis guineensis]	-	-	-	-	-	-	-
LOC105057106	8.77	8.86	8.33	28.07	26.75	26.56	7.17	8.61	7.77	10.76	12.49	11.24	8.65333	27.1267	7.85	11.4967	CB5-A	PREDICTED: cytochrome b5 [Elaeis guineensis]	-	-	-	-	-	-	-
LOC105058697	7.35	7.79	7.5	25.74	26.71	28.58	2.44	2.13	3.1	8.35	10.39	9.72	7.54667	27.01	2.55667	9.48667	CRK11	PREDICTED: cysteine-rich receptor-like protein kinase 11 isoform X4 [Elaeis guineensis]	-	-	-	-	-	-	-
LOC105054123	5.2	4.92	5.43	27.55	25.51	27.82	5.59	5.15	6.33	12.9	11.64	12.61	5.18333	26.96	5.69	12.3833	XBOS33	PREDICTED: probable E3 ubiquitin-protein ligase XBOS33 isoform X1 [Elaeis guineensis]	-	-	-	-	-	GO:0019787//ubiquitin-like protein transferase activity;GO:0043169//cation binding	GO:0032446//protein modification by small protein conjugation
LOC105054905	1.52	1.2	0.9	27.18	26.77	26.22	1.16	1.17	1.25	12.54	12.74	14.33	1.20667	26.7233	1.19333	13.2033	MYB3R1	PREDICTED: myb-related protein B-like isoform X3 [Elaeis guineensis]	Organismal Systems	Environmental adaptation	ko04626//Plant-pathogen interaction	K09422	-	-	-
LOC105051589	0.05	0	0	27.56	26.47	25.99	0	0.05	0.15	1.2	0.87	1.5	0.0166667	26.6733	0.0666667	1.19	OPR1	12-oxophytodienoate reductase 1-like [Ananas comosus]	Metabolism;Metabolism;Metabolism	Global and overview maps;Global and overview maps;Lipid metabolism	ko01100//Metabolic pathways;ko01110//Biosynthesis of secondary metabolites;ko00592//alpha-Linolenic acid metabolism	K05894;K05894;K05894	-	-	-
LOC105036422	1.97	1.56	2.18	26.41	28.39	25.1	1.7	2.83	2.5	8.43	10	12.52	1.90333	26.6333	2.34333	10.3167	--	PREDICTED: 3-oxo-5-alpha-steroid 4-dehydrogenase 2 [Phoenix dactylifera]	-	-	-	-	-	-	-
LOC105039790	4.83	4.66	5.76	27.03	26.93	25.68	3.93	4.54	4.66	13.54	13.07	11.83	5.08333	26.5467	4.37667	12.8133	SPL9	PREDICTED: squamosa promoter-binding-like protein 9 isoform X1 [Elaeis guineensis]	-	-	-	-	-	-	-
LOC105051097	8.66	8.48	8.13	27.08	25.6	26.7	9.55	9.3	9.76	12.8	12.9	11.39	8.42333	26.46	9.53667	12.3633	ADT6	PREDICTED: arogenate dehydratase/prephenate dehydratase 1, chloroplastic-like isoform X1 [Elaeis guineensis]	Metabolism;Metabolism;Metabolism;Metabolism	Global and overview maps;Global and overview maps;Global and overview maps;Amino acid metabolism	ko01100//Metabolic pathways;ko01110//Biosynthesis of secondary metabolites;ko01230//Biosynthesis of amino acids;ko00400//Phenylalanine, tyrosine and tryptophan biosynthesis	K05359;K05359;K05359;K05359	-	-	-
LOC105037817	0	0.09	0	29.4	24.52	24.36	0	0	0	2.83	3.64	2.97	0.03	26.0933	0	3.14667	BURP3	PREDICTED: BURP domain-containing protein 6-like [Elaeis guineensis]	-	-	-	-	-	-	-
LOC105040178	0.53	0.38	0.27	24.58	26.89	26.52	0.27	0.2	0.16	1.86	2.17	2.1	0.393333	25.9967	0.21	2.04333	ABCC3	PREDICTED: ABC transporter C family member 3-like [Elaeis guineensis]	Environmental Information Processing	Membrane transport	ko02010//ABC transporters	K05666	-	-	-
LOC105040176	11.9	10.6	11.73	26.41	24.97	26.57	13.88	12.39	12.94	6.38	5.81	5.96	11.41	25.9833	13.07	6.05	--	methylmalonyl-CoA epimerase, mitochondrial-like [Asparagus officinalis]	-	-	-	-	-	GO:0003824//catalytic activity	-
LOC105053434	1.85	2.35	2.44	24.48	25.08	27.81	4.17	4.38	3.9	8.06	10.01	10.46	2.21333	25.79	4.15	9.51	BHLH148	PREDICTED: transcription factor BHLH148 [Elaeis guineensis]	-	-	-	-	-	-	-
LOC105034889	10.97	9.33	8.53	26.25	25.01	25.98	8	7.79	6.83	10.44	15.66	9.87	9.61	25.7467	7.54	11.99	CCME	PREDICTED: cytochrome c-type biogenesis protein CcmE [Phoenix dactylifera]	-	-	-	-	-	-	-
LOC105038428	2.28	2.76	1.99	26.47	23.96	26.76	0.82	1.7	1.18	2.03	1.59	1.81	2.34333	25.73	1.23333	1.81	NAC048	PREDICTED: NAC domain-containing protein 48-like isoform X1 [Elaeis guineensis]	-	-	-	-	-	-	GO:0010467//gene expression;GO:0034645//cellular macromolecule biosynthetic process
LOC105035636	0	0.04	0.12	26.72	25.13	25.25	0.05	0	0	0.38	0.64	1.07	0.0533333	25.7	0.0166667	0.696667	CYP709B2	PREDICTED: cytochrome P450 709B2-like [Elaeis guineensis]	-	-	-	-	-	-	-
LOC105033995	1.51	1.32	1.22	25.31	25.57	25.47	2	1.95	1.74	11.45	11.29	10.57	1.35	25.45	1.89667	11.1033	NFXL1	PREDICTED: NF-X1-type zinc finger protein NFXL1-like [Elaeis guineensis]	-	-	-	-	-	GO:0046872//metal ion binding	GO:0006725//cellular aromatic compound metabolic process;GO:0006950//response to stress;GO:0009628//response to abiotic stimulus;GO:0010467//gene expression;GO:0019222//regulation of metabolic process;GO:0034645//cellular macromolecule biosynthetic process;GO:0044238//primary metabolic process;GO:0051707//response to other organism;GO:1901360//organic cyclic compound metabolic process
LOC105054706	1.76	1.24	1.92	27.07	24	25.16	2.12	2.2	1.52	1.68	1.58	2.06	1.64	25.41	1.94667	1.77333	MIMI_L728	DUF2828 domain-containing protein [Cephalotus follicularis]	-	-	-	-	-	-	-
LOC105058905	2.82	2.26	2.99	23.79	25.56	26.55	1.83	3.07	1.68	3.03	2.52	2.31	2.69	25.3	2.19333	2.62	--	PREDICTED: uncharacterized protein LOC105058905 [Elaeis guineensis]	-	-	-	-	-	-	-
LOC105049311	4.78	5.73	5.91	27.32	23.93	24.61	4.76	2.99	3.55	10.93	11.91	12.47	5.47333	25.2867	3.76667	11.77	ORP4C	PREDICTED: oxysterol-binding protein-related protein 4C-like isoform X1 [Elaeis guineensis]	-	-	-	-	-	-	-
LOC105050392	5.72	3.58	4.68	24.55	23.41	27.62	4.99	4.37	4.2	10.25	13.31	12.63	4.66	25.1933	4.52	12.0633	--	PREDICTED: uncharacterized protein LOC105050392 [Elaeis guineensis]	-	-	-	-	-	-	-
LOC105050780	2.77	2.05	1.59	26.8	21.47	27.25	2.68	1.9	1.5	10.82	10.95	9.31	2.13667	25.1733	2.02667	10.36	GDU3	PREDICTED: protein GLUTAMINE DUMPER 3-like [Elaeis guineensis]	-	-	-	-	-	-	-
LOC105056769	19.16	19.79	17.16	25.68	24.62	25.01	1.91	1.8	2.18	7.82	6.12	9.42	18.7033	25.1033	1.96333	7.78667	--	PREDICTED: ataxin-2 homolog [Phoenix dactylifera]	-	-	-	-	-	-	-
LOC105043473	17.49	18.32	18.11	24.73	25.66	24.65	17.49	18.48	18.63	11.65	11.47	10.72	17.9733	25.0133	18.2	11.28	YSL9	PREDICTED: LOW QUALITY PROTEIN: probable metal-nicotianamine transporter YSL9 [Elaeis guineensis]	-	-	-	-	-	-	-
LOC105057778	7.46	6.36	6.06	27.11	23.38	23.81	1.51	1.84	2.19	0.95	0.45	1.23	6.62667	24.7667	1.84667	0.876667	BG	PREDICTED: basic 7S globulin-like [Elaeis guineensis]	-	-	-	-	-	-	GO:0019538//protein metabolic process
LOC105048639	2.03	2.05	1.41	23.98	26.06	23.89	0.27	1.08	1.1	7.55	6.9	8.57	1.83	24.6433	0.816667	7.67333	SAPK1	PREDICTED: serine/threonine-protein kinase SAPK1 isoform X1 [Elaeis guineensis]	Environmental Information Processing;Environmental Information Processing	Signal transduction;Signal transduction	ko04075//Plant hormone signal transduction;ko04016//MAPK signaling pathway - plant	K14498;K14498	-	-	-
LOC105041038	3.75	3.78	3.71	25.24	24.96	23.29	3.86	3.48	3.92	11.88	12.19	12.18	3.74667	24.4967	3.75333	12.0833	CAPH	PREDICTED: condensin complex subunit 2-like isoform X1 [Elaeis guineensis]	-	-	-	-	-	-	-
LOC105045458	7.62	8.01	8.68	24.86	23.46	24.65	6.59	6.64	4.17	9.29	8.1	8.12	8.10333	24.3233	5.8	8.50333	--	Os03g0724500, partial [Oryza sativa Japonica Group]	-	-	-	-	-	-	-
LOC105048388	0.15	0	0.28	28.3	25.27	19.36	1.83	4.24	0.96	7.33	5.61	7.09	0.143333	24.31	2.34333	6.67667	BURP3	PREDICTED: BURP domain-containing protein 3-like [Elaeis guineensis]	-	-	-	-	-	-	-
LOC105059779	7.32	7.81	7.24	24.26	22.69	25.12	5.71	6.22	4.95	9.81	8.68	8.7	7.45667	24.0233	5.62667	9.06333	NIN1	PREDICTED: neutral/alkaline invertase 1, mitochondrial [Elaeis guineensis]	-	-	-	-	GO:0043231//intracellular membrane-bounded organelle	GO:0004564//beta-fructofuranosidase activity	GO:0009692//ethylene metabolic process;GO:0009845//seed germination;GO:0048506//regulation of timing of meristematic phase transition
LOC105039954	2.08	1.42	2.24	23.95	24.29	22.97	2.61	3.92	3.98	4.59	5.4	4.54	1.91333	23.7367	3.50333	4.84333	BHLH148	PREDICTED: transcription factor bHLH148 [Elaeis guineensis]	-	-	-	-	-	-	-
LOC105034242	0.28	0.29	0.07	23.57	23.28	24	0.39	0	0.15	6.2	5.13	5.53	0.213333	23.6167	0.18	5.62	TIFY9	PREDICTED: protein TIFY 9 [Elaeis guineensis]	Environmental Information Processing	Signal transduction	ko04075//Plant hormone signal transduction	K13464	-	-	-
LOC105032954	8.34	6.95	8.6	23.07	22.77	24.84	7.15	6.89	6.7	12.69	11.3	9.52	7.96333	23.56	6.91333	11.17	--	PREDICTED: U-box domain-containing protein 7-like [Elaeis guineensis]	-	-	-	-	-	-	-
LOC105060667	2.93	1.01	2.56	22.64	23.64	24.28	0.37	0.92	1.17	2.16	0.87	1.42	2.16667	23.52	0.82	1.48333	--	PREDICTED: cysteine-rich and transmembrane domain-containing protein A-like [Elaeis guineensis]	-	-	-	-	-	-	-
LOC105054855	0	0	0	25.55	21.38	23.25	0	0	0	0.88	1.38	0.71	0	23.3933	0	0.99	CLH1	PREDICTED: chlorophyllase-1-like [Elaeis guineensis]	Metabolism;Metabolism;Metabolism	Global and overview maps;Global and overview maps;Metabolism of cofactors and vitamins	ko01100//Metabolic pathways;ko01110//Biosynthesis of secondary metabolites;ko00860//Porphyrin and chlorophyll metabolism	K08099;K08099;K08099	-	-	-
LOC105035179	0.71	0.53	0.69	23.15	22.26	24.49	0.78	0.89	0.83	8.53	7.31	6.51	0.643333	23.3	0.833333	7.45	LOG8	PREDICTED: cytokinin riboside 5'-monophosphate phosphoribohydrolase LOG8 [Elaeis guineensis]	-	-	-	-	-	-	-
LOC105055910	0.68	0.71	0.77	23.3	23.73	21.87	0.62	1.07	0.99	1.91	1.42	0.6	0.72	22.9667	0.893333	1.31	SRO1	PREDICTED: probable inactive poly [ADP-ribose] polymerase SRO2 [Elaeis guineensis]	-	-	-	-	-	-	-
LOC105047880	2.63	2.34	1.63	24.94	21.79	22.07	0.93	1.2	1.38	8.8	9.36	7.65	2.2	22.9333	1.17	8.60333	IAA1	PREDICTED: auxin-responsive protein IAA1 [Elaeis guineensis]	Environmental Information Processing	Signal transduction	ko04075//Plant hormone signal transduction	K14484	-	-	GO:0010467//gene expression;GO:0034645//cellular macromolecule biosynthetic process;GO:0050794//regulation of cellular process
LOC105035820	1.74	1.74	1.53	21.99	24.25	20.82	0.33	0.37	0.38	1.98	2.13	2.34	1.67	22.3533	0.36	2.15	NHL12	PREDICTED: NDR1/HIN1-like protein 12 [Elaeis guineensis]	-	-	-	-	-	-	-
LOC105043318	7.12	7.26	7.33	22.59	20.54	23.74	7.67	7.03	7.7	10.39	8.81	7.58	7.23667	22.29	7.46667	8.92667	ISPF	PREDICTED: 2-C-methyl-D-erythritol 2,4-cyclodiphosphate synthase, chloroplastic [Elaeis guineensis]	Metabolism;Metabolism;Metabolism	Global and overview maps;Global and overview maps;Metabolism of terpenoids and polyketides	ko01100//Metabolic pathways;ko01110//Biosynthesis of secondary metabolites;ko00900//Terpenoid backbone biosynthesis	K01770;K01770;K01770	-	-	-
LOC105060452	3.94	4.08	3.63	22.25	22.51	21.62	3.74	3.25	3.73	9.67	8.41	10.25	3.88333	22.1267	3.57333	9.44333	LUL4	PREDICTED: probable E3 ubiquitin-protein ligase LUL4 [Elaeis guineensis]	Genetic Information Processing	Folding, sorting and degradation	ko04120//Ubiquitin mediated proteolysis	K10604	-	-	-
LOC105047705	6.48	6.33	6.59	22.12	22.1	21.99	17.83	16.78	17.74	10.76	11.87	9.89	6.46667	22.07	17.45	10.84	PCO2	PREDICTED: plant cysteine oxidase 2 [Elaeis guineensis]	Metabolism;Metabolism	Global and overview maps;Metabolism of other amino acids	ko01100//Metabolic pathways;ko00430//Taurine and hypotaurine metabolism	K10712;K10712	-	-	-
MSTRG.19038	0.23	0.67	0.3	19.67	26.12	20.34	0.45	0.1	0.86	5.54	5.15	3.73	0.4	22.0433	0.47	4.80667	--	Structural maintenance of chromosomes protein 2-2 [Vitis vinifera]	-	-	-	-	-	-	-
LOC105036358	3.83	3.46	3.14	22.54	20.27	23.04	6.16	6.5	6.62	10.32	10.88	11.52	3.47667	21.95	6.42667	10.9067	At5g58770	PREDICTED: dehydrodolichyl diphosphate synthase 2 isoform X1 [Elaeis guineensis]	Metabolism;Metabolism	Global and overview maps;Metabolism of terpenoids and polyketides	ko01110//Biosynthesis of secondary metabolites;ko00900//Terpenoid backbone biosynthesis	K11778;K11778	-	GO:0016740//transferase activity	-
LOC105060702	0.64	0.09	0.26	23.34	23.06	19.06	1.34	1.07	1.28	7.85	9.67	8.88	0.33	21.82	1.23	8.8	--	PREDICTED: uncharacterized protein LOC105060702 [Elaeis guineensis]	-	-	-	-	-	-	-
LOC109506115	12.77	15.34	11.54	23.16	20.94	20.3	9.73	11.22	9.43	9.4	11.77	10.59	13.2167	21.4667	10.1267	10.5867	--	PREDICTED: uncharacterized protein LOC109506115 [Elaeis guineensis]	-	-	-	-	-	-	-
LOC105043137	3.66	4.4	4.28	21.41	20.57	21.99	5.14	4.53	5.4	8.89	11.09	11.49	4.11333	21.3233	5.02333	10.49	GATA1	PREDICTED: GATA transcription factor 1-like [Elaeis guineensis]	-	-	-	-	-	-	-
LOC105047301	1.16	0.75	1.47	22.3	19.27	22.26	1.31	1.7	1.17	6.1	5.58	5.56	1.12667	21.2767	1.39333	5.74667	At2g19810	PREDICTED: zinc finger CCCH domain-containing protein 2 [Elaeis guineensis]	-	-	-	-	-	-	-
LOC105045862	0.88	1.07	1.04	21.75	21.03	21.02	0.37	0.16	0.56	7.49	7.01	6.57	0.996667	21.2667	0.363333	7.02333	AMT2-1	PREDICTED: ammonium transporter 2 member 1-like [Elaeis guineensis]	-	-	-	-	-	-	-
LOC105032434	1.79	2.02	1.47	22.72	20.1	20.68	2.89	2.73	2.69	9.01	8.69	10.03	1.76	21.1667	2.77	9.24333	At1g67340	PREDICTED: F-box protein At1g67340 [Elaeis guineensis]	-	-	-	-	-	-	-
LOC105047635	9.23	9.96	10.43	19.2	21.21	22.28	7.61	9.25	8.41	9.66	8.89	10.63	9.87333	20.8967	8.42333	9.72667	CYB561B	PREDICTED: probable transmembrane ascorbate ferrireductase 2 [Elaeis guineensis]	-	-	-	-	GO:0031224//intrinsic component of membrane	GO:0003824//catalytic activity;GO:0043169//cation binding	GO:0009746//response to hexose;GO:0034285//response to disaccharide;GO:0044710//single-organism metabolic process
LOC105045749	2.29	1.14	1.94	20.99	20.82	20.6	2.86	2.14	2.74	1.21	1.05	1.2	1.79	20.8033	2.58	1.15333	--	PREDICTED: caffeoylshikimate esterase-like isoform X1 [Elaeis guineensis]	Metabolism;Metabolism	Global and overview maps;Lipid metabolism	ko01100//Metabolic pathways;ko00561//Glycerolipid metabolism	K01054;K01054	-	-	-
LOC105049059	4.71	5.76	5.35	19.55	21.78	20.93	5.71	4.09	4.73	8.02	6.96	7.42	5.27333	20.7533	4.84333	7.46667	UEL-3	PREDICTED: probable UDP-arabinose 4-epimerase 2 isoform X1 [Elaeis guineensis]	Metabolism;Metabolism	Global and overview maps;Carbohydrate metabolism	ko01100//Metabolic pathways;ko00520//Amino sugar and nucleotide sugar metabolism	K12448;K12448	-	-	-
LOC105051573	0.9	0.55	0.7	20.6	21.96	19.39	0.6	0.88	0.76	4.99	5.45	4.14	0.716667	20.65	0.746667	4.86	MO1	PREDICTED: FAD-dependent monooxygenase andE [Elaeis guineensis]	-	-	-	-	-	-	-
LOC105060237	3.05	3.23	3.57	19.44	20.3	21.91	5.5	4.82	4.24	5.62	5	5.8	3.28333	20.55	4.85333	5.47333	STP7	PREDICTED: sugar transport protein 7 isoform X1 [Elaeis guineensis]	-	-	-	-	GO:0031224//intrinsic component of membrane	GO:0015291//secondary active transmembrane transporter activity	GO:0044763//single-organism cellular process;GO:0044765//single-organism transport
LOC105043536	0.11	0.11	0.54	19.02	20.63	21.45	0.16	0.11	0.12	1.9	1.66	1.37	0.253333	20.3667	0.13	1.64333	ACS1	PREDICTED: 1-aminocyclopropane-1-carboxylate synthase-like [Elaeis guineensis]	Metabolism;Metabolism;Environmental Information Processing;Metabolism	Global and overview maps;Global and overview maps;Signal transduction;Amino acid metabolism	ko01100//Metabolic pathways;ko01110//Biosynthesis of secondary metabolites;ko04016//MAPK signaling pathway - plant;ko00270//Cysteine and methionine metabolism	K20772;K20772;K20772;K20772	-	-	-
LOC105039994	0	0	0	20.26	21.61	18.92	0	0.11	0	3.01	3.56	2.87	0	20.2633	0.0366667	3.14667	MYB2	PREDICTED: transcription factor MYB108 [Elaeis guineensis]	Organismal Systems	Environmental adaptation	ko04626//Plant-pathogen interaction	K09422	-	-	-
LOC105060552	0.15	0.08	0.22	21.82	17.55	21.42	0	0	0	7.87	8.66	9.75	0.15	20.2633	0	8.76	UCC3	PREDICTED: mavicyanin-like [Elaeis guineensis]	-	-	-	-	-	-	-
LOC105057026	8.28	8.71	9.27	20.36	18.76	21.6	10.21	8.91	10.69	10.41	10.43	9.49	8.75333	20.24	9.93667	10.11	PP2C38	PREDICTED: probable protein phosphatase 2C 38 [Elaeis guineensis]	-	-	-	-	-	GO:0004721//phosphoprotein phosphatase activity;GO:0043169//cation binding	GO:0006464//cellular protein modification process
LOC105038319	4.74	4.14	4.53	19.85	19.67	21.07	4.82	4.98	5.36	2.99	2.86	2.9	4.47	20.1967	5.05333	2.91667	BLH1	PREDICTED: BEL1-like homeodomain protein 1 [Elaeis guineensis]	-	-	-	-	-	GO:0005488//binding	GO:0006807//nitrogen compound metabolic process;GO:0006950//response to stress;GO:0010033//response to organic substance;GO:0044238//primary metabolic process;GO:0044249//cellular biosynthetic process;GO:0044763//single-organism cellular process;GO:0050794//regulation of cellular process;GO:0051716//cellular response to stimulus;GO:1901576//organic substance biosynthetic process
LOC105052389	3.07	2.84	3.87	20.05	21	19.21	12.76	12.67	12.86	8.04	9.92	6.91	3.26	20.0867	12.7633	8.29	DTX21	PREDICTED: protein DETOXIFICATION 21 [Elaeis guineensis]	-	-	-	-	GO:0031224//intrinsic component of membrane	GO:0015291//secondary active transmembrane transporter activity	GO:0044763//single-organism cellular process
LOC105051280	10.22	9.75	11.28	19.39	20.53	20.21	11.89	10.96	10.74	4.44	4.1	4.56	10.4167	20.0433	11.1967	4.36667	CYP71A1	PREDICTED: cytochrome P450 71A1-like [Elaeis guineensis]	-	-	-	-	-	GO:0016491//oxidoreductase activity;GO:0046906//tetrapyrrole binding;GO:0046914//transition metal ion binding	GO:0044710//single-organism metabolic process
