# Supplementary material for: Hormonal and Transcriptomic Insights into Inflorescence Stalk Elongation in Oil Palm
Source: Plants (Basel). 2025 Jun 4;14(11):1715. doi: 10.3390/plants14111715 (PMC12158102; doi:10.3390/plants14111715)
Supplement: Supplementary file 1 [file plants-14-01715-s001.zip › Supplementary files/Table S6. Analysis of KEGG pathways enrichment.xlsx]

## Sheet: Sheet1
				Table S6. Analysis of Kyoto Encyclopedia of Genes and Genomes (KEGG) pathways enrichment.

## Sheet: F4-vs-F14
Table S6. KEGG pathways enriched in F4-vs-F14.
id	num	qvalue	per	ratio	class	ID	Descrption	Pvalue	Qvalue	Up	Down	fg_num	bg_num
Biosynthesis of secondary metabolites	501	3.90511e-10	26.979	0.364	Metabolism	ko01110	Biosynthesis of secondary metabolites	3.05087e-12	3.90511e-10	295	206	501	1376
Metabolic pathways	846	2.06816e-08	45.557	0.332	Metabolism	ko01100	Metabolic pathways	3.23151e-10	2.06816e-08	446	400	846	2552
Plant hormone signal transduction	142	1.75422e-07	7.647	0.436	Environmental Information Processing	ko04075	Plant hormone signal transduction	4.11145e-09	1.75422e-07	73	69	142	326
Flavonoid biosynthesis	33	2.11354e-05	1.777	0.611	Metabolism	ko00941	Flavonoid biosynthesis	7.14105e-07	2.11354e-05	19	14	33	54
Plant-pathogen interaction	186	2.11354e-05	10.016	0.387	Organismal Systems	ko04626	Plant-pathogen interaction	8.25602e-07	2.11354e-05	83	103	186	481
Amino sugar and nucleotide sugar metabolism	74	0.000108709	3.985	0.451	Metabolism	ko00520	Amino sugar and nucleotide sugar metabolism	5.09575e-06	0.000108709	24	50	74	164
Glutathione metabolism	61	0.000138395	3.285	0.469	Metabolism	ko00480	Glutathione metabolism	7.56845e-06	0.000138395	40	21	61	130
Alanine, aspartate and glutamate metabolism	31	0.0024427	1.669	0.517	Metabolism	ko00250	Alanine, aspartate and glutamate metabolism	0.000152669	0.0024427	17	14	31	60
Monobactam biosynthesis	10	0.00637496	0.539	0.769	Metabolism	ko00261	Monobactam biosynthesis	0.000448239	0.00637496	9	1	10	13
alpha-Linolenic acid metabolism	31	0.0085019	1.669	0.484	Metabolism	ko00592	alpha-Linolenic acid metabolism	0.000664211	0.0085019	24	7	31	64
Starch and sucrose metabolism	64	0.0131208	3.446	0.403	Metabolism	ko00500	Starch and sucrose metabolism	0.00113277	0.0131208	23	41	64	159
MAPK signaling pathway - plant	75	0.0131208	4.039	0.391	Environmental Information Processing	ko04016	MAPK signaling pathway - plant	0.00123007	0.0131208	48	27	75	192
Cysteine and methionine metabolism	52	0.0247522	2.8	0.406	Metabolism	ko00270	Cysteine and methionine metabolism	0.00251389	0.0247522	36	16	52	128
Sulfur metabolism	20	0.0335958	1.077	0.5	Metabolism	ko00920	Sulfur metabolism	0.00367454	0.0335958	14	6	20	40
Circadian rhythm - plant	30	0.0381189	1.616	0.441	Organismal Systems	ko04712	Circadian rhythm - plant	0.00490573	0.0381189	22	8	30	68
Galactose metabolism	26	0.0381189	1.4	0.456	Metabolism	ko00052	Galactose metabolism	0.00499633	0.0381189	11	15	26	57
Phenylpropanoid biosynthesis	67	0.0381189	3.608	0.379	Metabolism	ko00940	Phenylpropanoid biosynthesis	0.00530233	0.0381189	35	32	67	177
Fatty acid degradation	27	0.0381189	1.454	0.45	Metabolism	ko00071	Fatty acid degradation	0.00536047	0.0381189	17	10	27	60
Phenylalanine metabolism	24	0.038573	1.292	0.462	Metabolism	ko00360	Phenylalanine metabolism	0.00572568	0.038573	18	6	24	52
Sphingolipid metabolism	20	0.0471688	1.077	0.476	Metabolism	ko00600	Sphingolipid metabolism	0.00737013	0.0471688	9	11	20	42
Nitrogen metabolism	19	0.0521075	1.023	0.475	Metabolism	ko00910	Nitrogen metabolism	0.00920461	0.0521075	4	15	19	40
Taurine and hypotaurine metabolism	10	0.0521075	0.539	0.588	Metabolism	ko00430	Taurine and hypotaurine metabolism	0.00927557	0.0521075	5	5	10	17
Glycine, serine and threonine metabolism	35	0.0521075	1.885	0.412	Metabolism	ko00260	Glycine, serine and threonine metabolism	0.00936306	0.0521075	23	12	35	85
ABC transporters	20	0.0539547	1.077	0.465	Environmental Information Processing	ko02010	ABC transporters	0.0101165	0.0539547	11	9	20	43
Mannose type O-glycan biosyntheis	8	0.0719112	0.431	0.615	Metabolism	ko00515	Mannose type O-glycan biosyntheis	0.0140451	0.0719112	4	4	8	13
Riboflavin metabolism	10	0.0765519	0.539	0.556	Metabolism	ko00740	Riboflavin metabolism	0.0155496	0.0765519	4	6	10	18
Fatty acid elongation	20	0.0824264	1.077	0.444	Metabolism	ko00062	Fatty acid elongation	0.018029	0.0824264	7	13	20	45
Carotenoid biosynthesis	16	0.0824264	0.862	0.471	Metabolism	ko00906	Carotenoid biosynthesis	0.0180308	0.0824264	8	8	16	34
Glyoxylate and dicarboxylate metabolism	37	0.0909489	1.992	0.389	Metabolism	ko00630	Glyoxylate and dicarboxylate metabolism	0.0206056	0.0909489	18	19	37	95
Stilbenoid, diarylheptanoid and gingerol biosynthesis	15	0.0964735	0.808	0.469	Metabolism	ko00945	Stilbenoid, diarylheptanoid and gingerol biosynthesis	0.022611	0.0964735	10	5	15	32
Indole alkaloid biosynthesis	11	0.164749	0.592	0.478	Metabolism	ko00901	Indole alkaloid biosynthesis	0.0411872	0.164749	7	4	11	23
Zeatin biosynthesis	11	0.164749	0.592	0.478	Metabolism	ko00908	Zeatin biosynthesis	0.0411872	0.164749	4	7	11	23
Diterpenoid biosynthesis	15	0.204596	0.808	0.429	Metabolism	ko00904	Diterpenoid biosynthesis	0.0527475	0.204596	9	6	15	35
Carbon metabolism	115	0.233381	6.193	0.326	Metabolism	ko01200	Carbon metabolism	0.0619919	0.233381	73	42	115	353
Pentose phosphate pathway	30	0.280842	1.616	0.366	Metabolism	ko00030	Pentose phosphate pathway	0.0767927	0.280842	20	10	30	82
Other glycan degradation	9	0.321457	0.485	0.45	Metabolism	ko00511	Other glycan degradation	0.0911481	0.321457	1	8	9	20
Thiamine metabolism	10	0.321457	0.539	0.435	Metabolism	ko00730	Thiamine metabolism	0.0954326	0.321457	8	2	10	23
Tropane, piperidine and pyridine alkaloid biosynthesis	10	0.321457	0.539	0.435	Metabolism	ko00960	Tropane, piperidine and pyridine alkaloid biosynthesis	0.0954326	0.321457	8	2	10	23
Nicotinate and nicotinamide metabolism	13	0.327212	0.7	0.406	Metabolism	ko00760	Nicotinate and nicotinamide metabolism	0.101919	0.327212	10	3	13	32
Tyrosine metabolism	18	0.327212	0.969	0.383	Metabolism	ko00350	Tyrosine metabolism	0.102254	0.327212	15	3	18	47
Lysine biosynthesis	7	0.338278	0.377	0.467	Metabolism	ko00300	Lysine biosynthesis	0.109484	0.338278	7	0	7	15
Monoterpenoid biosynthesis	4	0.338278	0.215	0.571	Metabolism	ko00902	Monoterpenoid biosynthesis	0.110997	0.338278	2	2	4	7
Linoleic acid metabolism	11	0.349127	0.592	0.407	Metabolism	ko00591	Linoleic acid metabolism	0.124664	0.349127	9	2	11	27
Ether lipid metabolism	15	0.349127	0.808	0.385	Metabolism	ko00565	Ether lipid metabolism	0.124729	0.349127	7	8	15	39
Pantothenate and CoA biosynthesis	14	0.349127	0.754	0.389	Metabolism	ko00770	Pantothenate and CoA biosynthesis	0.125371	0.349127	10	4	14	36
Isoquinoline alkaloid biosynthesis	12	0.349127	0.646	0.4	Metabolism	ko00950	Isoquinoline alkaloid biosynthesis	0.125467	0.349127	10	2	12	30
Pentose and glucuronate interconversions	32	0.377627	1.723	0.344	Metabolism	ko00040	Pentose and glucuronate interconversions	0.139245	0.377627	7	25	32	93
Sesquiterpenoid and triterpenoid biosynthesis	6	0.377627	0.323	0.462	Metabolism	ko00909	Sesquiterpenoid and triterpenoid biosynthesis	0.14161	0.377627	5	1	6	13
beta-Alanine metabolism	16	0.379341	0.862	0.372	Metabolism	ko00410	beta-Alanine metabolism	0.146802	0.379341	8	8	16	43
Vitamin B6 metabolism	7	0.379341	0.377	0.438	Metabolism	ko00750	Vitamin B6 metabolism	0.14818	0.379341	5	2	7	16
Brassinosteroid biosynthesis	11	0.386688	0.592	0.393	Metabolism	ko00905	Brassinosteroid biosynthesis	0.154305	0.386688	9	2	11	28
Glycerolipid metabolism	36	0.386688	1.939	0.336	Metabolism	ko00561	Glycerolipid metabolism	0.157092	0.386688	14	22	36	107
Cyanoamino acid metabolism	17	0.407433	0.915	0.362	Metabolism	ko00460	Cyanoamino acid metabolism	0.168703	0.407433	7	10	17	47
Biosynthesis of amino acids	96	0.418346	5.17	0.313	Metabolism	ko01230	Biosynthesis of amino acids	0.180661	0.418346	76	20	96	307
Ascorbate and aldarate metabolism	20	0.418346	1.077	0.351	Metabolism	ko00053	Ascorbate and aldarate metabolism	0.181806	0.418346	10	10	20	57
Purine metabolism	65	0.418346	3.5	0.319	Metabolism	ko00230	Purine metabolism	0.183444	0.418346	29	36	65	204
Biotin metabolism	11	0.418346	0.592	0.379	Metabolism	ko00780	Biotin metabolism	0.187151	0.418346	10	1	11	29
Inositol phosphate metabolism	28	0.418346	1.508	0.337	Metabolism	ko00562	Inositol phosphate metabolism	0.189563	0.418346	10	18	28	83
Phosphatidylinositol signaling system	31	0.422919	1.669	0.333	Environmental Information Processing	ko04070	Phosphatidylinositol signaling system	0.19503	0.422919	8	23	31	93
Glycolysis / Gluconeogenesis	55	0.422919	2.962	0.32	Metabolism	ko00010	Glycolysis / Gluconeogenesis	0.198243	0.422919	38	17	55	172
Fatty acid biosynthesis	22	0.462064	1.185	0.338	Metabolism	ko00061	Fatty acid biosynthesis	0.220202	0.462064	16	6	22	65
Tryptophan metabolism	21	0.466585	1.131	0.339	Metabolism	ko00380	Tryptophan metabolism	0.226002	0.466585	12	9	21	62
Glycerophospholipid metabolism	45	0.467738	2.423	0.319	Metabolism	ko00564	Glycerophospholipid metabolism	0.231063	0.467738	12	33	45	141
Betalain biosynthesis	3	0.467738	0.162	0.5	Metabolism	ko00965	Betalain biosynthesis	0.233869	0.467738	3	0	3	6
RNA polymerase	19	0.524972	1.023	0.333	Genetic Information Processing	ko03020	RNA polymerase	0.266587	0.524972	4	15	19	57
Selenocompound metabolism	9	0.533753	0.485	0.36	Metabolism	ko00450	Selenocompound metabolism	0.276187	0.533753	6	3	9	25
Phenylalanine, tyrosine and tryptophan biosynthesis	21	0.533753	1.131	0.328	Metabolism	ko00400	Phenylalanine, tyrosine and tryptophan biosynthesis	0.279386	0.533753	18	3	21	64
Fatty acid metabolism	30	0.537903	1.616	0.319	Metabolism	ko01212	Fatty acid metabolism	0.285761	0.537903	19	11	30	94
Caffeine metabolism	4	0.591432	0.215	0.4	Metabolism	ko00232	Caffeine metabolism	0.318819	0.591432	3	1	4	10
Cutin, suberine and wax biosynthesis	10	0.649878	0.539	0.333	Metabolism	ko00073	Cutin, suberine and wax biosynthesis	0.355402	0.649878	3	7	10	30
Arginine biosynthesis	14	0.690927	0.754	0.318	Metabolism	ko00220	Arginine biosynthesis	0.383426	0.690927	6	8	14	44
Glycosphingolipid biosynthesis - globo and isoglobo series	4	0.690927	0.215	0.364	Metabolism	ko00603	Glycosphingolipid biosynthesis - globo and isoglobo series	0.39548	0.690927	0	4	4	11
Photosynthesis - antenna proteins	7	0.690927	0.377	0.333	Metabolism	ko00196	Photosynthesis - antenna proteins	0.401568	0.690927	7	0	7	21
Steroid biosynthesis	15	0.690927	0.808	0.312	Metabolism	ko00100	Steroid biosynthesis	0.406729	0.690927	2	13	15	48
Endocytosis	67	0.690927	3.608	0.296	Cellular Processes	ko04144	Endocytosis	0.413882	0.690927	20	47	67	226
Arachidonic acid metabolism	9	0.690927	0.485	0.321	Metabolism	ko00590	Arachidonic acid metabolism	0.417023	0.690927	7	2	9	28
Flavone and flavonol biosynthesis	3	0.690927	0.162	0.375	Metabolism	ko00944	Flavone and flavonol biosynthesis	0.41789	0.690927	1	2	3	8
Ubiquinone and other terpenoid-quinone biosynthesis	14	0.690927	0.754	0.311	Metabolism	ko00130	Ubiquinone and other terpenoid-quinone biosynthesis	0.421034	0.690927	9	5	14	45
Fructose and mannose metabolism	27	0.713599	1.454	0.3	Metabolism	ko00051	Fructose and mannose metabolism	0.440424	0.713599	12	15	27	90
Glycosphingolipid biosynthesis - ganglio series	2	0.715449	0.108	0.4	Metabolism	ko00604	Glycosphingolipid biosynthesis - ganglio series	0.447155	0.715449	0	2	2	5
Porphyrin and chlorophyll metabolism	17	0.760883	0.915	0.298	Metabolism	ko00860	Porphyrin and chlorophyll metabolism	0.482544	0.760883	12	5	17	57
Anthocyanin biosynthesis	1	0.760883	0.054	0.5	Metabolism	ko00942	Anthocyanin biosynthesis	0.49321	0.760883	1	0	1	2
Biosynthesis of unsaturated fatty acids	12	0.760883	0.646	0.3	Metabolism	ko01040	Biosynthesis of unsaturated fatty acids	0.493385	0.760883	8	4	12	40
Carbon fixation in photosynthetic organisms	28	0.773941	1.508	0.292	Metabolism	ko00710	Carbon fixation in photosynthetic organisms	0.507899	0.773941	18	10	28	96
Glycosaminoglycan degradation	6	0.890838	0.323	0.286	Metabolism	ko00531	Glycosaminoglycan degradation	0.591572	0.890838	1	5	6	21
Pyruvate metabolism	33	0.980716	1.777	0.275	Metabolism	ko00620	Pyruvate metabolism	0.658919	0.980716	20	13	33	120
Pyrimidine metabolism	41	1	2.208	0.273	Metabolism	ko00240	Pyrimidine metabolism	0.686281	1	14	27	41	150
Other types of O-glycan biosynthesis	6	1	0.323	0.261	Metabolism	ko00514	Other types of O-glycan biosynthesis	0.689026	1	2	4	6	23
Terpenoid backbone biosynthesis	18	1	0.969	0.265	Metabolism	ko00900	Terpenoid backbone biosynthesis	0.70855	1	13	5	18	68
2-Oxocarboxylic acid metabolism	17	1	0.915	0.262	Metabolism	ko01210	2-Oxocarboxylic acid metabolism	0.725759	1	15	2	17	65
SNARE interactions in vesicular transport	14	1	0.754	0.259	Genetic Information Processing	ko04130	SNARE interactions in vesicular transport	0.72802	1	4	10	14	54
Peroxisome	30	1	1.616	0.265	Cellular Processes	ko04146	Peroxisome	0.736034	1	19	11	30	113
Folate biosynthesis	8	1	0.431	0.25	Metabolism	ko00790	Folate biosynthesis	0.7441	1	5	3	8	32
Citrate cycle (TCA cycle)	20	1	1.077	0.25	Metabolism	ko00020	Citrate cycle (TCA cycle)	0.809815	1	14	6	20	80
Sulfur relay system	3	1	0.162	0.214	Genetic Information Processing	ko04122	Sulfur relay system	0.815036	1	3	0	3	14
Phosphonate and phosphinate metabolism	2	1	0.108	0.2	Metabolism	ko00440	Phosphonate and phosphinate metabolism	0.831448	1	0	2	2	10
Butanoate metabolism	6	1	0.323	0.222	Metabolism	ko00650	Butanoate metabolism	0.833692	1	2	4	6	27
Phagosome	34	1	1.831	0.254	Cellular Processes	ko04145	Phagosome	0.837332	1	7	27	34	134
Photosynthesis	22	1	1.185	0.244	Metabolism	ko00195	Photosynthesis	0.850733	1	13	9	22	90
DNA replication	16	1	0.862	0.235	Genetic Information Processing	ko03030	DNA replication	0.865629	1	2	14	16	68
Arginine and proline metabolism	15	1	0.808	0.217	Metabolism	ko00330	Arginine and proline metabolism	0.928047	1	10	5	15	69
Histidine metabolism	3	1	0.162	0.158	Metabolism	ko00340	Histidine metabolism	0.942626	1	1	2	3	19
One carbon pool by folate	3	1	0.162	0.158	Metabolism	ko00670	One carbon pool by folate	0.942626	1	2	1	3	19
Mismatch repair	11	1	0.592	0.193	Genetic Information Processing	ko03430	Mismatch repair	0.963495	1	2	9	11	57
Propanoate metabolism	7	1	0.377	0.175	Metabolism	ko00640	Propanoate metabolism	0.966337	1	4	3	7	40
Protein export	14	1	0.754	0.194	Genetic Information Processing	ko03060	Protein export	0.974709	1	8	6	14	72
C5-Branched dibasic acid metabolism	1	1	0.054	0.091	Metabolism	ko00660	C5-Branched dibasic acid metabolism	0.976275	1	1	0	1	11
Lysine degradation	7	1	0.377	0.163	Metabolism	ko00310	Lysine degradation	0.981567	1	4	3	7	43
Aminoacyl-tRNA biosynthesis	10	1	0.539	0.172	Genetic Information Processing	ko00970	Aminoacyl-tRNA biosynthesis	0.985845	1	4	6	10	58
Homologous recombination	12	1	0.646	0.174	Genetic Information Processing	ko03440	Homologous recombination	0.990321	1	3	9	12	69
Valine, leucine and isoleucine degradation	8	1	0.431	0.157	Metabolism	ko00280	Valine, leucine and isoleucine degradation	0.990731	1	3	5	8	51
Autophagy - other eukaryotes	7	1	0.377	0.149	Cellular Processes	ko04136	Autophagy - other eukaryotes	0.99208	1	4	3	7	47
Base excision repair	8	1	0.431	0.154	Genetic Information Processing	ko03410	Base excision repair	0.992468	1	2	6	8	52
Valine, leucine and isoleucine biosynthesis	2	1	0.108	0.095	Metabolism	ko00290	Valine, leucine and isoleucine biosynthesis	0.992509	1	2	0	2	21
Nucleotide excision repair	15	1	0.808	0.174	Genetic Information Processing	ko03420	Nucleotide excision repair	0.994977	1	8	7	15	86
N-Glycan biosynthesis	8	1	0.431	0.133	Metabolism	ko00510	N-Glycan biosynthesis	0.998683	1	1	7	8	60
Ubiquitin mediated proteolysis	36	1	1.939	0.193	Genetic Information Processing	ko04120	Ubiquitin mediated proteolysis	0.999098	1	17	19	36	187
Glycosylphosphatidylinositol(GPI)-anchor biosynthesis	2	1	0.108	0.069	Metabolism	ko00563	Glycosylphosphatidylinositol(GPI)-anchor biosynthesis	0.999344	1	0	2	2	29
Basal transcription factors	6	1	0.323	0.098	Genetic Information Processing	ko03022	Basal transcription factors	0.999924	1	4	2	6	61
mRNA surveillance pathway	26	1	1.4	0.159	Genetic Information Processing	ko03015	mRNA surveillance pathway	0.99997	1	17	9	26	164
Oxidative phosphorylation	34	1	1.831	0.169	Metabolism	ko00190	Oxidative phosphorylation	0.999975	1	21	13	34	201
RNA degradation	21	1	1.131	0.147	Genetic Information Processing	ko03018	RNA degradation	0.999981	1	14	7	21	143
Ribosome biogenesis in eukaryotes	11	1	0.592	0.105	Genetic Information Processing	ko03008	Ribosome biogenesis in eukaryotes	0.999999	1	9	2	11	105
Protein processing in endoplasmic reticulum	50	1	2.693	0.171	Genetic Information Processing	ko04141	Protein processing in endoplasmic reticulum	0.999999	1	22	28	50	292
Ribosome	46	1	2.477	0.109	Genetic Information Processing	ko03010	Ribosome	1	1	39	7	46	421
RNA transport	23	1	1.239	0.099	Genetic Information Processing	ko03013	RNA transport	1	1	15	8	23	232
Spliceosome	23	1	1.239	0.088	Genetic Information Processing	ko03040	Spliceosome	1	1	13	10	23	260
Proteasome	4	1	0.215	0.048	Genetic Information Processing	ko03050	Proteasome	1	1	3	1	4	84

## Sheet: F4-vs-M5
Table S6. KEGG pathways enriched in F4-vs-M5.
id	num	qvalue	per	ratio	class	ID	Descrption	Pvalue	Qvalue	Up	Down	fg_num	bg_num
Flavonoid biosynthesis	20	1.73739e-11	6.431	0.37	Metabolism	ko00941	Flavonoid biosynthesis	1.84828e-13	1.73739e-11	4	16	20	54
Plant-pathogen interaction	53	2.72876e-07	17.042	0.11	Organismal Systems	ko04626	Plant-pathogen interaction	5.80588e-09	2.72876e-07	9	44	53	481
Phenylpropanoid biosynthesis	28	5.75241e-07	9.003	0.158	Metabolism	ko00940	Phenylpropanoid biosynthesis	1.83588e-08	5.75241e-07	5	23	28	177
Biosynthesis of secondary metabolites	104	6.44482e-06	33.441	0.076	Metabolism	ko01110	Biosynthesis of secondary metabolites	2.74248e-07	6.44482e-06	23	81	104	1376
Plant hormone signal transduction	37	1.38101e-05	11.897	0.113	Environmental Information Processing	ko04075	Plant hormone signal transduction	7.34578e-07	1.38101e-05	11	26	37	326
Fatty acid elongation	9	0.00375879	2.894	0.2	Metabolism	ko00062	Fatty acid elongation	0.000239923	0.00375879	0	9	9	45
Stilbenoid, diarylheptanoid and gingerol biosynthesis	7	0.00869212	2.251	0.219	Metabolism	ko00945	Stilbenoid, diarylheptanoid and gingerol biosynthesis	0.000673802	0.00869212	3	4	7	32
Phenylalanine metabolism	9	0.00869212	2.894	0.173	Metabolism	ko00360	Phenylalanine metabolism	0.000739755	0.00869212	4	5	9	52
Caffeine metabolism	4	0.0092489	1.286	0.4	Metabolism	ko00232	Caffeine metabolism	0.000885533	0.0092489	2	2	4	10
Linoleic acid metabolism	6	0.0141355	1.929	0.222	Metabolism	ko00591	Linoleic acid metabolism	0.00150377	0.0141355	2	4	6	27
Flavone and flavonol biosynthesis	3	0.0444054	0.965	0.375	Metabolism	ko00944	Flavone and flavonol biosynthesis	0.00519637	0.0444054	0	3	3	8
Cutin, suberine and wax biosynthesis	5	0.104531	1.608	0.167	Metabolism	ko00073	Cutin, suberine and wax biosynthesis	0.0133444	0.104531	0	5	5	30
Ubiquinone and other terpenoid-quinone biosynthesis	6	0.144687	1.929	0.133	Metabolism	ko00130	Ubiquinone and other terpenoid-quinone biosynthesis	0.0200099	0.144687	3	3	6	45
Tropane, piperidine and pyridine alkaloid biosynthesis	4	0.152776	1.286	0.174	Metabolism	ko00960	Tropane, piperidine and pyridine alkaloid biosynthesis	0.0227538	0.152776	2	2	4	23
Vitamin B6 metabolism	3	0.244662	0.965	0.188	Metabolism	ko00750	Vitamin B6 metabolism	0.0390418	0.244662	0	3	3	16
MAPK signaling pathway - plant	15	0.245814	4.823	0.078	Environmental Information Processing	ko04016	MAPK signaling pathway - plant	0.043789	0.245814	1	14	15	192
Circadian rhythm - plant	7	0.245814	2.251	0.103	Organismal Systems	ko04712	Circadian rhythm - plant	0.0444557	0.245814	2	5	7	68
Glutathione metabolism	11	0.253985	3.537	0.085	Metabolism	ko00480	Glutathione metabolism	0.0486355	0.253985	3	8	11	130
Isoquinoline alkaloid biosynthesis	4	0.268144	1.286	0.133	Metabolism	ko00950	Isoquinoline alkaloid biosynthesis	0.0541994	0.268144	3	1	4	30
Metabolic pathways	136	0.332873	43.73	0.053	Metabolism	ko01100	Metabolic pathways	0.0712137	0.332873	36	100	136	2552
Tyrosine metabolism	5	0.332873	1.608	0.106	Metabolism	ko00350	Tyrosine metabolism	0.0743652	0.332873	3	2	5	47
Indole alkaloid biosynthesis	3	0.39493	0.965	0.13	Metabolism	ko00901	Indole alkaloid biosynthesis	0.0966318	0.39493	0	3	3	23
Zeatin biosynthesis	3	0.39493	0.965	0.13	Metabolism	ko00908	Zeatin biosynthesis	0.0966318	0.39493	2	1	3	23
Nitrogen metabolism	4	0.479633	1.286	0.1	Metabolism	ko00910	Nitrogen metabolism	0.125157	0.479633	0	4	4	40
Mannose type O-glycan biosyntheis	2	0.479633	0.643	0.154	Metabolism	ko00515	Mannose type O-glycan biosyntheis	0.127562	0.479633	0	2	2	13
Glycerophospholipid metabolism	10	0.486486	3.215	0.071	Metabolism	ko00564	Glycerophospholipid metabolism	0.142471	0.486486	1	9	10	141
Glycerolipid metabolism	8	0.486486	2.572	0.075	Metabolism	ko00561	Glycerolipid metabolism	0.144017	0.486486	1	7	8	107
Starch and sucrose metabolism	11	0.486486	3.537	0.069	Metabolism	ko00500	Starch and sucrose metabolism	0.144911	0.486486	5	6	11	159
ABC transporters	4	0.491403	1.286	0.093	Environmental Information Processing	ko02010	ABC transporters	0.151603	0.491403	2	2	4	43
Pentose and glucuronate interconversions	7	0.504418	2.251	0.075	Metabolism	ko00040	Pentose and glucuronate interconversions	0.160985	0.504418	1	6	7	93
Tryptophan metabolism	5	0.540196	1.608	0.081	Metabolism	ko00380	Tryptophan metabolism	0.17815	0.540196	2	3	5	62
alpha-Linolenic acid metabolism	5	0.560179	1.608	0.078	Metabolism	ko00592	alpha-Linolenic acid metabolism	0.19488	0.560179	2	3	5	64
Taurine and hypotaurine metabolism	2	0.560179	0.643	0.118	Metabolism	ko00430	Taurine and hypotaurine metabolism	0.196659	0.560179	1	1	2	17
Terpenoid backbone biosynthesis	5	0.635478	1.608	0.074	Metabolism	ko00900	Terpenoid backbone biosynthesis	0.229854	0.635478	1	4	5	68
Diterpenoid biosynthesis	3	0.637592	0.965	0.086	Metabolism	ko00904	Diterpenoid biosynthesis	0.237401	0.637592	1	2	3	35
Monoterpenoid biosynthesis	1	0.736313	0.322	0.143	Metabolism	ko00902	Monoterpenoid biosynthesis	0.292709	0.736313	0	1	1	7
Galactose metabolism	4	0.736313	1.286	0.07	Metabolism	ko00052	Galactose metabolism	0.295239	0.736313	1	3	4	57
Other types of O-glycan biosynthesis	2	0.736313	0.643	0.087	Metabolism	ko00514	Other types of O-glycan biosynthesis	0.305492	0.736313	0	2	2	23
Thiamine metabolism	2	0.736313	0.643	0.087	Metabolism	ko00730	Thiamine metabolism	0.305492	0.736313	0	2	2	23
beta-Alanine metabolism	3	0.80837	0.965	0.07	Metabolism	ko00410	beta-Alanine metabolism	0.343987	0.80837	2	1	3	43
Phosphonate and phosphinate metabolism	1	0.848792	0.322	0.1	Metabolism	ko00440	Phosphonate and phosphinate metabolism	0.390338	0.848792	1	0	1	10
Glycine, serine and threonine metabolism	5	0.848792	1.608	0.059	Metabolism	ko00260	Glycine, serine and threonine metabolism	0.391408	0.848792	2	3	5	85
Brassinosteroid biosynthesis	2	0.848792	0.643	0.071	Metabolism	ko00905	Brassinosteroid biosynthesis	0.394357	0.848792	0	2	2	28
Cyanoamino acid metabolism	3	0.848792	0.965	0.064	Metabolism	ko00460	Cyanoamino acid metabolism	0.397307	0.848792	1	2	3	47
Glyoxylate and dicarboxylate metabolism	5	0.999998	1.608	0.053	Metabolism	ko00630	Glyoxylate and dicarboxylate metabolism	0.487135	0.999998	2	3	5	95
Carotenoid biosynthesis	2	0.999998	0.643	0.059	Metabolism	ko00906	Carotenoid biosynthesis	0.493567	0.999998	2	0	2	34
Mismatch repair	3	0.999998	0.965	0.053	Genetic Information Processing	ko03430	Mismatch repair	0.523822	0.999998	3	0	3	57
Fatty acid degradation	3	0.999998	0.965	0.05	Metabolism	ko00071	Fatty acid degradation	0.558912	0.999998	1	2	3	60
Sulfur metabolism	2	0.999998	0.643	0.05	Metabolism	ko00920	Sulfur metabolism	0.581913	0.999998	0	2	2	40
Biosynthesis of unsaturated fatty acids	2	0.999998	0.643	0.05	Metabolism	ko01040	Biosynthesis of unsaturated fatty acids	0.581913	0.999998	1	1	2	40
Riboflavin metabolism	1	0.999998	0.322	0.056	Metabolism	ko00740	Riboflavin metabolism	0.589878	0.999998	0	1	1	18
One carbon pool by folate	1	0.999998	0.322	0.053	Metabolism	ko00670	One carbon pool by folate	0.60972	0.999998	1	0	1	19
Fatty acid biosynthesis	3	0.999998	0.965	0.046	Metabolism	ko00061	Fatty acid biosynthesis	0.613806	0.999998	2	1	3	65
DNA replication	3	0.999998	0.965	0.044	Genetic Information Processing	ko03030	DNA replication	0.644466	0.999998	3	0	3	68
Photosynthesis - antenna proteins	1	0.999998	0.322	0.048	Metabolism	ko00196	Photosynthesis - antenna proteins	0.64658	0.999998	1	0	1	21
Fatty acid metabolism	4	0.999998	1.286	0.043	Metabolism	ko01212	Fatty acid metabolism	0.671804	0.999998	2	2	4	94
Amino sugar and nucleotide sugar metabolism	7	0.999998	2.251	0.043	Metabolism	ko00520	Amino sugar and nucleotide sugar metabolism	0.684797	0.999998	3	4	7	164
SNARE interactions in vesicular transport	2	0.999998	0.643	0.037	Genetic Information Processing	ko04130	SNARE interactions in vesicular transport	0.742529	0.999998	1	1	2	54
Cysteine and methionine metabolism	5	0.999998	1.608	0.039	Metabolism	ko00270	Cysteine and methionine metabolism	0.74726	0.999998	1	4	5	128
Arachidonic acid metabolism	1	0.999998	0.322	0.036	Metabolism	ko00590	Arachidonic acid metabolism	0.75032	0.999998	0	1	1	28
Ascorbate and aldarate metabolism	2	0.999998	0.643	0.035	Metabolism	ko00053	Ascorbate and aldarate metabolism	0.76919	0.999998	0	2	2	57
Inositol phosphate metabolism	3	0.999998	0.965	0.036	Metabolism	ko00562	Inositol phosphate metabolism	0.771644	0.999998	2	1	3	83
Phosphatidylinositol signaling system	3	0.999998	0.965	0.032	Environmental Information Processing	ko04070	Phosphatidylinositol signaling system	0.833868	0.999998	0	3	3	93
Arginine and proline metabolism	2	0.999998	0.643	0.029	Metabolism	ko00330	Arginine and proline metabolism	0.853151	0.999998	1	1	2	69
Homologous recombination	2	0.999998	0.643	0.029	Genetic Information Processing	ko03440	Homologous recombination	0.853151	0.999998	2	0	2	69
Phagosome	4	0.999998	1.286	0.03	Cellular Processes	ko04145	Phagosome	0.894128	0.999998	1	3	4	134
Steroid biosynthesis	1	0.999998	0.322	0.021	Metabolism	ko00100	Steroid biosynthesis	0.907681	0.999998	0	1	1	48
Peroxisome	3	0.999998	0.965	0.027	Cellular Processes	ko04146	Peroxisome	0.915823	0.999998	2	1	3	113
Proteasome	2	0.999998	0.643	0.024	Genetic Information Processing	ko03050	Proteasome	0.918781	0.999998	2	0	2	84
Valine, leucine and isoleucine degradation	1	0.999998	0.322	0.02	Metabolism	ko00280	Valine, leucine and isoleucine degradation	0.920501	0.999998	0	1	1	51
Base excision repair	1	0.999998	0.322	0.019	Genetic Information Processing	ko03410	Base excision repair	0.924368	0.999998	1	0	1	52
Nucleotide excision repair	2	0.999998	0.643	0.023	Genetic Information Processing	ko03420	Nucleotide excision repair	0.925087	0.999998	2	0	2	86
Porphyrin and chlorophyll metabolism	1	0.999998	0.322	0.018	Metabolism	ko00860	Porphyrin and chlorophyll metabolism	0.941061	0.999998	1	0	1	57
RNA polymerase	1	0.999998	0.322	0.018	Genetic Information Processing	ko03020	RNA polymerase	0.941061	0.999998	0	1	1	57
Protein processing in endoplasmic reticulum	9	0.999998	2.894	0.031	Genetic Information Processing	ko04141	Protein processing in endoplasmic reticulum	0.948777	0.999998	3	6	9	292
Alanine, aspartate and glutamate metabolism	1	0.999998	0.322	0.017	Metabolism	ko00250	Alanine, aspartate and glutamate metabolism	0.949257	0.999998	0	1	1	60
Carbon fixation in photosynthetic organisms	2	0.999998	0.643	0.021	Metabolism	ko00710	Carbon fixation in photosynthetic organisms	0.950272	0.999998	1	1	2	96
Phenylalanine, tyrosine and tryptophan biosynthesis	1	0.999998	0.322	0.016	Metabolism	ko00400	Phenylalanine, tyrosine and tryptophan biosynthesis	0.958445	0.999998	1	0	1	64
Ribosome biogenesis in eukaryotes	2	0.999998	0.643	0.019	Genetic Information Processing	ko03008	Ribosome biogenesis in eukaryotes	0.965853	0.999998	1	1	2	105
Endocytosis	6	0.999998	1.929	0.027	Cellular Processes	ko04144	Endocytosis	0.965925	0.999998	0	6	6	226
Ubiquitin mediated proteolysis	4	0.999998	1.286	0.021	Genetic Information Processing	ko04120	Ubiquitin mediated proteolysis	0.98241	0.999998	2	2	4	187
Pentose phosphate pathway	1	0.999998	0.322	0.012	Metabolism	ko00030	Pentose phosphate pathway	0.983113	0.999998	0	1	1	82
Fructose and mannose metabolism	1	0.999998	0.322	0.011	Metabolism	ko00051	Fructose and mannose metabolism	0.988692	0.999998	0	1	1	90
Photosynthesis	1	0.999998	0.322	0.011	Metabolism	ko00195	Photosynthesis	0.988692	0.999998	1	0	1	90
Carbon metabolism	9	0.999998	2.894	0.025	Metabolism	ko01200	Carbon metabolism	0.99067	0.999998	3	6	9	353
RNA degradation	2	0.999998	0.643	0.014	Genetic Information Processing	ko03018	RNA degradation	0.993406	0.999998	0	2	2	143
Pyrimidine metabolism	2	0.999998	0.643	0.013	Metabolism	ko00240	Pyrimidine metabolism	0.995169	0.999998	0	2	2	150
Pyruvate metabolism	1	0.999998	0.322	0.008	Metabolism	ko00620	Pyruvate metabolism	0.997498	0.999998	0	1	1	120
Glycolysis / Gluconeogenesis	2	0.999998	0.643	0.012	Metabolism	ko00010	Glycolysis / Gluconeogenesis	0.998207	0.999998	0	2	2	172
mRNA surveillance pathway	1	0.999998	0.322	0.006	Genetic Information Processing	ko03015	mRNA surveillance pathway	0.99973	0.999998	1	0	1	164
Biosynthesis of amino acids	4	0.999998	1.286	0.013	Metabolism	ko01230	Biosynthesis of amino acids	0.999849	0.999998	2	2	4	307
Purine metabolism	1	0.999998	0.322	0.005	Metabolism	ko00230	Purine metabolism	0.999965	0.999998	0	1	1	204
RNA transport	1	0.999998	0.322	0.004	Genetic Information Processing	ko03013	RNA transport	0.999992	0.999998	1	0	1	232
Spliceosome	1	0.999998	0.322	0.004	Genetic Information Processing	ko03040	Spliceosome	0.999998	0.999998	0	1	1	260

## Sheet: F14-vs-M13
Table S6. KEGG pathways enriched in F14-vs-M13.
id	num	qvalue	per	ratio	class	ID	Descrption	Pvalue	Qvalue	Up	Down	fg_num	bg_num
Biosynthesis of secondary metabolites	233	2.58252e-06	29.052	0.169	Metabolism	ko01110	Biosynthesis of secondary metabolites	2.2083e-08	2.58252e-06	84	149	233	1376
Metabolic pathways	388	2.58252e-06	48.379	0.152	Metabolism	ko01100	Metabolic pathways	4.23363e-08	2.58252e-06	165	223	388	2552
DNA replication	25	8.99412e-06	3.117	0.368	Genetic Information Processing	ko03030	DNA replication	2.21167e-07	8.99412e-06	23	2	25	68
Glutathione metabolism	36	5.58581e-05	4.489	0.277	Metabolism	ko00480	Glutathione metabolism	1.83141e-06	5.58581e-05	10	26	36	130
alpha-Linolenic acid metabolism	22	0.000105738	2.743	0.344	Metabolism	ko00592	alpha-Linolenic acid metabolism	4.33351e-06	0.000105738	7	15	22	64
Linoleic acid metabolism	13	0.000118705	1.621	0.481	Metabolism	ko00591	Linoleic acid metabolism	5.83796e-06	0.000118705	5	8	13	27
Plant hormone signal transduction	67	0.000254291	8.354	0.206	Environmental Information Processing	ko04075	Plant hormone signal transduction	1.45904e-05	0.000254291	36	31	67	326
Flavonoid biosynthesis	17	0.00280732	2.12	0.315	Metabolism	ko00941	Flavonoid biosynthesis	0.000184087	0.00280732	1	16	17	54
Starch and sucrose metabolism	36	0.00281138	4.489	0.226	Metabolism	ko00500	Starch and sucrose metabolism	0.000207397	0.00281138	19	17	36	159
Cysteine and methionine metabolism	30	0.00449729	3.741	0.234	Metabolism	ko00270	Cysteine and methionine metabolism	0.00036863	0.00449729	9	21	30	128
Homologous recombination	19	0.0059989	2.369	0.275	Genetic Information Processing	ko03440	Homologous recombination	0.000540885	0.0059989	19	0	19	69
Plant-pathogen interaction	83	0.00893328	10.349	0.173	Organismal Systems	ko04626	Plant-pathogen interaction	0.000878683	0.00893328	35	48	83	481
Mannose type O-glycan biosyntheis	6	0.0269948	0.748	0.462	Metabolism	ko00515	Mannose type O-glycan biosyntheis	0.0028765	0.0269948	0	6	6	13
Phenylpropanoid biosynthesis	34	0.0514421	4.239	0.192	Metabolism	ko00940	Phenylpropanoid biosynthesis	0.00590319	0.0514421	8	26	34	177
Nitrogen metabolism	11	0.0618194	1.372	0.275	Metabolism	ko00910	Nitrogen metabolism	0.0078706	0.0618194	5	6	11	40
Mismatch repair	14	0.0618194	1.746	0.246	Genetic Information Processing	ko03430	Mismatch repair	0.00856087	0.0618194	12	2	14	57
Cutin, suberine and wax biosynthesis	9	0.0618194	1.122	0.3	Metabolism	ko00073	Cutin, suberine and wax biosynthesis	0.00861418	0.0618194	6	3	9	30
Glycerolipid metabolism	22	0.075861	2.743	0.206	Metabolism	ko00561	Glycerolipid metabolism	0.0111926	0.075861	12	10	22	107
Stilbenoid, diarylheptanoid and gingerol biosynthesis	9	0.0863705	1.122	0.281	Metabolism	ko00945	Stilbenoid, diarylheptanoid and gingerol biosynthesis	0.0134511	0.0863705	0	9	9	32
Amino sugar and nucleotide sugar metabolism	30	0.111125	3.741	0.183	Metabolism	ko00520	Amino sugar and nucleotide sugar metabolism	0.0182172	0.111125	10	20	30	164
Caffeine metabolism	4	0.156459	0.499	0.4	Metabolism	ko00232	Caffeine metabolism	0.0269315	0.156459	0	4	4	10
MAPK signaling pathway - plant	33	0.17704	4.115	0.172	Environmental Information Processing	ko04016	MAPK signaling pathway - plant	0.0319253	0.17704	13	20	33	192
ABC transporters	10	0.182438	1.247	0.233	Environmental Information Processing	ko02010	ABC transporters	0.0348843	0.182438	4	6	10	43
Glycosaminoglycan degradation	6	0.182438	0.748	0.286	Metabolism	ko00531	Glycosaminoglycan degradation	0.0381157	0.182438	4	2	6	21
Glycosphingolipid biosynthesis - globo and isoglobo series	4	0.182438	0.499	0.364	Metabolism	ko00603	Glycosphingolipid biosynthesis - globo and isoglobo series	0.0382459	0.182438	3	1	4	11
Tryptophan metabolism	13	0.182438	1.621	0.21	Metabolism	ko00380	Tryptophan metabolism	0.0388803	0.182438	3	10	13	62
Glyoxylate and dicarboxylate metabolism	18	0.195693	2.244	0.189	Metabolism	ko00630	Glyoxylate and dicarboxylate metabolism	0.0433091	0.195693	8	10	18	95
Taurine and hypotaurine metabolism	5	0.221054	0.623	0.294	Metabolism	ko00430	Taurine and hypotaurine metabolism	0.0507338	0.221054	0	5	5	17
Carotenoid biosynthesis	8	0.221062	0.998	0.235	Metabolism	ko00906	Carotenoid biosynthesis	0.0528181	0.221062	5	3	8	34
Fatty acid biosynthesis	13	0.221062	1.621	0.2	Metabolism	ko00061	Fatty acid biosynthesis	0.0543595	0.221062	6	7	13	65
Steroid biosynthesis	10	0.258453	1.247	0.208	Metabolism	ko00100	Steroid biosynthesis	0.0676845	0.258453	7	3	10	48
Monobactam biosynthesis	4	0.258453	0.499	0.308	Metabolism	ko00261	Monobactam biosynthesis	0.067791	0.258453	0	4	4	13
Terpenoid backbone biosynthesis	13	0.271993	1.621	0.191	Metabolism	ko00900	Terpenoid backbone biosynthesis	0.0735718	0.271993	6	7	13	68
Galactose metabolism	11	0.322506	1.372	0.193	Metabolism	ko00052	Galactose metabolism	0.0898787	0.322506	5	6	11	57
Fatty acid elongation	9	0.332217	1.122	0.2	Metabolism	ko00062	Fatty acid elongation	0.0991111	0.332217	4	5	9	45
Ubiquinone and other terpenoid-quinone biosynthesis	9	0.332217	1.122	0.2	Metabolism	ko00130	Ubiquinone and other terpenoid-quinone biosynthesis	0.0991111	0.332217	4	5	9	45
Glycerophospholipid metabolism	23	0.332217	2.868	0.163	Metabolism	ko00564	Glycerophospholipid metabolism	0.103286	0.332217	11	12	23	141
Ether lipid metabolism	8	0.332217	0.998	0.205	Metabolism	ko00565	Ether lipid metabolism	0.103477	0.332217	3	5	8	39
Pentose and glucuronate interconversions	16	0.343485	1.995	0.172	Metabolism	ko00040	Pentose and glucuronate interconversions	0.109803	0.343485	9	7	16	93
Glycosphingolipid biosynthesis - ganglio series	2	0.355594	0.249	0.4	Metabolism	ko00604	Glycosphingolipid biosynthesis - ganglio series	0.119689	0.355594	1	1	2	5
Tyrosine metabolism	9	0.355594	1.122	0.191	Metabolism	ko00350	Tyrosine metabolism	0.122309	0.355594	1	8	9	47
Arachidonic acid metabolism	6	0.355594	0.748	0.214	Metabolism	ko00590	Arachidonic acid metabolism	0.12608	0.355594	3	3	6	28
Brassinosteroid biosynthesis	6	0.355594	0.748	0.214	Metabolism	ko00905	Brassinosteroid biosynthesis	0.12608	0.355594	2	4	6	28
Vitamin B6 metabolism	4	0.355594	0.499	0.25	Metabolism	ko00750	Vitamin B6 metabolism	0.128247	0.355594	1	3	4	16
Betalain biosynthesis	2	0.447824	0.249	0.333	Metabolism	ko00965	Betalain biosynthesis	0.165181	0.447824	0	2	2	6
Fatty acid metabolism	15	0.493445	1.87	0.16	Metabolism	ko01212	Fatty acid metabolism	0.186053	0.493445	7	8	15	94
Base excision repair	9	0.497196	1.122	0.173	Genetic Information Processing	ko03410	Base excision repair	0.191543	0.497196	8	1	9	52
Sesquiterpenoid and triterpenoid biosynthesis	3	0.543215	0.374	0.231	Metabolism	ko00909	Sesquiterpenoid and triterpenoid biosynthesis	0.213724	0.543215	0	3	3	13
Sulfur metabolism	7	0.545204	0.873	0.175	Metabolism	ko00920	Sulfur metabolism	0.223444	0.545204	3	4	7	40
Biosynthesis of unsaturated fatty acids	7	0.545204	0.873	0.175	Metabolism	ko01040	Biosynthesis of unsaturated fatty acids	0.223444	0.545204	3	4	7	40
Other glycan degradation	4	0.554627	0.499	0.2	Metabolism	ko00511	Other glycan degradation	0.231852	0.554627	3	1	4	20
Sphingolipid metabolism	7	0.605066	0.873	0.167	Metabolism	ko00600	Sphingolipid metabolism	0.262689	0.605066	3	4	7	42
Phosphatidylinositol signaling system	14	0.605066	1.746	0.151	Environmental Information Processing	ko04070	Phosphatidylinositol signaling system	0.262857	0.605066	10	4	14	93
Lysine biosynthesis	3	0.64207	0.374	0.2	Metabolism	ko00300	Lysine biosynthesis	0.284195	0.64207	0	3	3	15
Pyrimidine metabolism	21	0.660078	2.618	0.14	Metabolism	ko00240	Pyrimidine metabolism	0.314465	0.660078	18	3	21	150
Isoquinoline alkaloid biosynthesis	5	0.660078	0.623	0.167	Metabolism	ko00950	Isoquinoline alkaloid biosynthesis	0.315021	0.660078	0	5	5	30
Phenylalanine metabolism	8	0.660078	0.998	0.154	Metabolism	ko00360	Phenylalanine metabolism	0.316869	0.660078	1	7	8	52
Indole alkaloid biosynthesis	4	0.660078	0.499	0.174	Metabolism	ko00901	Indole alkaloid biosynthesis	0.319218	0.660078	0	4	4	23
Zeatin biosynthesis	4	0.660078	0.499	0.174	Metabolism	ko00908	Zeatin biosynthesis	0.319218	0.660078	2	2	4	23
Fatty acid degradation	9	0.666014	1.122	0.15	Metabolism	ko00071	Fatty acid degradation	0.327548	0.666014	3	6	9	60
Inositol phosphate metabolism	12	0.669394	1.496	0.145	Metabolism	ko00562	Inositol phosphate metabolism	0.334697	0.669394	7	5	12	83
Glycine, serine and threonine metabolism	12	0.710529	1.496	0.141	Metabolism	ko00260	Glycine, serine and threonine metabolism	0.36611	0.710529	4	8	12	85
Nicotinate and nicotinamide metabolism	5	0.710529	0.623	0.156	Metabolism	ko00760	Nicotinate and nicotinamide metabolism	0.366913	0.710529	2	3	5	32
Nucleotide excision repair	12	0.728133	1.496	0.14	Genetic Information Processing	ko03420	Nucleotide excision repair	0.381972	0.728133	10	2	12	86
2-Oxocarboxylic acid metabolism	9	0.788728	1.122	0.138	Metabolism	ko01210	2-Oxocarboxylic acid metabolism	0.420224	0.788728	1	8	9	65
Alanine, aspartate and glutamate metabolism	8	0.848134	0.998	0.133	Metabolism	ko00250	Alanine, aspartate and glutamate metabolism	0.474973	0.848134	3	5	8	60
Circadian rhythm - plant	9	0.848134	1.122	0.132	Organismal Systems	ko04712	Circadian rhythm - plant	0.475873	0.848134	3	6	9	68
Glycolysis / Gluconeogenesis	22	0.848134	2.743	0.128	Metabolism	ko00010	Glycolysis / Gluconeogenesis	0.47954	0.848134	4	18	22	172
Purine metabolism	26	0.848134	3.242	0.127	Metabolism	ko00230	Purine metabolism	0.479682	0.848134	22	4	26	204
Biotin metabolism	4	0.863267	0.499	0.138	Metabolism	ko00780	Biotin metabolism	0.495317	0.863267	1	3	4	29
Carbon metabolism	44	0.889832	5.486	0.125	Metabolism	ko01200	Carbon metabolism	0.520377	0.889832	16	28	44	353
Cyanoamino acid metabolism	6	0.889832	0.748	0.128	Metabolism	ko00460	Cyanoamino acid metabolism	0.539333	0.889832	4	2	6	47
Carbon fixation in photosynthetic organisms	12	0.889832	1.496	0.125	Metabolism	ko00710	Carbon fixation in photosynthetic organisms	0.540027	0.889832	3	9	12	96
Phenylalanine, tyrosine and tryptophan biosynthesis	8	0.889832	0.998	0.125	Metabolism	ko00400	Phenylalanine, tyrosine and tryptophan biosynthesis	0.551501	0.889832	3	5	8	64
Thiamine metabolism	3	0.889832	0.374	0.13	Metabolism	ko00730	Thiamine metabolism	0.558885	0.889832	1	2	3	23
Tropane, piperidine and pyridine alkaloid biosynthesis	3	0.889832	0.374	0.13	Metabolism	ko00960	Tropane, piperidine and pyridine alkaloid biosynthesis	0.558885	0.889832	1	2	3	23
Fructose and mannose metabolism	11	0.889832	1.372	0.122	Metabolism	ko00051	Fructose and mannose metabolism	0.57385	0.889832	5	6	11	90
Ascorbate and aldarate metabolism	7	0.889832	0.873	0.123	Metabolism	ko00053	Ascorbate and aldarate metabolism	0.575316	0.889832	2	5	7	57
Folate biosynthesis	4	0.889832	0.499	0.125	Metabolism	ko00790	Folate biosynthesis	0.576203	0.889832	1	3	4	32
Monoterpenoid biosynthesis	1	0.923625	0.125	0.143	Metabolism	ko00902	Monoterpenoid biosynthesis	0.605656	0.923625	0	1	1	7
Diterpenoid biosynthesis	4	0.962437	0.499	0.114	Metabolism	ko00904	Diterpenoid biosynthesis	0.649199	0.962437	1	3	4	35
Arginine biosynthesis	5	0.962437	0.623	0.114	Metabolism	ko00220	Arginine biosynthesis	0.654709	0.962437	3	2	5	44
Flavone and flavonol biosynthesis	1	0.962437	0.125	0.125	Metabolism	ko00944	Flavone and flavonol biosynthesis	0.654772	0.962437	0	1	1	8
Riboflavin metabolism	2	0.980239	0.249	0.111	Metabolism	ko00740	Riboflavin metabolism	0.674919	0.980239	1	1	2	18
Pentose phosphate pathway	9	1	1.122	0.11	Metabolism	ko00030	Pentose phosphate pathway	0.706903	1	3	6	9	82
RNA polymerase	6	1	0.748	0.105	Genetic Information Processing	ko03020	RNA polymerase	0.72931	1	6	0	6	57
Non-homologous end-joining	1	1	0.125	0.1	Genetic Information Processing	ko03450	Non-homologous end-joining	0.735433	1	1	0	1	10
Biosynthesis of amino acids	35	1	4.364	0.114	Metabolism	ko01230	Biosynthesis of amino acids	0.739992	1	10	25	35	307
Photosynthesis - antenna proteins	2	1	0.249	0.095	Metabolism	ko00196	Photosynthesis - antenna proteins	0.755828	1	2	0	2	21
Endocytosis	25	1	3.117	0.111	Cellular Processes	ko04144	Endocytosis	0.767787	1	12	13	25	226
Selenocompound metabolism	2	1	0.249	0.08	Metabolism	ko00450	Selenocompound metabolism	0.836233	1	0	2	2	25
Sulfur relay system	1	1	0.125	0.071	Genetic Information Processing	ko04122	Sulfur relay system	0.844661	1	0	1	1	14
Porphyrin and chlorophyll metabolism	5	1	0.623	0.088	Metabolism	ko00860	Porphyrin and chlorophyll metabolism	0.854002	1	2	3	5	57
Arginine and proline metabolism	6	1	0.748	0.087	Metabolism	ko00330	Arginine and proline metabolism	0.874864	1	1	5	6	69
Citrate cycle (TCA cycle)	7	1	0.873	0.087	Metabolism	ko00020	Citrate cycle (TCA cycle)	0.884805	1	1	6	7	80
Propanoate metabolism	3	1	0.374	0.075	Metabolism	ko00640	Propanoate metabolism	0.890397	1	2	1	3	40
Pyruvate metabolism	11	1	1.372	0.092	Metabolism	ko00620	Pyruvate metabolism	0.896109	1	4	7	11	120
Peroxisome	10	1	1.247	0.088	Cellular Processes	ko04146	Peroxisome	0.910347	1	4	6	10	113
SNARE interactions in vesicular transport	4	1	0.499	0.074	Genetic Information Processing	ko04130	SNARE interactions in vesicular transport	0.917634	1	3	1	4	54
Phagosome	12	1	1.496	0.09	Cellular Processes	ko04145	Phagosome	0.919614	1	6	6	12	134
Histidine metabolism	1	1	0.125	0.053	Metabolism	ko00340	Histidine metabolism	0.920201	1	1	0	1	19
One carbon pool by folate	1	1	0.125	0.053	Metabolism	ko00670	One carbon pool by folate	0.920201	1	1	0	1	19
N-Glycan biosynthesis	4	1	0.499	0.067	Metabolism	ko00510	N-Glycan biosynthesis	0.951254	1	4	0	4	60
Other types of O-glycan biosynthesis	1	1	0.125	0.043	Metabolism	ko00514	Other types of O-glycan biosynthesis	0.953184	1	0	1	1	23
Valine, leucine and isoleucine degradation	3	1	0.374	0.059	Metabolism	ko00280	Valine, leucine and isoleucine degradation	0.961767	1	2	1	3	51
Photosynthesis	6	1	0.748	0.067	Metabolism	ko00195	Photosynthesis	0.974987	1	3	3	6	90
Lysine degradation	2	1	0.249	0.047	Metabolism	ko00310	Lysine degradation	0.97684	1	1	1	2	43
beta-Alanine metabolism	2	1	0.249	0.047	Metabolism	ko00410	beta-Alanine metabolism	0.97684	1	1	1	2	43
Aminoacyl-tRNA biosynthesis	3	1	0.374	0.052	Genetic Information Processing	ko00970	Aminoacyl-tRNA biosynthesis	0.9812	1	2	1	3	58
Ubiquitin mediated proteolysis	14	1	1.746	0.075	Genetic Information Processing	ko04120	Ubiquitin mediated proteolysis	0.989966	1	11	3	14	187
Proteasome	4	1	0.499	0.048	Genetic Information Processing	ko03050	Proteasome	0.99513	1	3	1	4	84
Protein export	3	1	0.374	0.042	Genetic Information Processing	ko03060	Protein export	0.99575	1	1	2	3	72
Ribosome biogenesis in eukaryotes	5	1	0.623	0.048	Genetic Information Processing	ko03008	Ribosome biogenesis in eukaryotes	0.997852	1	5	0	5	105
Autophagy - other eukaryotes	1	1	0.125	0.021	Cellular Processes	ko04136	Autophagy - other eukaryotes	0.998105	1	1	0	1	47
RNA degradation	7	1	0.873	0.049	Genetic Information Processing	ko03018	RNA degradation	0.999377	1	5	2	7	143
Basal transcription factors	1	1	0.125	0.016	Genetic Information Processing	ko03022	Basal transcription factors	0.99971	1	1	0	1	61
Protein processing in endoplasmic reticulum	18	1	2.244	0.062	Genetic Information Processing	ko04141	Protein processing in endoplasmic reticulum	0.999898	1	10	8	18	292
RNA transport	10	1	1.247	0.043	Genetic Information Processing	ko03013	RNA transport	0.999996	1	9	1	10	232
Oxidative phosphorylation	7	1	0.873	0.035	Metabolism	ko00190	Oxidative phosphorylation	0.999998	1	3	4	7	201
mRNA surveillance pathway	4	1	0.499	0.024	Genetic Information Processing	ko03015	mRNA surveillance pathway	0.999999	1	3	1	4	164
Ribosome	5	1	0.623	0.012	Genetic Information Processing	ko03010	Ribosome	1	1	2	3	5	421
Spliceosome	7	1	0.873	0.027	Genetic Information Processing	ko03040	Spliceosome	1	1	6	1	7	260

## Sheet: M5-vs-M13
Table S6. KEGG pathways enriched in M5-vs-M13.
id	num	qvalue	per	ratio	class	ID	Descrption	Pvalue	Qvalue	Up	Down	fg_num	bg_num
Plant hormone signal transduction	121	8.26404e-13	9.766	0.371	Environmental Information Processing	ko04075	Plant hormone signal transduction	6.45628e-15	8.26404e-13	76	45	121	326
Metabolic pathways	579	4.96599e-07	46.731	0.227	Metabolism	ko01100	Metabolic pathways	7.94369e-09	4.96599e-07	316	263	579	2552
Biosynthesis of secondary metabolites	339	4.96599e-07	27.361	0.246	Metabolism	ko01110	Biosynthesis of secondary metabolites	1.1639e-08	4.96599e-07	206	133	339	1376
Plant-pathogen interaction	136	1.14806e-05	10.977	0.283	Organismal Systems	ko04626	Plant-pathogen interaction	3.58768e-07	1.14806e-05	70	66	136	481
Starch and sucrose metabolism	56	2.93384e-05	4.52	0.352	Metabolism	ko00500	Starch and sucrose metabolism	1.14603e-06	2.93384e-05	19	37	56	159
Sulfur metabolism	19	0.000969277	1.533	0.475	Metabolism	ko00920	Sulfur metabolism	4.54348e-05	0.000969277	15	4	19	40
MAPK signaling pathway - plant	59	0.00130449	4.762	0.307	Environmental Information Processing	ko04016	MAPK signaling pathway - plant	7.13395e-05	0.00130449	42	17	59	192
Alanine, aspartate and glutamate metabolism	24	0.00238123	1.937	0.4	Metabolism	ko00250	Alanine, aspartate and glutamate metabolism	0.000148827	0.00238123	14	10	24	60
Circadian rhythm - plant	26	0.00272966	2.098	0.382	Organismal Systems	ko04712	Circadian rhythm - plant	0.000191929	0.00272966	21	5	26	68
Linoleic acid metabolism	13	0.0079708	1.049	0.481	Metabolism	ko00591	Linoleic acid metabolism	0.000622719	0.0079708	10	3	13	27
Nitrogen metabolism	16	0.0200855	1.291	0.4	Metabolism	ko00910	Nitrogen metabolism	0.00185541	0.0200855	6	10	16	40
Amino sugar and nucleotide sugar metabolism	47	0.0200855	3.793	0.287	Metabolism	ko00520	Amino sugar and nucleotide sugar metabolism	0.00199389	0.0200855	16	31	47	164
Phenylpropanoid biosynthesis	50	0.0200855	4.036	0.282	Metabolism	ko00940	Phenylpropanoid biosynthesis	0.00203993	0.0200855	21	29	50	177
Carotenoid biosynthesis	14	0.0234013	1.13	0.412	Metabolism	ko00906	Carotenoid biosynthesis	0.00255952	0.0234013	9	5	14	34
Caffeine metabolism	6	0.0438978	0.484	0.6	Metabolism	ko00232	Caffeine metabolism	0.00514427	0.0438978	5	1	6	10
Zeatin biosynthesis	10	0.0503632	0.807	0.435	Metabolism	ko00908	Zeatin biosynthesis	0.0066049	0.0503632	3	7	10	23
alpha-Linolenic acid metabolism	21	0.0503632	1.695	0.328	Metabolism	ko00592	alpha-Linolenic acid metabolism	0.00668886	0.0503632	16	5	21	64
Glutathione metabolism	36	0.0779643	2.906	0.277	Metabolism	ko00480	Glutathione metabolism	0.0112963	0.0779643	20	16	36	130
Cyanoamino acid metabolism	16	0.0779643	1.291	0.34	Metabolism	ko00460	Cyanoamino acid metabolism	0.0115728	0.0779643	7	9	16	47
Glycine, serine and threonine metabolism	25	0.0957437	2.018	0.294	Metabolism	ko00260	Glycine, serine and threonine metabolism	0.0149599	0.0957437	16	9	25	85
Glycerolipid metabolism	30	0.100499	2.421	0.28	Metabolism	ko00561	Glycerolipid metabolism	0.0164882	0.100499	13	17	30	107
Flavonoid biosynthesis	17	0.123481	1.372	0.315	Metabolism	ko00941	Flavonoid biosynthesis	0.0212233	0.123481	11	6	17	54
Monobactam biosynthesis	6	0.138357	0.484	0.462	Metabolism	ko00261	Monobactam biosynthesis	0.0248611	0.138357	5	1	6	13
Monoterpenoid biosynthesis	4	0.154648	0.323	0.571	Metabolism	ko00902	Monoterpenoid biosynthesis	0.0289966	0.154648	2	2	4	7
Taurine and hypotaurine metabolism	7	0.157079	0.565	0.412	Metabolism	ko00430	Taurine and hypotaurine metabolism	0.0306794	0.157079	1	6	7	17
Photosynthesis - antenna proteins	8	0.168352	0.646	0.381	Metabolism	ko00196	Photosynthesis - antenna proteins	0.0345273	0.168352	7	1	8	21
Galactose metabolism	17	0.168352	1.372	0.298	Metabolism	ko00052	Galactose metabolism	0.0355117	0.168352	7	10	17	57
Cysteine and methionine metabolism	33	0.184063	2.663	0.258	Metabolism	ko00270	Cysteine and methionine metabolism	0.0402639	0.184063	21	12	33	128
Cutin, suberine and wax biosynthesis	10	0.211548	0.807	0.333	Metabolism	ko00073	Cutin, suberine and wax biosynthesis	0.0479289	0.211548	6	4	10	30
Glyoxylate and dicarboxylate metabolism	25	0.219392	2.018	0.263	Metabolism	ko00630	Glyoxylate and dicarboxylate metabolism	0.054754	0.219392	12	13	25	95
beta-Alanine metabolism	13	0.219392	1.049	0.302	Metabolism	ko00410	beta-Alanine metabolism	0.0555454	0.219392	8	5	13	43
Ether lipid metabolism	12	0.219392	0.969	0.308	Metabolism	ko00565	Ether lipid metabolism	0.0570389	0.219392	4	8	12	39
Thiamine metabolism	8	0.219392	0.646	0.348	Metabolism	ko00730	Thiamine metabolism	0.0582759	0.219392	7	1	8	23
Indole alkaloid biosynthesis	8	0.219392	0.646	0.348	Metabolism	ko00901	Indole alkaloid biosynthesis	0.0582759	0.219392	4	4	8	23
Vitamin B6 metabolism	6	0.252932	0.484	0.375	Metabolism	ko00750	Vitamin B6 metabolism	0.069209	0.252932	4	2	6	16
Nicotinate and nicotinamide metabolism	10	0.252932	0.807	0.312	Metabolism	ko00760	Nicotinate and nicotinamide metabolism	0.0716356	0.252932	8	2	10	32
Tryptophan metabolism	17	0.252932	1.372	0.274	Metabolism	ko00380	Tryptophan metabolism	0.0731132	0.252932	9	8	17	62
Photosynthesis	23	0.282114	1.856	0.256	Metabolism	ko00195	Photosynthesis	0.0838274	0.282114	9	14	23	90
Glycerophospholipid metabolism	34	0.282114	2.744	0.241	Metabolism	ko00564	Glycerophospholipid metabolism	0.0859566	0.282114	11	23	34	141
Riboflavin metabolism	6	0.365722	0.484	0.333	Metabolism	ko00740	Riboflavin metabolism	0.114288	0.365722	5	1	6	18
Diterpenoid biosynthesis	10	0.371404	0.807	0.286	Metabolism	ko00904	Diterpenoid biosynthesis	0.118965	0.371404	7	3	10	35
Stilbenoid, diarylheptanoid and gingerol biosynthesis	9	0.443967	0.726	0.281	Metabolism	ko00945	Stilbenoid, diarylheptanoid and gingerol biosynthesis	0.145677	0.443967	3	6	9	32
Phenylalanine metabolism	13	0.552215	1.049	0.25	Metabolism	ko00360	Phenylalanine metabolism	0.185708	0.552215	7	6	13	52
ABC transporters	11	0.552215	0.888	0.256	Environmental Information Processing	ko02010	ABC transporters	0.189824	0.552215	6	5	11	43
Biosynthesis of unsaturated fatty acids	10	0.637126	0.807	0.25	Metabolism	ko01040	Biosynthesis of unsaturated fatty acids	0.227103	0.637126	7	3	10	40
Mannose type O-glycan biosyntheis	4	0.637126	0.323	0.308	Metabolism	ko00515	Mannose type O-glycan biosyntheis	0.228967	0.637126	0	4	4	13
Fatty acid elongation	11	0.640422	0.888	0.244	Metabolism	ko00062	Fatty acid elongation	0.235155	0.640422	9	2	11	45
Folate biosynthesis	8	0.700274	0.646	0.25	Metabolism	ko00790	Folate biosynthesis	0.262603	0.700274	5	3	8	32
Ascorbate and aldarate metabolism	13	0.764444	1.049	0.228	Metabolism	ko00053	Ascorbate and aldarate metabolism	0.292639	0.764444	5	8	13	57
Biosynthesis of amino acids	63	0.764728	5.085	0.205	Metabolism	ko01230	Biosynthesis of amino acids	0.298722	0.764728	49	14	63	307
Biotin metabolism	7	0.796059	0.565	0.241	Metabolism	ko00780	Biotin metabolism	0.31718	0.796059	7	0	7	29
Phosphatidylinositol signaling system	20	0.801746	1.614	0.215	Environmental Information Processing	ko04070	Phosphatidylinositol signaling system	0.325709	0.801746	10	10	20	93
Purine metabolism	42	0.807872	3.39	0.206	Metabolism	ko00230	Purine metabolism	0.33451	0.807872	23	19	42	204
Anthocyanin biosynthesis	1	0.823711	0.081	0.5	Metabolism	ko00942	Anthocyanin biosynthesis	0.347503	0.823711	1	0	1	2
Ubiquinone and other terpenoid-quinone biosynthesis	10	0.831912	0.807	0.222	Metabolism	ko00130	Ubiquinone and other terpenoid-quinone biosynthesis	0.360566	0.831912	4	6	10	45
Fatty acid degradation	13	0.831912	1.049	0.217	Metabolism	ko00071	Fatty acid degradation	0.363961	0.831912	8	5	13	60
Carbon metabolism	70	0.908904	5.65	0.198	Metabolism	ko01200	Carbon metabolism	0.404747	0.908904	45	25	70	353
Sphingolipid metabolism	9	0.912023	0.726	0.214	Metabolism	ko00600	Sphingolipid metabolism	0.418189	0.912023	2	7	9	42
Butanoate metabolism	6	0.912023	0.484	0.222	Metabolism	ko00650	Butanoate metabolism	0.420386	0.912023	2	4	6	27
Arachidonic acid metabolism	6	0.952337	0.484	0.214	Metabolism	ko00590	Arachidonic acid metabolism	0.457643	0.952337	5	1	6	28
Brassinosteroid biosynthesis	6	0.952337	0.484	0.214	Metabolism	ko00905	Brassinosteroid biosynthesis	0.457643	0.952337	6	0	6	28
Tropane, piperidine and pyridine alkaloid biosynthesis	5	0.952337	0.404	0.217	Metabolism	ko00960	Tropane, piperidine and pyridine alkaloid biosynthesis	0.461288	0.952337	3	2	5	23
Sesquiterpenoid and triterpenoid biosynthesis	3	0.953858	0.242	0.231	Metabolism	ko00909	Sesquiterpenoid and triterpenoid biosynthesis	0.469477	0.953858	3	0	3	13
Carbon fixation in photosynthetic organisms	19	0.957815	1.533	0.198	Metabolism	ko00710	Carbon fixation in photosynthetic organisms	0.484612	0.957815	11	8	19	96
Fatty acid biosynthesis	13	0.957815	1.049	0.2	Metabolism	ko00061	Fatty acid biosynthesis	0.48639	0.957815	12	1	13	65
Sulfur relay system	3	0.968397	0.242	0.214	Genetic Information Processing	ko04122	Sulfur relay system	0.522468	0.968397	3	0	3	14
Pentose and glucuronate interconversions	18	0.968397	1.453	0.194	Metabolism	ko00040	Pentose and glucuronate interconversions	0.529127	0.968397	3	15	18	93
Inositol phosphate metabolism	16	0.968397	1.291	0.193	Metabolism	ko00562	Inositol phosphate metabolism	0.539481	0.968397	8	8	16	83
Synthesis and degradation of ketone bodies	2	0.968397	0.161	0.222	Metabolism	ko00072	Synthesis and degradation of ketone bodies	0.540066	0.968397	1	1	2	9
Selenocompound metabolism	5	0.968397	0.404	0.2	Metabolism	ko00450	Selenocompound metabolism	0.540705	0.968397	2	3	5	25
Pantothenate and CoA biosynthesis	7	0.968397	0.565	0.194	Metabolism	ko00770	Pantothenate and CoA biosynthesis	0.553561	0.968397	5	2	7	36
Other glycan degradation	4	0.968397	0.323	0.2	Metabolism	ko00511	Other glycan degradation	0.55416	0.968397	1	3	4	20
Terpenoid backbone biosynthesis	13	0.968397	1.049	0.191	Metabolism	ko00900	Terpenoid backbone biosynthesis	0.557901	0.968397	10	3	13	68
Tyrosine metabolism	9	0.968397	0.726	0.191	Metabolism	ko00350	Tyrosine metabolism	0.56398	0.968397	5	4	9	47
Lysine biosynthesis	3	0.968397	0.242	0.2	Metabolism	ko00300	Lysine biosynthesis	0.57241	0.968397	3	0	3	15
Fructose and mannose metabolism	17	0.968397	1.372	0.189	Metabolism	ko00051	Fructose and mannose metabolism	0.574986	0.968397	5	12	17	90
Glycosaminoglycan degradation	4	0.989988	0.323	0.19	Metabolism	ko00531	Glycosaminoglycan degradation	0.59554	0.989988	2	2	4	21
Fatty acid metabolism	17	1	1.372	0.181	Metabolism	ko01212	Fatty acid metabolism	0.652084	1	13	4	17	94
Glycosphingolipid biosynthesis - globo and isoglobo series	2	1	0.161	0.182	Metabolism	ko00603	Glycosphingolipid biosynthesis - globo and isoglobo series	0.654544	1	0	2	2	11
Glycosphingolipid biosynthesis - ganglio series	1	1	0.081	0.2	Metabolism	ko00604	Glycosphingolipid biosynthesis - ganglio series	0.656184	1	0	1	1	5
Porphyrin and chlorophyll metabolism	10	1	0.807	0.175	Metabolism	ko00860	Porphyrin and chlorophyll metabolism	0.678853	1	8	2	10	57
Phagosome	24	1	1.937	0.179	Cellular Processes	ko04145	Phagosome	0.685488	1	7	17	24	134
Glycolysis / Gluconeogenesis	31	1	2.502	0.18	Metabolism	ko00010	Glycolysis / Gluconeogenesis	0.687093	1	18	13	31	172
Phenylalanine, tyrosine and tryptophan biosynthesis	11	1	0.888	0.172	Metabolism	ko00400	Phenylalanine, tyrosine and tryptophan biosynthesis	0.709458	1	9	2	11	64
Isoquinoline alkaloid biosynthesis	5	1	0.404	0.167	Metabolism	ko00950	Isoquinoline alkaloid biosynthesis	0.710336	1	2	3	5	30
Betalain biosynthesis	1	1	0.081	0.167	Metabolism	ko00965	Betalain biosynthesis	0.722321	1	1	0	1	6
One carbon pool by folate	3	1	0.242	0.158	Metabolism	ko00670	One carbon pool by folate	0.737024	1	3	0	3	19
Pyrimidine metabolism	26	1	2.098	0.173	Metabolism	ko00240	Pyrimidine metabolism	0.754216	1	12	14	26	150
Arginine biosynthesis	7	1	0.565	0.159	Metabolism	ko00220	Arginine biosynthesis	0.768382	1	4	3	7	44
RNA polymerase	9	1	0.726	0.158	Genetic Information Processing	ko03020	RNA polymerase	0.793457	1	3	6	9	57
Endocytosis	39	1	3.148	0.173	Cellular Processes	ko04144	Endocytosis	0.800781	1	11	28	39	226
Flavone and flavonol biosynthesis	1	1	0.081	0.125	Metabolism	ko00944	Flavone and flavonol biosynthesis	0.818896	1	1	0	1	8
Pentose phosphate pathway	13	1	1.049	0.159	Metabolism	ko00030	Pentose phosphate pathway	0.820175	1	8	5	13	82
Peroxisome	18	1	1.453	0.159	Cellular Processes	ko04146	Peroxisome	0.845684	1	9	9	18	113
Other types of O-glycan biosynthesis	3	1	0.242	0.13	Metabolism	ko00514	Other types of O-glycan biosynthesis	0.847066	1	1	2	3	23
Arginine and proline metabolism	10	1	0.807	0.145	Metabolism	ko00330	Arginine and proline metabolism	0.87887	1	6	4	10	69
Phosphonate and phosphinate metabolism	1	1	0.081	0.1	Metabolism	ko00440	Phosphonate and phosphinate metabolism	0.8819	1	0	1	1	10
2-Oxocarboxylic acid metabolism	9	1	0.726	0.138	Metabolism	ko01210	2-Oxocarboxylic acid metabolism	0.901119	1	8	1	9	65
Oxidative phosphorylation	32	1	2.583	0.159	Metabolism	ko00190	Oxidative phosphorylation	0.905115	1	15	17	32	201
Pyruvate metabolism	18	1	1.453	0.15	Metabolism	ko00620	Pyruvate metabolism	0.906707	1	11	7	18	120
Steroid biosynthesis	6	1	0.484	0.125	Metabolism	ko00100	Steroid biosynthesis	0.921272	1	2	4	6	48
Valine, leucine and isoleucine biosynthesis	2	1	0.161	0.095	Metabolism	ko00290	Valine, leucine and isoleucine biosynthesis	0.932518	1	1	1	2	21
Lysine degradation	5	1	0.404	0.116	Metabolism	ko00310	Lysine degradation	0.936185	1	2	3	5	43
Base excision repair	6	1	0.484	0.115	Genetic Information Processing	ko03410	Base excision repair	0.951723	1	2	4	6	52
Citrate cycle (TCA cycle)	10	1	0.807	0.125	Metabolism	ko00020	Citrate cycle (TCA cycle)	0.959441	1	8	2	10	80
Autophagy - other eukaryotes	5	1	0.404	0.106	Cellular Processes	ko04136	Autophagy - other eukaryotes	0.962544	1	3	2	5	47
Mismatch repair	6	1	0.484	0.105	Genetic Information Processing	ko03430	Mismatch repair	0.974691	1	0	6	6	57
Aminoacyl-tRNA biosynthesis	6	1	0.484	0.103	Genetic Information Processing	ko00970	Aminoacyl-tRNA biosynthesis	0.97785	1	2	4	6	58
Valine, leucine and isoleucine degradation	5	1	0.404	0.098	Metabolism	ko00280	Valine, leucine and isoleucine degradation	0.978539	1	2	3	5	51
Histidine metabolism	1	1	0.081	0.053	Metabolism	ko00340	Histidine metabolism	0.982785	1	1	0	1	19
DNA replication	7	1	0.565	0.103	Genetic Information Processing	ko03030	DNA replication	0.984876	1	0	7	7	68
Propanoate metabolism	3	1	0.242	0.075	Metabolism	ko00640	Propanoate metabolism	0.989464	1	2	1	3	40
Nucleotide excision repair	9	1	0.726	0.105	Genetic Information Processing	ko03420	Nucleotide excision repair	0.990795	1	3	6	9	86
N-Glycan biosynthesis	5	1	0.404	0.083	Metabolism	ko00510	N-Glycan biosynthesis	0.994304	1	2	3	5	60
SNARE interactions in vesicular transport	4	1	0.323	0.074	Genetic Information Processing	ko04130	SNARE interactions in vesicular transport	0.995883	1	1	3	4	54
Protein export	6	1	0.484	0.083	Genetic Information Processing	ko03060	Protein export	0.996964	1	2	4	6	72
Glycosylphosphatidylinositol(GPI)-anchor biosynthesis	1	1	0.081	0.034	Metabolism	ko00563	Glycosylphosphatidylinositol(GPI)-anchor biosynthesis	0.997981	1	0	1	1	29
RNA degradation	15	1	1.211	0.105	Genetic Information Processing	ko03018	RNA degradation	0.99854	1	11	4	15	143
Protein processing in endoplasmic reticulum	36	1	2.906	0.123	Genetic Information Processing	ko04141	Protein processing in endoplasmic reticulum	0.999498	1	11	25	36	292
Basal transcription factors	3	1	0.242	0.049	Genetic Information Processing	ko03022	Basal transcription factors	0.999749	1	2	1	3	61
Homologous recombination	3	1	0.242	0.043	Genetic Information Processing	ko03440	Homologous recombination	0.999943	1	1	2	3	69
Ubiquitin mediated proteolysis	17	1	1.372	0.091	Genetic Information Processing	ko04120	Ubiquitin mediated proteolysis	0.999965	1	10	7	17	187
Ribosome biogenesis in eukaryotes	6	1	0.484	0.057	Genetic Information Processing	ko03008	Ribosome biogenesis in eukaryotes	0.999985	1	5	1	6	105
mRNA surveillance pathway	12	1	0.969	0.073	Genetic Information Processing	ko03015	mRNA surveillance pathway	0.999996	1	7	5	12	164
Ribosome	10	1	0.807	0.024	Genetic Information Processing	ko03010	Ribosome	1	1	7	3	10	421
RNA transport	16	1	1.291	0.069	Genetic Information Processing	ko03013	RNA transport	1	1	9	7	16	232
Spliceosome	13	1	1.049	0.05	Genetic Information Processing	ko03040	Spliceosome	1	1	10	3	13	260
Proteasome	1	1	0.081	0.012	Genetic Information Processing	ko03050	Proteasome	1	1	1	0	1	84
