# Supplementary material for: Hormonal and Transcriptomic Insights into Inflorescence Stalk Elongation in Oil Palm
Source: Plants (Basel). 2025 Jun 4;14(11):1715. doi: 10.3390/plants14111715 (PMC12158102; doi:10.3390/plants14111715)
Supplement: Supplementary file 1 [file plants-14-01715-s001.zip › Supplementary files/Table S7. Plant hormone signal transduction pathway.xlsx]

## Sheet: Table S7
Table S7. Plant hormone signal transduction pathway of F14-vs-M13.
	FPKM						Mean
id	F14-1	F14-2	F14-3	M13-1	M13-2	M13-3	F14	M13	log2(fc)	PValue	FDR	Symbol	Description	KEGG_A_class	KEGG_B_class	Pathway	K_ID	GO Component	GO Function	GO Process
LOC105053220	0.09	0.05	0.05	0.91	1.19	1.75	0.0633333	1.28333	4.34079	3.96169e-07	1.49839e-06	TGAL3	PREDICTED: transcription factor TGA2-like isoform X2 [Elaeis guineensis]	Environmental Information Processing	Signal transduction	ko04075//Plant hormone signal transduction	K14431	-	GO:0003677//DNA binding	GO:0010467//gene expression;GO:0034645//cellular macromolecule biosynthetic process;GO:0042221//response to chemical;GO:0048449//floral organ formation;GO:0050794//regulation of cellular process
LOC105050446	0	0.19	0.21	2.43	1.9	1.9	0.133333	2.07667	3.96116	7.15743e-06	2.37055e-05	SAUR71	PREDICTED: auxin-induced protein 6B-like [Elaeis guineensis]	Environmental Information Processing	Signal transduction	ko04075//Plant hormone signal transduction	K14488	-	-	-
LOC105035615	0.65	0.66	1.02	5.71	4.74	4.6	0.776667	5.01667	2.69136	2.39629e-11	1.25852e-10	TGAL1	PREDICTED: transcription factor TGA2.2-like isoform X1 [Elaeis guineensis]	Environmental Information Processing	Signal transduction	ko04075//Plant hormone signal transduction	K14431	GO:0043231//intracellular membrane-bounded organelle	GO:0003677//DNA binding	GO:0007165//signal transduction;GO:0010468//regulation of gene expression;GO:0034645//cellular macromolecule biosynthetic process;GO:0042221//response to chemical;GO:0048449//floral organ formation;GO:0048580//regulation of post-embryonic development
LOC105036300	0.55	1.11	0.89	4.96	3.9	3.76	0.85	4.20667	2.30714	7.38726e-11	3.76348e-10	TGA2.2	PREDICTED: transcription factor TGA2.2 [Elaeis guineensis]	Environmental Information Processing	Signal transduction	ko04075//Plant hormone signal transduction	K14431	-	-	-
LOC105050879	0.08	0.32	0.17	1.35	0.62	0.75	0.19	0.906667	2.25457	0.0106124	0.0216885	SAUR50	PREDICTED: auxin-responsive protein SAUR50-like [Elaeis guineensis]	Environmental Information Processing	Signal transduction	ko04075//Plant hormone signal transduction	K14488	-	-	-
LOC105058377	2.12	1.16	1.48	7.39	7.72	7.11	1.58667	7.40667	2.22283	6.56803e-23	6.13087e-22	TGA1	PREDICTED: transcription factor TGA1-like isoform X2 [Elaeis guineensis]	Environmental Information Processing	Signal transduction	ko04075//Plant hormone signal transduction	K14431	-	-	-
LOC105033853	0.36	0.3	0.22	1.24	1.07	1.62	0.293333	1.31	2.15895	8.27676e-07	3.01926e-06	LG2	PREDICTED: transcription factor TGA2.2-like [Elaeis guineensis]	Environmental Information Processing	Signal transduction	ko04075//Plant hormone signal transduction	K14431	-	-	-
LOC105044079	5.92	6.25	7.02	28.52	26.81	27.79	6.39667	27.7067	2.11484	4.16055e-88	1.59408e-86	LAX2	PREDICTED: auxin transporter-like protein 2 [Elaeis guineensis]	Environmental Information Processing	Signal transduction	ko04075//Plant hormone signal transduction	K13946	-	-	-
LOC105050160	1.82	1.37	1.64	6.76	6.63	6.82	1.61	6.73667	2.06497	1.83168e-33	2.46175e-32	CYCD3-2	PREDICTED: cyclin-D3-2 [Elaeis guineensis]	Environmental Information Processing	Signal transduction	ko04075//Plant hormone signal transduction	K14505	-	-	-
LOC105049188	6.96	7.78	8.53	30.36	27.12	32.67	7.75667	30.05	1.95386	1.97925e-50	4.07637e-49	XTH23	PREDICTED: probable xyloglucan endotransglucosylase/hydrolase protein 23 [Elaeis guineensis]	Environmental Information Processing	Signal transduction	ko04075//Plant hormone signal transduction	K14504	GO:0005576//extracellular region;GO:0030312//external encapsulating structure	GO:0016758//transferase activity, transferring hexosyl groups;GO:0016787//hydrolase activity	GO:0044042//glucan metabolic process;GO:0045229//external encapsulating structure organization
LOC105059406	2.3	1.56	2.38	7.72	6.51	6.85	2.08	7.02667	1.75626	1.79939e-06	6.36949e-06	SAUR36	PREDICTED: auxin-induced protein 6B [Elaeis guineensis]	Environmental Information Processing	Signal transduction	ko04075//Plant hormone signal transduction	K14488	-	-	-
LOC105049190	3.06	2.92	3.1	10.63	9.39	10.15	3.02667	10.0567	1.73235	4.04937e-19	3.20577e-18	XTH23	PREDICTED: probable xyloglucan endotransglucosylase/hydrolase protein 23 [Elaeis guineensis]	Environmental Information Processing	Signal transduction	ko04075//Plant hormone signal transduction	K14504	GO:0005576//extracellular region;GO:0030312//external encapsulating structure	GO:0016758//transferase activity, transferring hexosyl groups;GO:0016787//hydrolase activity	GO:0044042//glucan metabolic process;GO:0045229//external encapsulating structure organization
LOC105054391	3.66	2.36	2.05	8.36	9.35	8.28	2.69	8.66333	1.68732	4.06908e-18	3.09547e-17	LAX2	PREDICTED: auxin transporter-like protein 2 [Elaeis guineensis]	Environmental Information Processing	Signal transduction	ko04075//Plant hormone signal transduction	K13946	-	-	-
MSTRG.608	4.11	4.54	5.63	14.22	13.34	14.06	4.76	13.8733	1.54328	4.30736e-34	5.9412e-33	PP2C06	protein phosphatase 2C 53-like isoform X1 [Phoenix dactylifera]	Environmental Information Processing;Environmental Information Processing	Signal transduction;Signal transduction	ko04075//Plant hormone signal transduction;ko04016//MAPK signaling pathway - plant	K14497;K14497	-	-	-
LOC105061042	3.04	2.92	3.82	9.29	9.78	9.28	3.26	9.45	1.53544	3.55807e-19	2.82609e-18	CYCD3-2	PREDICTED: cyclin-D3-2 [Elaeis guineensis]	Environmental Information Processing	Signal transduction	ko04075//Plant hormone signal transduction	K14505	-	-	-
LOC105049189	19.34	15.69	17.96	47.07	52.66	52.19	17.6633	50.64	1.51952	1.49965e-46	2.81482e-45	XTH23	PREDICTED: probable xyloglucan endotransglucosylase/hydrolase protein 23 [Elaeis guineensis]	Environmental Information Processing	Signal transduction	ko04075//Plant hormone signal transduction	K14504	GO:0005576//extracellular region;GO:0030312//external encapsulating structure	GO:0016758//transferase activity, transferring hexosyl groups;GO:0016787//hydrolase activity	GO:0044042//glucan metabolic process;GO:0045229//external encapsulating structure organization
LOC105048972	1.2	1.13	1.8	3.76	4.04	4	1.37667	3.93333	1.51457	9.76512e-07	3.54399e-06	SAUR71-like	PREDICTED: auxin-responsive protein SAUR71-like [Elaeis guineensis]	Environmental Information Processing	Signal transduction	ko04075//Plant hormone signal transduction	K14488	-	-	-
LOC105033977	45.9	49.09	48.26	136.46	136.7	133.66	47.75	135.607	1.50586	0	0	EBF2	PREDICTED: EIN3-binding F-box protein 1-like [Elaeis guineensis]	Environmental Information Processing;Environmental Information Processing	Signal transduction;Signal transduction	ko04075//Plant hormone signal transduction;ko04016//MAPK signaling pathway - plant	K14515;K14515	-	-	-
LOC105034229	0.5	0.35	0.65	1.28	1.34	1.47	0.5	1.36333	1.44714	0.000265464	0.000718039	LG2	PREDICTED: transcription factor TGAL5-like isoform X2 [Elaeis guineensis]	Environmental Information Processing	Signal transduction	ko04075//Plant hormone signal transduction	K14431	-	-	-
LOC105058682	15.53	16.36	16.4	43.96	43.83	42.62	16.0967	43.47	1.43326	4.91834e-126	2.89558e-124	HK4	PREDICTED: probable histidine kinase 4 [Elaeis guineensis]	Environmental Information Processing	Signal transduction	ko04075//Plant hormone signal transduction	K14489	-	-	-
LOC105038096	1.64	2.01	2.17	5.16	5.39	5.16	1.94	5.23667	1.43259	3.70219e-09	1.67724e-08	DPBF3	PREDICTED: ABSCISIC ACID-INSENSITIVE 5-like protein 2 isoform X1 [Elaeis guineensis]	Environmental Information Processing	Signal transduction	ko04075//Plant hormone signal transduction	K14432	-	-	-
LOC105049192	0.81	1.06	0.41	2.09	2.04	2	0.76	2.04333	1.42685	0.00227321	0.00530408	XTH23	PREDICTED: probable xyloglucan endotransglucosylase/hydrolase protein 23 [Elaeis guineensis]	Environmental Information Processing	Signal transduction	ko04075//Plant hormone signal transduction	K14504	-	-	-
LOC105040535	3.01	3.24	3.47	7.9	8.86	7.93	3.24	8.23	1.3449	3.40187e-34	4.703e-33	PHP2	PREDICTED: pseudo histidine-containing phosphotransfer protein 2-like [Elaeis guineensis]	Environmental Information Processing	Signal transduction	ko04075//Plant hormone signal transduction	K14490	-	-	-
LOC105047907	7.76	7.43	7.14	18.98	17.81	19.32	7.44333	18.7033	1.32927	2.24892e-54	5.05442e-53	BRI1	PREDICTED: systemin receptor SR160 [Elaeis guineensis]	Environmental Information Processing	Signal transduction	ko04075//Plant hormone signal transduction	K13415	GO:0016020//membrane;GO:0043231//intracellular membrane-bounded organelle	GO:0004713//protein tyrosine kinase activity;GO:0008289//lipid binding;GO:0046983//protein dimerization activity;GO:0097159//organic cyclic compound binding	GO:0006468//protein phosphorylation;GO:0007165//signal transduction;GO:0009411//response to UV;GO:0009617//response to bacterium;GO:0009725//response to hormone;GO:0009886//post-embryonic morphogenesis;GO:0014070//response to organic cyclic compound;GO:0016049//cell growth;GO:0030154//cell differentiation;GO:0032989//cellular component morphogenesis;GO:0033993//response to lipid;GO:0045229//exter…
LOC105047945	35.72	36.99	38.48	92.01	90.99	93.27	37.0633	92.09	1.31305	1.7101e-166	1.39927e-164	PP2C06	PREDICTED: probable protein phosphatase 2C 50 [Elaeis guineensis]	Environmental Information Processing;Environmental Information Processing	Signal transduction;Signal transduction	ko04075//Plant hormone signal transduction;ko04016//MAPK signaling pathway - plant	K14497;K14497	-	-	-
LOC105033823	2.26	2.48	2.21	6.02	5.49	5.55	2.31667	5.68667	1.29553	6.34633e-22	5.70744e-21	HK5	PREDICTED: probable histidine kinase 5 [Elaeis guineensis]	Environmental Information Processing	Signal transduction	ko04075//Plant hormone signal transduction	K14489	-	-	-
LOC105047357	5.69	4.97	5.46	13.22	13.8	12.28	5.37333	13.1	1.28568	1.8936e-17	1.39779e-16	IAA27	PREDICTED: auxin-responsive protein IAA27 [Elaeis guineensis]	Environmental Information Processing	Signal transduction	ko04075//Plant hormone signal transduction	K14484	-	-	-
LOC105049690	19.46	19.09	19.66	45.77	47.58	45.65	19.4033	46.3333	1.25575	1.58312e-115	8.36177e-114	BRI1	PREDICTED: systemin receptor SR160-like [Elaeis guineensis]	Environmental Information Processing	Signal transduction	ko04075//Plant hormone signal transduction	K13415	-	-	-
LOC105054653	11.89	11.39	11.74	27.41	27.26	27.9	11.6733	27.5233	1.23744	1.44982e-88	5.5993e-87	ARF11	PREDICTED: auxin response factor 11 [Elaeis guineensis]	Environmental Information Processing	Signal transduction	ko04075//Plant hormone signal transduction	K14486	-	-	-
LOC105042015	2.11	2.38	2.37	5.53	5.89	4.57	2.28667	5.33	1.22089	4.65637e-05	0.000139069	SAUR50	PREDICTED: auxin-responsive protein SAUR50 [Elaeis guineensis]	Environmental Information Processing	Signal transduction	ko04075//Plant hormone signal transduction	K14488	-	-	-
MSTRG.206	1.48	0.84	1.36	2.62	3.1	2.51	1.22667	2.74333	1.16119	0.00978601	0.0201542	BZR2	bri1-ems-suppressor 1, partial [Cuscuta japonica]	Environmental Information Processing	Signal transduction	ko04075//Plant hormone signal transduction	K14503	-	-	-
LOC105049193	3.95	6	4.12	9.99	10.17	10.78	4.69	10.3133	1.13685	4.29887e-08	1.78446e-07	XTH23	PREDICTED: xyloglucan endotransglucosylase/hydrolase 2 [Elaeis guineensis]	Environmental Information Processing	Signal transduction	ko04075//Plant hormone signal transduction	K14504	-	-	-
LOC105033979	50.54	51.03	51.03	108.7	112.2	108.44	50.8667	109.78	1.10982	2.66038e-168	2.22202e-166	EBF2	PREDICTED: EIN3-binding F-box protein 1-like [Elaeis guineensis]	Environmental Information Processing;Environmental Information Processing	Signal transduction;Signal transduction	ko04075//Plant hormone signal transduction;ko04016//MAPK signaling pathway - plant	K14515;K14515	-	-	-
LOC105044331	1.37	1.6	1.47	2.91	3.31	3.11	1.48	3.11	1.07132	3.17549e-09	1.44677e-08	EIN2	PREDICTED: protein ETHYLENE-INSENSITIVE 2-like [Elaeis guineensis]	Environmental Information Processing;Environmental Information Processing	Signal transduction;Signal transduction	ko04075//Plant hormone signal transduction;ko04016//MAPK signaling pathway - plant	K14513;K14513	-	-	-
LOC105041307	28.22	27.13	25.88	53.69	59.69	55.62	27.0767	56.3333	1.05694	7.88002e-64	2.12761e-62	SLR1	PREDICTED: DELLA protein SLR1 isoform X1 [Elaeis guineensis]	Environmental Information Processing	Signal transduction	ko04075//Plant hormone signal transduction	K14494	-	-	GO:0010467//gene expression;GO:0034645//cellular macromolecule biosynthetic process;GO:0050794//regulation of cellular process
LOC105032594	11	11.39	11.25	23.12	22.25	22.94	11.2133	22.77	1.02192	9.04924e-28	1.01501e-26	BSK5	PREDICTED: probable serine/threonine-protein kinase At5g41260 [Elaeis guineensis]	Environmental Information Processing	Signal transduction	ko04075//Plant hormone signal transduction	K14500	-	-	-
LOC105060589	64.54	64.15	66.82	29.42	32.13	30.84	65.17	30.7967	-1.08143	3.43719e-146	2.35701e-144	NPR2	PREDICTED: BTB/POZ domain and ankyrin repeat-containing protein NPR2 [Elaeis guineensis]	Environmental Information Processing	Signal transduction	ko04075//Plant hormone signal transduction	K14508	-	-	-
LOC105042649	3.1	4.48	2.61	1.08	2.19	1.54	3.39667	1.60333	-1.08305	9.04681e-05	0.00026068	SAUR71	PREDICTED: auxin-responsive protein SAUR71 [Elaeis guineensis]	Environmental Information Processing	Signal transduction	ko04075//Plant hormone signal transduction	K14488	-	-	-
LOC105039360	85.42	89.18	86.49	37.87	38.37	36.24	87.03	37.4933	-1.21488	3.18913e-118	1.73768e-116	PYL3	PREDICTED: abscisic acid receptor PYL8-like [Elaeis guineensis]	Environmental Information Processing;Environmental Information Processing	Signal transduction;Signal transduction	ko04075//Plant hormone signal transduction;ko04016//MAPK signaling pathway - plant	K14496;K14496	-	-	-
LOC105042181	1.51	1.5	1.35	0.78	0.55	0.45	1.45333	0.593333	-1.29245	0.0022215	0.00518844	AUX22D	PREDICTED: auxin-induced protein 22D [Elaeis guineensis]	Environmental Information Processing	Signal transduction	ko04075//Plant hormone signal transduction	K14484	-	-	GO:0010467//gene expression;GO:0034645//cellular macromolecule biosynthetic process;GO:0050794//regulation of cellular process
LOC105041587	4.14	3.01	3.57	1.34	1.32	1.6	3.57333	1.42	-1.33138	5.37306e-10	2.59079e-09	RHT1	PREDICTED: DELLA protein GAI-like [Elaeis guineensis]	Environmental Information Processing	Signal transduction	ko04075//Plant hormone signal transduction	K14494	-	-	GO:0010467//gene expression;GO:0034645//cellular macromolecule biosynthetic process
LOC105032167	167.48	163.14	160.77	59.93	62.48	65.26	163.797	62.5567	-1.38867	0	0	GID1C	PREDICTED: gibberellin receptor GID1C-like [Elaeis guineensis]	Environmental Information Processing	Signal transduction	ko04075//Plant hormone signal transduction	K14493	-	-	-
LOC105047880	24.94	21.79	22.07	8.8	9.36	7.65	22.9333	8.60333	-1.41448	1.21591e-28	1.40563e-27	IAA1	PREDICTED: auxin-responsive protein IAA1 [Elaeis guineensis]	Environmental Information Processing	Signal transduction	ko04075//Plant hormone signal transduction	K14484	-	-	GO:0010467//gene expression;GO:0034645//cellular macromolecule biosynthetic process;GO:0050794//regulation of cellular process
LOC105035562	18.6	19.99	18.32	6.85	6.95	7.04	18.97	6.94667	-1.44933	4.24879e-82	1.51937e-80	PIL15	PREDICTED: transcription factor PIF3-like isoform X1 [Elaeis guineensis]	Environmental Information Processing;Organismal Systems	Signal transduction;Environmental adaptation	ko04075//Plant hormone signal transduction;ko04712//Circadian rhythm - plant	K12126;K12126	-	-	-
LOC105052902	5.21	6.24	6.05	1.72	2.4	2.28	5.83333	2.13333	-1.45121	6.11482e-08	2.50093e-07	SAUR71	PREDICTED: auxin-induced protein 15A [Elaeis guineensis]	Environmental Information Processing	Signal transduction	ko04075//Plant hormone signal transduction	K14488	-	-	-
LOC105032803	8.92	7.99	9.29	2.58	3.53	2.99	8.73333	3.03333	-1.52563	3.27831e-37	4.90588e-36	ARR1	PREDICTED: two-component response regulator ARR1-like [Elaeis guineensis]	Environmental Information Processing	Signal transduction	ko04075//Plant hormone signal transduction	K14491	-	-	-
LOC105057644	0.69	0.27	0.41	0.09	0.06	0.3	0.456667	0.15	-1.60618	0.00923483	0.0190995	NPR5	PREDICTED: BTB/POZ domain and ankyrin repeat-containing protein NPR5-like [Elaeis guineensis]	Environmental Information Processing	Signal transduction	ko04075//Plant hormone signal transduction	K14508	-	-	-
LOC105048639	23.98	26.06	23.89	7.55	6.9	8.57	24.6433	7.67333	-1.68327	1.05287e-56	2.48185e-55	SAPK1	PREDICTED: serine/threonine-protein kinase SAPK1 isoform X1 [Elaeis guineensis]	Environmental Information Processing;Environmental Information Processing	Signal transduction;Signal transduction	ko04075//Plant hormone signal transduction;ko04016//MAPK signaling pathway - plant	K14498;K14498	-	-	-
LOC105058058	92.57	71.88	77.6	24.11	23.07	27.01	80.6833	24.73	-1.70601	8.66439e-79	2.91689e-77	GH3.1	PREDICTED: probable indole-3-acetic acid-amido synthetase GH3.1 [Elaeis guineensis]	Environmental Information Processing	Signal transduction	ko04075//Plant hormone signal transduction	K14487	-	-	-
LOC105048209	31.57	32.17	30.08	10.08	9.88	7.23	31.2733	9.06333	-1.78682	5.71775e-64	1.54725e-62	PYL3	PREDICTED: abscisic acid receptor PYL8 isoform X1 [Elaeis guineensis]	Environmental Information Processing;Environmental Information Processing	Signal transduction;Signal transduction	ko04075//Plant hormone signal transduction;ko04016//MAPK signaling pathway - plant	K14496;K14496	-	-	-
LOC105052748	24.18	19.01	23.77	6.97	6.16	5.41	22.32	6.18	-1.85266	6.90641e-45	1.24594e-43	RR9	PREDICTED: two-component response regulator ORR9 [Elaeis guineensis]	Environmental Information Processing	Signal transduction	ko04075//Plant hormone signal transduction	K14492	-	-	-
LOC105040452	16.04	14.76	13.11	3.93	3.86	4.13	14.6367	3.97333	-1.88117	1.22291e-58	2.9847e-57	NPR1	PREDICTED: BTB/POZ domain and ankyrin repeat-containing protein NPR1-like isoform X1 [Elaeis guineensis]	Environmental Information Processing	Signal transduction	ko04075//Plant hormone signal transduction	K14508	-	-	-
LOC105057616	11.21	13.06	10.95	2.22	3.78	2.78	11.74	2.92667	-2.0041	5.72773e-30	6.90994e-29	RR4	PREDICTED: two-component response regulator ORR9 [Elaeis guineensis]	Environmental Information Processing	Signal transduction	ko04075//Plant hormone signal transduction	K14492	-	-	-
LOC105051062	50.04	48.13	52.09	11.26	12.3	12.95	50.0867	12.17	-2.0411	4.9675e-120	2.7628e-118	TIFY9	PREDICTED: protein TIFY 9 [Elaeis guineensis]	Environmental Information Processing	Signal transduction	ko04075//Plant hormone signal transduction	K13464	-	-	GO:0001101//response to acid chemical;GO:0007165//signal transduction;GO:0009725//response to hormone;GO:1901700//response to oxygen-containing compound
LOC105034242	23.57	23.28	24	6.2	5.13	5.53	23.6167	5.62	-2.07116	8.70668e-53	1.89506e-51	TIFY9	PREDICTED: protein TIFY 9 [Elaeis guineensis]	Environmental Information Processing	Signal transduction	ko04075//Plant hormone signal transduction	K13464	-	-	-
LOC105052932	96.05	85.68	94.61	20.67	19.51	20.29	92.1133	20.1567	-2.19215	4.88053e-219	5.74665e-217	XTH22	PREDICTED: xyloglucan endotransglucosylase/hydrolase protein 22 [Elaeis guineensis]	Environmental Information Processing	Signal transduction	ko04075//Plant hormone signal transduction	K14504	-	-	-
LOC105032276	327.08	341.32	327.35	71.7	73.32	71.56	331.917	72.1933	-2.20088	0	0	IAA20	PREDICTED: auxin-responsive protein IAA20 isoform X1 [Elaeis guineensis]	Environmental Information Processing	Signal transduction	ko04075//Plant hormone signal transduction	K14484	-	-	-
LOC105058018	54.27	44.58	50.79	8.83	6.72	12.38	49.88	9.31	-2.42161	1.05853e-46	1.9946e-45	GH3.3	PREDICTED: probable indole-3-acetic acid-amido synthetase GH3.8 [Elaeis guineensis]	Environmental Information Processing	Signal transduction	ko04075//Plant hormone signal transduction	K14487	-	-	-
LOC105044738	1.27	1.96	1.54	0.56	0.13	0.18	1.59	0.29	-2.4549	3.94764e-06	1.34721e-05	PYL4	PREDICTED: abscisic acid receptor PYL4 [Elaeis guineensis]	Environmental Information Processing;Environmental Information Processing	Signal transduction;Signal transduction	ko04075//Plant hormone signal transduction;ko04016//MAPK signaling pathway - plant	K14496;K14496	GO:0043231//intracellular membrane-bounded organelle	GO:0019840//isoprenoid binding;GO:0046983//protein dimerization activity	GO:0009755//hormone-mediated signaling pathway
LOC105056155	2.62	3.09	3.75	0.29	0.6	0.82	3.15333	0.57	-2.46784	6.42377e-17	4.63826e-16	GH3.8	PREDICTED: probable indole-3-acetic acid-amido synthetase GH3.8 [Elaeis guineensis]	Environmental Information Processing	Signal transduction	ko04075//Plant hormone signal transduction	K14487	-	GO:0003824//catalytic activity	GO:0009725//response to hormone;GO:0014070//response to organic cyclic compound
LOC105034449	18	14.29	14.23	2.05	2.42	1.95	15.5067	2.14	-2.85721	3.73802e-38	5.72151e-37	SAUR32	PREDICTED: auxin-responsive protein SAUR32-like [Elaeis guineensis]	Environmental Information Processing	Signal transduction	ko04075//Plant hormone signal transduction	K14488	-	-	-
LOC105055859	1.63	1.81	1.11	0.25	0.33	0	1.51667	0.193333	-2.97174	1.14042e-06	4.1098e-06	IAA16	PREDICTED: auxin-responsive protein IAA30 [Elaeis guineensis]	Environmental Information Processing	Signal transduction	ko04075//Plant hormone signal transduction	K14484	GO:0043231//intracellular membrane-bounded organelle	GO:0005515//protein binding	GO:0006950//response to stress;GO:0009755//hormone-mediated signaling pathway;GO:0010038//response to metal ion;GO:0010468//regulation of gene expression;GO:0014070//response to organic cyclic compound;GO:0034645//cellular macromolecule biosynthetic process
LOC105034688	52.55	51.14	53.89	5.88	5.6	4.45	52.5267	5.31	-3.30627	5.91649e-174	5.13714e-172	TIFY9	PREDICTED: protein TIFY 9 isoform X1 [Elaeis guineensis]	Environmental Information Processing	Signal transduction	ko04075//Plant hormone signal transduction	K13464	-	-	GO:0006950//response to stress;GO:0009755//hormone-mediated signaling pathway;GO:0044249//cellular biosynthetic process;GO:0071229//cellular response to acid chemical;GO:1901576//organic substance biosynthetic process;GO:1901701//cellular response to oxygen-containing compound
LOC105052243	0.98	0.84	0.45	0	0.15	0	0.756667	0.05	-3.91966	0.000732994	0.00184984	PYL4	PREDICTED: abscisic acid receptor PYL4-like [Elaeis guineensis]	Environmental Information Processing;Environmental Information Processing	Signal transduction;Signal transduction	ko04075//Plant hormone signal transduction;ko04016//MAPK signaling pathway - plant	K14496;K14496	-	-	-
LOC105039466	0.03	0.2	0.21	0	0	0	0.146667	0.001	-7.1964	0.00372528	0.0083345	TGA10	PREDICTED: transcription factor TGA2 isoform X1 [Elaeis guineensis]	Environmental Information Processing	Signal transduction	ko04075//Plant hormone signal transduction	K14431	-	-	-
LOC105042471	0.1	0.33	0.12	0	0	0	0.183333	0.001	-7.51833	0.0121838	0.0245903	RR5	PREDICTED: two-component response regulator ORR5-like [Elaeis guineensis]	Environmental Information Processing	Signal transduction	ko04075//Plant hormone signal transduction	K14492	-	-	-
LOC105055384	12.33	10.93	11.71	0.09	0	0.09	11.6567	0.06	-7.60198	5.52784e-14	3.43487e-13	RR6	PREDICTED: two-component response regulator ORR6-like [Elaeis guineensis]	Environmental Information Processing	Signal transduction	ko04075//Plant hormone signal transduction	K14492	-	-	-
